# Supplementary material for: Pillar[n]arene-based phosphine ligands: synthesis, coordination chemistry and application in selective Au(i) catalysis
Source: Org Chem Front. 2026 Jul 20. Online ahead of print. doi: 10.1039/d6qo00815a (PMC13403166; doi:10.1039/d6qo00815a)
Supplement: QO-OLF-D6QO00815A-s002 [file QO-OLF-D6QO00815A-s002.cif]

# Supplementary Information (SI) for Organic Chemistry Frontiers.
# This journal is © the Partner Organisations 2026

####################################################################### 
# 
# This file contains crystal structure data downloaded from the 
# Cambridge Structural Database (CSD) hosted by the Cambridge 
# Crystallographic Data Centre (CCDC).
# 
# Full information about CCDC data access policies and citation 
# guidelines are available at http://www.ccdc.cam.ac.uk/access/V1 
# 
# Audit and citation data items may have been added by the CCDC. 
# Please retain this information to preserve the provenance of 
# this file and to allow appropriate attribution of the data. 
# 
#######################################################################

data_9fa
_database_code_depnum_ccdc_archive 'CCDC 2553580'
loop_
_audit_author_name
_audit_author_address
'Celine Besnard'
;university of Geneva
Switzerland
;
_audit_update_record             
;
2026-05-12 deposited with the CCDC.	2026-07-20 downloaded from the CCDC.
;
_audit_creation_date             2025-06-23
_audit_creation_method           
;
Olex2 1.5
(compiled 2025.05.31 svn.r86d253d1 for OlexSys, GUI svn.r7254)
;
_shelx_SHELXL_version_number     2019/2
_chemical_name_common            ?
_chemical_name_systematic        ?
_chemical_formula_moiety         
'C0.807 H1.615 Cl1.523, C0.193 H0.385 Cl0.477, 0.201(C H2 Cl2), C66 H57 F12 O9 P'
_chemical_formula_sum            'C67.20 H59.40 Cl2.40 F12 O9 P'
_chemical_formula_weight         1355.10
_chemical_melting_point          ?
_chemical_oxdiff_formula         ' C67.201 H58.704 Cl2.402 F12 O9 P1'
loop_
_atom_type_symbol
_atom_type_description
_atom_type_scat_dispersion_real
_atom_type_scat_dispersion_imag
_atom_type_scat_source
C C 0.0181 0.0091 'International Tables Vol C Tables 4.2.6.8 and 6.1.1.4'
H H 0.0000 0.0000 'International Tables Vol C Tables 4.2.6.8 and 6.1.1.4'
Cl Cl 0.3639 0.7018 'International Tables Vol C Tables 4.2.6.8 and 6.1.1.4'
F F 0.0727 0.0534 'International Tables Vol C Tables 4.2.6.8 and 6.1.1.4'
O O 0.0492 0.0322 'International Tables Vol C Tables 4.2.6.8 and 6.1.1.4'
P P 0.2955 0.4335 'International Tables Vol C Tables 4.2.6.8 and 6.1.1.4'

_shelx_space_group_comment       
;
The symmetry employed for this shelxl refinement is uniquely defined
by the following loop, which should always be used as a source of
symmetry information in preference to the above space-group names.
They are only intended as comments.
;
_space_group_crystal_system      monoclinic
_space_group_IT_number           15
_space_group_name_H-M_alt        'I 1 2/c 1'
_space_group_name_Hall           '-I 2yc'
loop_
_space_group_symop_operation_xyz
'x, y, z'
'-x, y, -z+1/2'
'x+1/2, y+1/2, z+1/2'
'-x+1/2, y+1/2, -z+1'
'-x, -y, -z'
'x, -y, z-1/2'
'-x+1/2, -y+1/2, -z+1/2'
'x+1/2, -y+1/2, z'

_cell_length_a                   27.41068(16)
_cell_length_b                   12.09829(7)
_cell_length_c                   39.6992(3)
_cell_angle_alpha                90
_cell_angle_beta                 103.6530(7)
_cell_angle_gamma                90
_cell_volume                     12793.13(14)
_cell_formula_units_Z            8
_cell_measurement_reflns_used    28366
_cell_measurement_temperature    120.00(10)
_cell_measurement_theta_max      74.5080
_cell_measurement_theta_min      2.2960
_shelx_estimated_absorpt_T_max   ?
_shelx_estimated_absorpt_T_min   ?
_exptl_absorpt_coefficient_mu    2.105
_exptl_absorpt_correction_T_max  1.000
_exptl_absorpt_correction_T_min  0.654
_exptl_absorpt_correction_type   gaussian
_exptl_absorpt_process_details   
;
CrysAlisPro 1.171.42.100a (Rigaku Oxford Diffraction, 2023)
Numerical absorption correction based on gaussian integration over
a multifaceted crystal model
Empirical absorption correction using spherical harmonics,
implemented in SCALE3 ABSPACK scaling algorithm.
;
_exptl_absorpt_special_details   ?
_exptl_crystal_colour            colourless
_exptl_crystal_colour_primary    colourless
_exptl_crystal_density_diffrn    1.407
_exptl_crystal_density_meas      ?
_exptl_crystal_density_method    ?
_exptl_crystal_description       prism
_exptl_crystal_F_000             5588
loop_
_exptl_crystal_face_index_h
_exptl_crystal_face_index_k
_exptl_crystal_face_index_l
_exptl_crystal_face_perp_dist
1 0 -1 0.0198
-1 0 1 0.0239
-1 0 -1 0.0236
1 0 1 0.0366
0 1 0 0.1240
0 -1 0 0.1964
0 0 1 0.0227
0 0 -1 0.0235

_exptl_crystal_size_max          0.32
_exptl_crystal_size_mid          0.058
_exptl_crystal_size_min          0.044
loop_
_exptl_oxdiff_crystal_face_indexfrac_h
_exptl_oxdiff_crystal_face_indexfrac_k
_exptl_oxdiff_crystal_face_indexfrac_l
_exptl_oxdiff_crystal_face_x
_exptl_oxdiff_crystal_face_y
_exptl_oxdiff_crystal_face_z
0.9990 -0.0001 -0.9996 -0.0587 -0.0190 -0.0058
-0.9990 0.0001 0.9996 0.0587 0.0190 0.0058
-0.9996 -0.0000 -0.9989 0.0451 -0.0561 0.0290
0.9996 0.0000 0.9989 -0.0451 0.0561 -0.0290
-0.0004 0.9993 0.0002 -0.0248 0.0410 0.1179
0.0004 -0.9993 -0.0002 0.0248 -0.0410 -0.1179
0.0003 0.0001 0.9992 0.0068 0.0376 -0.0116
-0.0003 -0.0001 -0.9992 -0.0068 -0.0376 0.0116

_exptl_transmission_factor_max   ?
_exptl_transmission_factor_min   ?
_diffrn_reflns_av_R_equivalents  0.0207
_diffrn_reflns_av_unetI/netI     0.0185
_diffrn_reflns_Laue_measured_fraction_full 0.999
_diffrn_reflns_Laue_measured_fraction_max 0.972
_diffrn_reflns_limit_h_max       33
_diffrn_reflns_limit_h_min       -33
_diffrn_reflns_limit_k_max       14
_diffrn_reflns_limit_k_min       -11
_diffrn_reflns_limit_l_max       49
_diffrn_reflns_limit_l_min       -47
_diffrn_reflns_number            53679
_diffrn_reflns_point_group_measured_fraction_full 0.999
_diffrn_reflns_point_group_measured_fraction_max 0.972
_diffrn_reflns_theta_full        67.684
_diffrn_reflns_theta_max         74.711
_diffrn_reflns_theta_min         2.291
_diffrn_ambient_environment      N~2~
_diffrn_ambient_temperature      120.00(10)
_diffrn_detector                 'Hybrid Pixel Array Detector'
_diffrn_detector_area_resol_mean 10.0000
_diffrn_detector_type            'HyPix-Arc 150'
_diffrn_measured_fraction_theta_full 0.999
_diffrn_measured_fraction_theta_max 0.972
_diffrn_measurement_details      
;
List of Runs (angles in degrees, time in seconds):

  # Type    Start    End  Width  t~exp~   \w     \q     \k     \f   Frames
#--------------------------------------------------------------------------
  1  \w    -67.00 -35.00   0.50    3.34    --  -52.76 125.00  60.00   64
  2  \w    -77.00 -21.00   0.50    3.34    --  -52.76 -15.00-120.00  112
  3  \w     30.00  58.00   0.50    3.34    --   64.48 -94.00-150.00   56
  4  \w     67.00 110.00   0.50    3.34    --   64.48  15.00-120.00   86
  5  \w     33.00  72.00   0.50    3.34    --   64.48 -94.00 120.00   78
  6  \w     46.00  71.00   0.50    3.34    --   64.48 -94.00 -30.00   50
  7  \w     46.00  72.00   0.50    3.34    --   64.48  15.00 -60.00   52
  8  \w     52.00  85.00   0.50    3.34    --   64.48-125.00 -60.00   66
  9  \w     55.00 108.00   0.50    3.34    --   64.48  15.00  60.00  106
 10  \w     40.00  99.00   0.50    3.34    --   64.48  15.00 -30.00  118
 11  \w     25.00  52.00   0.50    3.34    --   64.48-102.00  27.00   54
 12  \w     29.00  72.00   0.50    3.34    --   64.48 -94.00  60.00   86
 13  \w     36.00  61.00   0.50    3.34    --   64.48  15.00-120.00   50
 14  \w     77.00 106.00   0.50    3.34    --   72.65  15.00  60.00   58
 15  \w     55.00  80.00   0.50    3.34    --   72.65 -94.00 -90.00   50
 16  \w     40.00  83.00   0.50    3.34    --   77.44 -94.00-180.00   86
 17  \w     51.00 116.00   0.50    3.34    --   77.44  15.00 -30.00  130
 18  \w     46.00 100.00   0.50    3.34    --   77.44  15.00 120.00  108
 19  \w     55.00  80.00   0.50    3.34    --   77.44 -94.00-120.00   50
 20  \w     43.00  85.00   0.50    3.34    --   77.44 -94.00 120.00   84
 21  \w     55.00 100.00   0.50    3.34    --   77.44  15.00  30.00   90
 22  \w     40.00  85.00   0.50    3.34    --   77.44 -94.00 150.00   90
 23  \w     50.00  84.00   0.50    3.34    --   77.44 -94.00-150.00   68
 24  \w     46.00 112.00   0.50    3.34    --   77.44  15.00-150.00  132
;
_diffrn_measurement_device       'four-circle diffractometer'
_diffrn_measurement_device_type  'XtaLAB Synergy, Dualflex, HyPix-Arc 150'
_diffrn_measurement_method       '\w scans'
_diffrn_orient_matrix_type       
'CrysAlisPro convention (1999,Acta A55,543-557)'
_diffrn_orient_matrix_UB_11      -0.0519255000
_diffrn_orient_matrix_UB_12      -0.0248319000
_diffrn_orient_matrix_UB_13      0.0068514000
_diffrn_orient_matrix_UB_21      0.0185805000
_diffrn_orient_matrix_UB_22      0.0410673000
_diffrn_orient_matrix_UB_23      0.0375857000
_diffrn_orient_matrix_UB_31      -0.0174049000
_diffrn_orient_matrix_UB_32      0.1179413000
_diffrn_orient_matrix_UB_33      -0.0116476000
_diffrn_radiation_monochromator  mirror
_diffrn_radiation_probe          x-ray
_diffrn_radiation_type           'Cu K\a'
_diffrn_radiation_wavelength     1.54184
_diffrn_source                   'micro-focus sealed X-ray tube'
_diffrn_source_type              'PhotonJet (Cu) X-ray Source'
_reflns_Friedel_coverage         0.000
_reflns_Friedel_fraction_full    .
_reflns_Friedel_fraction_max     .
_reflns_number_gt                11082
_reflns_number_total             12763
_reflns_special_details          
;
 Reflections were merged by SHELXL according to the crystal
 class for the calculation of statistics and refinement.
 
 _reflns_Friedel_fraction is defined as the number of unique
 Friedel pairs measured divided by the number that would be
 possible theoretically, ignoring centric projections and
 systematic absences.
;
_reflns_threshold_expression     'I > 2\s(I)'
_computing_cell_refinement       'CrysAlisPro 1.171.42.100a (Rigaku OD, 2023)'
_computing_data_collection       'CrysAlisPro 1.171.42.100a (Rigaku OD, 2023)'
_computing_data_reduction        'CrysAlisPro 1.171.42.100a (Rigaku OD, 2023)'
_computing_molecular_graphics    'Olex2 1.5 (Dolomanov et al., 2009)'
_computing_publication_material  'Olex2 1.5 (Dolomanov et al., 2009)'
_computing_structure_refinement  'SHELXL 2019/2 (Sheldrick, 2015)'
_computing_structure_solution    'SHELXT  (Sheldrick, 2015)'
_refine_diff_density_max         0.936
_refine_diff_density_min         -0.936
_refine_diff_density_rms         0.047
_refine_ls_extinction_coef       .
_refine_ls_extinction_method     none
_refine_ls_goodness_of_fit_ref   1.040
_refine_ls_hydrogen_treatment    constr
_refine_ls_matrix_type           full
_refine_ls_number_parameters     890
_refine_ls_number_reflns         12763
_refine_ls_number_restraints     91
_refine_ls_R_factor_all          0.0472
_refine_ls_R_factor_gt           0.0408
_refine_ls_restrained_S_all      1.040
_refine_ls_shift/su_max          0.003
_refine_ls_shift/su_mean         0.000
_refine_ls_structure_factor_coef Fsqd
_refine_ls_weighting_details     
'w=1/[\s^2^(Fo^2^)+(0.0459P)^2^+19.0628P] where P=(Fo^2^+2Fc^2^)/3'
_refine_ls_weighting_scheme      calc
_refine_ls_wR_factor_gt          0.1012
_refine_ls_wR_factor_ref         0.1051
_refine_special_details          
;
One dichloromethane molecule is disordered enad was refined as 2 components :
DFIX 1.77 Cl1A C19A Cl1B C19B Cl3 C19B Cl2 C19A
DANG 2.92 Cl3 Cl1B
DANG 2.92 Cl1A Cl2
RIGU Cl1A Cl2 C19A
RIGU Cl1B Cl3 C19B
SIMU 0.04 0.08 1 Cl1A Cl2 C19A H19A H19B Cl1B Cl3 C19B H19C H19D
EADP Cl2 Cl3


One Ome is disorderd, with a disordered dichloromewthane molecule nmearby, 
only present when the disordered part with the smallest occuapncy is present :  
SADI O31 C32 O31 C12
DANG 2.92 Cl5 Cl6
DFIX 1.771 0.01 Cl5 C19 Cl6 C19
SIMU Cl5 Cl6 C19


;
_olex2_refinement_description    
;
1. Fixed Uiso
 At 1.2 times of:
  All C(H) groups, All C(H,H) groups
 At 1.5 times of:
  All C(H,H,H) groups
2. Restrained distances
 Cl1A-C19A = Cl1B-C19B = Cl3-C19B = Cl2-C19A
 1.77 with sigma of 0.02
 Cl5-C19 = Cl6-C19
 1.77 with sigma of 0.01
 Cl5-Cl6
 2.92 with sigma of 0.04
 Cl3-Cl1B
 2.92 with sigma of 0.04
 Cl1A-Cl2
 2.92 with sigma of 0.04
 O31-C32 \\sim O31-C12
 with sigma of 0.02
3. Uiso/Uaniso restraints and constraints
Cl5 \\sim Cl6 \\sim C19: within 2A with sigma of 0.04 and sigma for terminal
atoms of 0.08 within 2A
Cl1A \\sim Cl2 \\sim C19A \\sim H19A \\sim H19B \\sim Cl1B \\sim Cl3 \\sim C19B
\\sim H19C \\sim H19D: within 1A with sigma of 0.04 and sigma for terminal
atoms of 0.08 within 1A
Uanis(Cl2) = Uanis(Cl3)
4. Rigid body (RIGU) restrains
 Cl1A, Cl2, C19A
 with sigma for 1-2 distances of 0.004 and sigma for 1-3 distances of 0.004
 Cl1B, Cl3, C19B
 with sigma for 1-2 distances of 0.004 and sigma for 1-3 distances of 0.004
5. Others
 Sof(Cl5)=Sof(Cl6)=Sof(C19)=Sof(H19E)=Sof(H19F)=Sof(C12)=Sof(H12A)=Sof(H12B)=
 Sof(H12C)=1-FVAR(1)
 Sof(C32)=Sof(H32A)=Sof(H32B)=Sof(H32C)=FVAR(1)
 Sof(Cl3)=Sof(C19B)=Sof(H19C)=Sof(H19D)=1-FVAR(2)
 Sof(Cl2)=Sof(C19A)=Sof(H19A)=Sof(H19B)=FVAR(2)
 Sof(Cl1B)=1-FVAR(3)
 Sof(Cl1A)=FVAR(3)
6.a Secondary CH2 refined with riding coordinates:
 C19A(H19A,H19B), C19B(H19C,H19D), C19(H19E,H19F), C16(H16A,H16B), C27(H27A,
 H27B), C38(H38A,H38B), C49(H49A,H49B), C60(H60A,H60B)
6.b Aromatic/amide H refined with riding coordinates:
 C4(H4), C7(H7), C9(H9), C10(H10), C14(H14), C15(H15), C21(H21), C26(H26),
 C29(H29), C34(H34), C40(H40), C45(H45), C51(H51), C56(H56), C62(H62), C68(H68),
  C74(H74), C76(H76), C82(H82), C88(H88)
6.c Idealised Me refined as rotating group:
 C12(H12A,H12B,H12C), C13(H13A,H13B,H13C), C20(H20A,H20B,H20C), C25(H25A,H25B,
 H25C), C32(H32A,H32B,H32C), C37(H37A,H37B,H37C), C43(H43A,H43B,H43C), C48(H48A,
 H48B,H48C), C54(H54A,H54B,H54C), C59(H59A,H59B,H59C)
;
_atom_sites_solution_hydrogens   geom
_atom_sites_solution_primary     dual
_atom_sites_solution_secondary   ?
loop_
_atom_site_label
_atom_site_type_symbol
_atom_site_fract_x
_atom_site_fract_y
_atom_site_fract_z
_atom_site_U_iso_or_equiv
_atom_site_adp_type
_atom_site_occupancy
_atom_site_site_symmetry_order
_atom_site_calc_flag
_atom_site_refinement_flags_posn
_atom_site_refinement_flags_adp
_atom_site_refinement_flags_occupancy
_atom_site_disorder_assembly
_atom_site_disorder_group
Cl1A Cl 0.5745(4) 0.6809(3) 0.61612(10) 0.0652(10) Uani 0.72(4) 1 d D U P A 9
Cl2 Cl 0.65826(3) 0.54769(10) 0.65386(2) 0.0612(3) Uani 0.8073(19) 1 d D U P A
9
C19A C 0.61266(16) 0.6443(3) 0.65715(9) 0.0535(9) Uani 0.8073(19) 1 d D U P A 9
H19A H 0.629212 0.711548 0.668733 0.064 Uiso 0.8073(19) 1 calc R U P A 9
H19B H 0.591193 0.613626 0.671727 0.064 Uiso 0.8073(19) 1 calc R U P A 9
Cl1B Cl 0.5648(6) 0.6762(10) 0.6166(3) 0.066(2) Uani 0.28(4) 1 d D U P A 8
Cl3 Cl 0.66115(14) 0.6139(4) 0.65098(10) 0.0612(3) Uani 0.1927(19) 1 d D U P A
8
C19B C 0.5987(4) 0.5967(11) 0.6508(3) 0.033(3) Uani 0.1927(19) 1 d D U P A 8
H19C H 0.592078 0.621753 0.673004 0.040 Uiso 0.1927(19) 1 calc R U P A 8
H19D H 0.589077 0.517853 0.647325 0.040 Uiso 0.1927(19) 1 calc R U P A 8
Cl5 Cl 0.73009(14) 0.1646(2) 0.72104(8) 0.0481(8) Uani 0.2014(15) 1 d D U P B
-1
Cl6 Cl 0.7396(2) 0.3403(3) 0.77215(10) 0.0702(12) Uani 0.2014(15) 1 d D U P B
-1
C19 C 0.7234(5) 0.3071(6) 0.7277(2) 0.047(3) Uani 0.2014(15) 1 d D U P B -1
H19E H 0.688227 0.329342 0.717651 0.056 Uiso 0.2014(15) 1 calc R U P B -1
H19F H 0.745248 0.348915 0.715590 0.056 Uiso 0.2014(15) 1 calc R U P B -1
P1 P 0.65969(2) 0.96737(3) 0.57416(2) 0.01657(9) Uani 1 1 d . . . . .
F65 F 0.44708(4) 0.84483(14) 0.49392(5) 0.0741(5) Uani 1 1 d . . . . .
F66 F 0.47903(5) 0.68867(11) 0.50739(4) 0.0604(4) Uani 1 1 d . . . . .
F67 F 0.47942(5) 0.80717(18) 0.54646(4) 0.0802(6) Uani 1 1 d . . . . .
F71 F 0.56789(4) 0.83882(10) 0.41340(3) 0.0372(3) Uani 1 1 d . . . . .
F72 F 0.58615(5) 1.00811(9) 0.42721(3) 0.0409(3) Uani 1 1 d . . . . .
F73 F 0.64438(4) 0.88560(10) 0.43584(3) 0.0346(2) Uani 1 1 d . . . . .
F79 F 0.64455(4) 1.32217(9) 0.49369(3) 0.0353(3) Uani 1 1 d . . . . .
F80 F 0.68946(5) 1.25787(10) 0.46104(3) 0.0462(3) Uani 1 1 d . . . . .
F81 F 0.71834(5) 1.38702(10) 0.49729(4) 0.0497(3) Uani 1 1 d . . . . .
F85 F 0.85500(4) 0.99192(10) 0.56495(4) 0.0532(4) Uani 1 1 d . . . . .
F86 F 0.86559(4) 1.15110(11) 0.54387(3) 0.0457(3) Uani 1 1 d . . . . .
F87 F 0.85883(4) 1.13706(13) 0.59602(3) 0.0506(3) Uani 1 1 d . . . . .
O12 O 0.91257(5) 0.39553(12) 0.70299(4) 0.0387(3) Uani 1 1 d . . . . .
O19 O 0.64631(4) 0.56356(10) 0.53689(3) 0.0261(3) Uani 1 1 d . . . . .
O24 O 0.71942(5) 0.23411(10) 0.63212(3) 0.0338(3) Uani 1 1 d . . . . .
O31 O 0.58963(6) 0.28795(13) 0.71997(3) 0.0454(4) Uani 1 1 d D . . . .
O36 O 0.52402(5) 0.34235(11) 0.57815(3) 0.0304(3) Uani 1 1 d . . . . .
O42 O 0.61633(5) 0.66712(11) 0.77329(3) 0.0352(3) Uani 1 1 d . . . . .
O47 O 0.45752(5) 0.59516(11) 0.66014(4) 0.0376(3) Uani 1 1 d . . . . .
O53 O 0.74973(4) 0.88022(11) 0.72020(3) 0.0277(3) Uani 1 1 d . . . . .
O58 O 0.54569(4) 0.94657(11) 0.66922(3) 0.0312(3) Uani 1 1 d . . . . .
C2 C 0.70066(5) 0.85338(13) 0.59362(4) 0.0166(3) Uani 1 1 d . . . . .
C3 C 0.72495(5) 0.86148(13) 0.62899(4) 0.0167(3) Uani 1 1 d . . . . .
C4 C 0.75769(6) 0.77717(13) 0.64348(4) 0.0182(3) Uani 1 1 d . . . . .
H4 H 0.773944 0.781536 0.667389 0.022 Uiso 1 1 calc R U . . .
C5 C 0.76775(6) 0.68632(13) 0.62448(4) 0.0177(3) Uani 1 1 d . . . . .
C6 C 0.74229(6) 0.67656(13) 0.58944(4) 0.0171(3) Uani 1 1 d . . . . .
C7 C 0.70947(6) 0.76078(13) 0.57476(4) 0.0177(3) Uani 1 1 d . . . . .
H7 H 0.692402 0.755174 0.551035 0.021 Uiso 1 1 calc R U . . .
C8 C 0.80558(6) 0.60539(13) 0.64310(4) 0.0189(3) Uani 1 1 d . . . . .
C9 C 0.84872(6) 0.57996(14) 0.63221(4) 0.0231(3) Uani 1 1 d . . . . .
H9 H 0.853457 0.611185 0.611261 0.028 Uiso 1 1 calc R U . . .
C10 C 0.88527(6) 0.50980(15) 0.65122(5) 0.0268(4) Uani 1 1 d . . . . .
H10 H 0.914452 0.493256 0.643173 0.032 Uiso 1 1 calc R U . . .
C11 C 0.87896(7) 0.46407(14) 0.68199(5) 0.0267(4) Uani 1 1 d . . . . .
C12 C 0.5995(5) 0.1844(11) 0.7305(4) 0.063(4) Uani 0.2014(15) 1 d D . P B 2
H12A H 0.569047 0.139565 0.723029 0.094 Uiso 0.2014(15) 1 calc R U P B 2
H12B H 0.610590 0.182679 0.755789 0.094 Uiso 0.2014(15) 1 calc R U P B 2
H12C H 0.625982 0.154638 0.720280 0.094 Uiso 0.2014(15) 1 calc R U P B 2
C13 C 0.95943(8) 0.3772(2) 0.69412(7) 0.0513(6) Uani 1 1 d . . . . .
H13A H 0.953627 0.338529 0.671834 0.077 Uiso 1 1 calc R U . . .
H13B H 0.981114 0.332079 0.712105 0.077 Uiso 1 1 calc R U . . .
H13C H 0.975722 0.448327 0.692335 0.077 Uiso 1 1 calc R U . . .
C14 C 0.83572(7) 0.48826(15) 0.69325(4) 0.0270(4) Uani 1 1 d . . . . .
H14 H 0.830958 0.456867 0.714177 0.032 Uiso 1 1 calc R U . . .
C15 C 0.79974(6) 0.55789(14) 0.67400(4) 0.0229(3) Uani 1 1 d . . . . .
H15 H 0.770416 0.573803 0.681948 0.027 Uiso 1 1 calc R U . . .
C16 C 0.74713(6) 0.57374(13) 0.56820(4) 0.0188(3) Uani 1 1 d . . . . .
H16A H 0.737118 0.591773 0.543187 0.023 Uiso 1 1 calc R U . . .
H16B H 0.782555 0.548989 0.573635 0.023 Uiso 1 1 calc R U . . .
C17 C 0.71412(6) 0.48155(13) 0.57622(4) 0.0190(3) Uani 1 1 d . . . . .
C18 C 0.66292(6) 0.48058(13) 0.56057(4) 0.0206(3) Uani 1 1 d . . . . .
C20 C 0.59399(6) 0.56819(16) 0.52207(5) 0.0310(4) Uani 1 1 d . . . . .
H20A H 0.586569 0.631523 0.506296 0.046 Uiso 1 1 calc R U . . .
H20B H 0.575956 0.576345 0.540505 0.046 Uiso 1 1 calc R U . . .
H20C H 0.583255 0.499919 0.509159 0.046 Uiso 1 1 calc R U . . .
C21 C 0.63206(6) 0.39903(13) 0.56865(4) 0.0227(3) Uani 1 1 d . . . . .
H21 H 0.597382 0.398898 0.557394 0.027 Uiso 1 1 calc R U . . .
C22 C 0.65089(6) 0.31708(13) 0.59299(4) 0.0220(3) Uani 1 1 d . . . . .
C23 C 0.70217(6) 0.31759(13) 0.60852(4) 0.0231(3) Uani 1 1 d . . . . .
C25 C 0.77218(9) 0.23311(19) 0.64749(7) 0.0595(8) Uani 1 1 d . . . . .
H25A H 0.790689 0.225992 0.629280 0.089 Uiso 1 1 calc R U . . .
H25B H 0.780241 0.170464 0.663487 0.089 Uiso 1 1 calc R U . . .
H25C H 0.781756 0.302197 0.660224 0.089 Uiso 1 1 calc R U . . .
C26 C 0.73331(6) 0.39849(13) 0.59981(4) 0.0215(3) Uani 1 1 d . . . . .
H26 H 0.768279 0.396755 0.610184 0.026 Uiso 1 1 calc R U . . .
C27 C 0.61551(7) 0.23091(14) 0.60168(5) 0.0256(4) Uani 1 1 d . . . . .
H27A H 0.635328 0.166348 0.612525 0.031 Uiso 1 1 calc R U . . .
H27B H 0.592449 0.205497 0.579960 0.031 Uiso 1 1 calc R U . . .
C28 C 0.58480(6) 0.27442(13) 0.62604(4) 0.0234(3) Uani 1 1 d . . . . .
C29 C 0.60139(7) 0.25888(14) 0.66166(5) 0.0276(4) Uani 1 1 d . . . . .
H29 H 0.631636 0.219313 0.670522 0.033 Uiso 1 1 calc R U . . .
C30 C 0.57443(7) 0.30032(15) 0.68452(5) 0.0294(4) Uani 1 1 d . . . . .
C32 C 0.63536(13) 0.2338(3) 0.73407(7) 0.0522(8) Uani 0.7986(15) 1 d D . P B 1
H32A H 0.633767 0.157909 0.725254 0.078 Uiso 0.7986(15) 1 calc R U P B 1
H32B H 0.641337 0.232432 0.759403 0.078 Uiso 0.7986(15) 1 calc R U P B 1
H32C H 0.662815 0.273383 0.727384 0.078 Uiso 0.7986(15) 1 calc R U P B 1
C33 C 0.52970(7) 0.35770(14) 0.67214(5) 0.0268(4) Uani 1 1 d . . . . .
C34 C 0.51265(6) 0.37168(15) 0.63653(5) 0.0269(4) Uani 1 1 d . . . . .
H34 H 0.481950 0.409551 0.627638 0.032 Uiso 1 1 calc R U . . .
C35 C 0.53986(6) 0.33108(14) 0.61374(4) 0.0243(3) Uani 1 1 d . . . . .
C37 C 0.48965(7) 0.4295(2) 0.56593(5) 0.0411(5) Uani 1 1 d . . . . .
H37A H 0.486715 0.440337 0.541062 0.062 Uiso 1 1 calc R U . . .
H37B H 0.501838 0.497767 0.578395 0.062 Uiso 1 1 calc R U . . .
H37C H 0.456695 0.410559 0.569889 0.062 Uiso 1 1 calc R U . . .
C38 C 0.50101(7) 0.40849(15) 0.69665(5) 0.0313(4) Uani 1 1 d . . . . .
H38A H 0.464759 0.410211 0.685264 0.038 Uiso 1 1 calc R U . . .
H38B H 0.505507 0.362116 0.717709 0.038 Uiso 1 1 calc R U . . .
C39 C 0.51907(7) 0.52501(15) 0.70692(5) 0.0272(4) Uani 1 1 d . . . . .
C40 C 0.55896(7) 0.54177(15) 0.73529(5) 0.0283(4) Uani 1 1 d . . . . .
H40 H 0.574365 0.479841 0.748265 0.034 Uiso 1 1 calc R U . . .
C41 C 0.57686(6) 0.64721(16) 0.74513(4) 0.0276(4) Uani 1 1 d . . . . .
C43 C 0.63385(8) 0.57500(19) 0.79529(6) 0.0415(5) Uani 1 1 d . . . . .
H43A H 0.649426 0.520930 0.782706 0.062 Uiso 1 1 calc R U . . .
H43B H 0.605514 0.540543 0.802405 0.062 Uiso 1 1 calc R U . . .
H43C H 0.658642 0.600274 0.815864 0.062 Uiso 1 1 calc R U . . .
C44 C 0.55477(6) 0.73939(15) 0.72650(4) 0.0259(4) Uani 1 1 d . . . . .
C45 C 0.51424(7) 0.72263(15) 0.69828(5) 0.0273(4) Uani 1 1 d . . . . .
H45 H 0.498281 0.784613 0.685620 0.033 Uiso 1 1 calc R U . . .
C46 C 0.49670(7) 0.61671(15) 0.68829(5) 0.0281(4) Uani 1 1 d . . . . .
C48 C 0.43117(10) 0.6875(2) 0.64270(7) 0.0592(7) Uani 1 1 d . . . . .
H48A H 0.402911 0.661726 0.624376 0.089 Uiso 1 1 calc R U . . .
H48B H 0.453870 0.731791 0.632417 0.089 Uiso 1 1 calc R U . . .
H48C H 0.418522 0.732864 0.659251 0.089 Uiso 1 1 calc R U . . .
C49 C 0.57497(7) 0.85518(15) 0.73580(5) 0.0275(4) Uani 1 1 d . . . . .
H49A H 0.591429 0.858302 0.760822 0.033 Uiso 1 1 calc R U . . .
H49B H 0.546784 0.908513 0.731248 0.033 Uiso 1 1 calc R U . . .
C50 C 0.61259(6) 0.88758(14) 0.71480(4) 0.0237(3) Uani 1 1 d . . . . .
C51 C 0.66391(6) 0.87192(14) 0.72796(4) 0.0238(3) Uani 1 1 d . . . . .
H51 H 0.675557 0.844249 0.750845 0.029 Uiso 1 1 calc R U . . .
C52 C 0.69861(6) 0.89588(14) 0.70833(4) 0.0220(3) Uani 1 1 d . . . . .
C54 C 0.77011(7) 0.89289(18) 0.75672(4) 0.0329(4) Uani 1 1 d . . . . .
H54A H 0.806856 0.891465 0.761555 0.049 Uiso 1 1 calc R U . . .
H54B H 0.758345 0.832288 0.769153 0.049 Uiso 1 1 calc R U . . .
H54C H 0.759060 0.963594 0.764418 0.049 Uiso 1 1 calc R U . . .
C55 C 0.68226(6) 0.93508(13) 0.67445(4) 0.0191(3) Uani 1 1 d . . . . .
C56 C 0.63104(6) 0.95200(13) 0.66135(4) 0.0212(3) Uani 1 1 d . . . . .
H56 H 0.619435 0.979486 0.638442 0.025 Uiso 1 1 calc R U . . .
C57 C 0.59657(6) 0.92958(14) 0.68104(4) 0.0237(3) Uani 1 1 d . . . . .
C59 C 0.52857(7) 0.98216(19) 0.63420(5) 0.0380(5) Uani 1 1 d . . . . .
H59A H 0.540167 0.930203 0.618827 0.057 Uiso 1 1 calc R U . . .
H59B H 0.541969 1.055936 0.631586 0.057 Uiso 1 1 calc R U . . .
H59C H 0.491798 0.984816 0.628115 0.057 Uiso 1 1 calc R U . . .
C60 C 0.71852(6) 0.95900(13) 0.65187(4) 0.0179(3) Uani 1 1 d . . . . .
H60A H 0.751633 0.978600 0.666884 0.022 Uiso 1 1 calc R U . . .
H60B H 0.706208 1.023574 0.636964 0.022 Uiso 1 1 calc R U . . .
C61 C 0.61810(6) 0.90938(13) 0.53499(4) 0.0183(3) Uani 1 1 d . . . . .
C62 C 0.57177(6) 0.86991(13) 0.53894(4) 0.0209(3) Uani 1 1 d . . . . .
H62 H 0.565499 0.865305 0.561439 0.025 Uiso 1 1 calc R U . . .
C63 C 0.53485(6) 0.83740(14) 0.51025(4) 0.0230(3) Uani 1 1 d . . . . .
C64 C 0.48531(6) 0.79473(16) 0.51490(5) 0.0299(4) Uani 1 1 d . . . . .
C68 C 0.54260(6) 0.84527(14) 0.47696(4) 0.0233(3) Uani 1 1 d . . . . .
H68 H 0.517061 0.824356 0.457363 0.028 Uiso 1 1 calc R U . . .
C69 C 0.58854(6) 0.88442(13) 0.47306(4) 0.0208(3) Uani 1 1 d . . . . .
C70 C 0.59679(7) 0.90287(15) 0.43741(4) 0.0264(4) Uani 1 1 d . . . . .
C74 C 0.62628(6) 0.91508(13) 0.50169(4) 0.0195(3) Uani 1 1 d . . . . .
H74 H 0.657740 0.939996 0.498480 0.023 Uiso 1 1 calc R U . . .
C75 C 0.70226(6) 1.05302(13) 0.55578(4) 0.0184(3) Uani 1 1 d . . . . .
C76 C 0.68209(6) 1.13957(13) 0.53329(4) 0.0198(3) Uani 1 1 d . . . . .
H76 H 0.646827 1.151277 0.527273 0.024 Uiso 1 1 calc R U . . .
C77 C 0.71324(6) 1.20824(13) 0.51974(4) 0.0217(3) Uani 1 1 d . . . . .
C78 C 0.69120(7) 1.29398(15) 0.49314(4) 0.0271(4) Uani 1 1 d . . . . .
C82 C 0.76519(6) 1.19512(14) 0.52934(4) 0.0247(3) Uani 1 1 d . . . . .
H82 H 0.786551 1.242493 0.520220 0.030 Uiso 1 1 calc R U . . .
C83 C 0.78508(6) 1.11188(14) 0.55237(4) 0.0237(3) Uani 1 1 d . . . . .
C84 C 0.84089(7) 1.09717(16) 0.56415(5) 0.0319(4) Uani 1 1 d . . . . .
C88 C 0.75413(6) 1.03989(13) 0.56527(4) 0.0210(3) Uani 1 1 d . . . . .
H88 H 0.768480 0.981855 0.580536 0.025 Uiso 1 1 calc R U . . .

loop_
_atom_site_aniso_label
_atom_site_aniso_U_11
_atom_site_aniso_U_22
_atom_site_aniso_U_33
_atom_site_aniso_U_23
_atom_site_aniso_U_13
_atom_site_aniso_U_12
Cl1A 0.091(2) 0.0461(11) 0.0435(13) 0.0054(8) -0.0133(12) 0.0042(10)
Cl2 0.0532(4) 0.0653(7) 0.0621(4) -0.0264(5) 0.0073(3) 0.0201(4)
C19A 0.068(2) 0.058(2) 0.0344(17) -0.0028(16) 0.0115(16) 0.0183(19)
Cl1B 0.078(3) 0.079(5) 0.048(3) 0.008(2) 0.028(5) 0.010(3)
Cl3 0.0532(4) 0.0653(7) 0.0621(4) -0.0264(5) 0.0073(3) 0.0201(4)
C19B 0.030(5) 0.042(7) 0.031(5) -0.004(5) 0.013(4) -0.002(4)
Cl5 0.0607(19) 0.0304(14) 0.0459(17) -0.0083(11) -0.0017(15) 0.0009(14)
Cl6 0.089(3) 0.057(2) 0.057(2) -0.0236(16) 0.002(2) 0.017(2)
C19 0.057(7) 0.025(5) 0.057(7) -0.005(5) 0.011(5) -0.008(5)
P1 0.01608(18) 0.01738(19) 0.01588(18) 0.00021(14) 0.00303(14) 0.00048(14)
F65 0.0169(6) 0.0858(11) 0.1147(13) 0.0405(10) 0.0058(7) 0.0028(6)
F66 0.0430(7) 0.0401(7) 0.1075(12) -0.0140(7) 0.0365(8) -0.0185(6)
F67 0.0453(8) 0.1512(17) 0.0537(8) -0.0425(10) 0.0309(7) -0.0522(10)
F71 0.0394(6) 0.0495(7) 0.0197(5) -0.0082(5) 0.0011(4) -0.0087(5)
F72 0.0616(8) 0.0335(6) 0.0283(6) 0.0097(5) 0.0123(5) 0.0077(5)
F73 0.0304(5) 0.0507(7) 0.0247(5) -0.0003(5) 0.0101(4) -0.0010(5)
F79 0.0388(6) 0.0350(6) 0.0361(6) 0.0132(5) 0.0167(5) 0.0153(5)
F80 0.0693(8) 0.0500(7) 0.0227(5) 0.0067(5) 0.0176(5) 0.0274(6)
F81 0.0539(8) 0.0307(6) 0.0615(8) 0.0196(6) 0.0076(6) -0.0082(5)
F85 0.0229(6) 0.0355(7) 0.0959(11) 0.0020(7) 0.0034(6) 0.0038(5)
F86 0.0247(5) 0.0586(8) 0.0576(8) 0.0097(6) 0.0175(5) -0.0043(5)
F87 0.0258(6) 0.0804(10) 0.0403(7) -0.0084(6) -0.0026(5) -0.0086(6)
O12 0.0345(7) 0.0360(7) 0.0423(8) 0.0106(6) 0.0023(6) 0.0159(6)
O19 0.0214(6) 0.0253(6) 0.0276(6) 0.0068(5) -0.0019(5) -0.0007(5)
O24 0.0370(7) 0.0215(6) 0.0366(7) 0.0085(5) -0.0040(6) -0.0018(5)
O31 0.0663(10) 0.0434(8) 0.0267(7) 0.0081(6) 0.0113(7) 0.0198(7)
O36 0.0258(6) 0.0384(7) 0.0250(6) -0.0057(5) 0.0022(5) 0.0008(5)
O42 0.0309(7) 0.0380(7) 0.0347(7) 0.0031(6) 0.0041(5) -0.0055(6)
O47 0.0374(7) 0.0341(7) 0.0372(7) -0.0029(6) 0.0008(6) -0.0035(6)
O53 0.0222(6) 0.0449(7) 0.0153(5) 0.0011(5) 0.0031(4) 0.0024(5)
O58 0.0205(6) 0.0405(7) 0.0337(7) 0.0074(6) 0.0086(5) 0.0034(5)
C2 0.0153(7) 0.0173(7) 0.0171(7) 0.0013(6) 0.0037(5) -0.0013(6)
C3 0.0161(7) 0.0171(7) 0.0177(7) -0.0007(6) 0.0057(6) -0.0028(6)
C4 0.0192(7) 0.0197(8) 0.0149(7) -0.0002(6) 0.0024(6) -0.0014(6)
C5 0.0164(7) 0.0183(7) 0.0187(7) 0.0010(6) 0.0050(6) -0.0012(6)
C6 0.0177(7) 0.0178(7) 0.0172(7) -0.0004(6) 0.0067(6) -0.0024(6)
C7 0.0183(7) 0.0199(8) 0.0148(7) 0.0002(6) 0.0040(6) -0.0012(6)
C8 0.0213(7) 0.0166(7) 0.0173(7) -0.0017(6) 0.0013(6) -0.0003(6)
C9 0.0212(8) 0.0257(8) 0.0223(8) 0.0009(6) 0.0049(6) -0.0006(7)
C10 0.0200(8) 0.0294(9) 0.0305(9) -0.0009(7) 0.0052(7) 0.0041(7)
C11 0.0265(8) 0.0204(8) 0.0293(9) 0.0002(7) -0.0009(7) 0.0056(7)
C12 0.041(7) 0.084(10) 0.062(8) 0.047(7) 0.010(6) 0.005(7)
C13 0.0344(11) 0.0514(14) 0.0652(15) 0.0141(12) 0.0058(10) 0.0227(10)
C14 0.0330(9) 0.0253(9) 0.0220(8) 0.0039(7) 0.0050(7) 0.0051(7)
C15 0.0250(8) 0.0235(8) 0.0209(8) 0.0004(6) 0.0069(6) 0.0046(7)
C16 0.0202(7) 0.0207(8) 0.0161(7) -0.0020(6) 0.0051(6) 0.0010(6)
C17 0.0223(8) 0.0178(7) 0.0176(7) -0.0041(6) 0.0063(6) 0.0013(6)
C18 0.0242(8) 0.0181(8) 0.0191(7) -0.0005(6) 0.0041(6) 0.0021(6)
C20 0.0229(8) 0.0306(9) 0.0354(10) 0.0061(8) -0.0013(7) 0.0019(7)
C21 0.0207(8) 0.0207(8) 0.0261(8) -0.0020(6) 0.0041(6) 0.0011(6)
C22 0.0268(8) 0.0167(8) 0.0246(8) -0.0035(6) 0.0105(7) 0.0001(6)
C23 0.0306(9) 0.0153(7) 0.0219(8) -0.0006(6) 0.0034(7) 0.0023(6)
C25 0.0488(13) 0.0306(11) 0.0772(17) 0.0237(11) -0.0291(12) -0.0098(10)
C26 0.0225(8) 0.0194(8) 0.0214(8) -0.0031(6) 0.0027(6) 0.0021(6)
C27 0.0289(9) 0.0167(8) 0.0338(9) -0.0024(7) 0.0124(7) -0.0006(7)
C28 0.0266(8) 0.0153(7) 0.0302(9) -0.0016(6) 0.0105(7) -0.0031(6)
C29 0.0308(9) 0.0204(8) 0.0327(9) 0.0039(7) 0.0097(7) 0.0027(7)
C30 0.0397(10) 0.0230(9) 0.0265(9) 0.0023(7) 0.0100(8) 0.0013(7)
C32 0.065(2) 0.0592(19) 0.0311(14) 0.0160(13) 0.0086(13) 0.0215(16)
C33 0.0311(9) 0.0210(8) 0.0314(9) -0.0028(7) 0.0136(7) -0.0046(7)
C34 0.0216(8) 0.0266(9) 0.0326(9) -0.0050(7) 0.0061(7) -0.0017(7)
C35 0.0239(8) 0.0236(8) 0.0247(8) -0.0044(7) 0.0044(6) -0.0057(7)
C37 0.0297(10) 0.0569(13) 0.0320(10) -0.0017(9) -0.0020(8) 0.0088(9)
C38 0.0363(10) 0.0284(9) 0.0344(10) -0.0037(8) 0.0183(8) -0.0036(8)
C39 0.0300(9) 0.0279(9) 0.0290(9) -0.0029(7) 0.0172(7) -0.0032(7)
C40 0.0300(9) 0.0288(9) 0.0300(9) 0.0022(7) 0.0152(7) 0.0019(7)
C41 0.0250(8) 0.0341(10) 0.0269(8) -0.0011(7) 0.0122(7) -0.0027(7)
C43 0.0313(10) 0.0488(12) 0.0412(11) 0.0115(10) 0.0020(8) -0.0061(9)
C44 0.0279(8) 0.0278(9) 0.0272(8) -0.0034(7) 0.0169(7) -0.0028(7)
C45 0.0286(9) 0.0274(9) 0.0286(9) 0.0009(7) 0.0123(7) 0.0008(7)
C46 0.0269(9) 0.0317(9) 0.0282(9) -0.0027(7) 0.0114(7) -0.0019(7)
C48 0.0568(15) 0.0455(14) 0.0585(15) 0.0078(11) -0.0200(12) -0.0044(11)
C49 0.0299(9) 0.0289(9) 0.0273(9) -0.0036(7) 0.0141(7) -0.0026(7)
C50 0.0276(8) 0.0212(8) 0.0245(8) -0.0040(6) 0.0108(7) -0.0021(7)
C51 0.0286(8) 0.0247(8) 0.0186(7) -0.0016(6) 0.0065(6) -0.0011(7)
C52 0.0232(8) 0.0233(8) 0.0192(7) -0.0029(6) 0.0043(6) 0.0007(6)
C54 0.0293(9) 0.0509(12) 0.0162(8) 0.0003(8) 0.0011(7) 0.0004(8)
C55 0.0227(8) 0.0167(7) 0.0186(7) -0.0035(6) 0.0063(6) -0.0008(6)
C56 0.0228(8) 0.0189(8) 0.0219(8) -0.0004(6) 0.0054(6) 0.0004(6)
C57 0.0213(8) 0.0220(8) 0.0284(8) -0.0013(7) 0.0071(7) 0.0007(6)
C59 0.0218(9) 0.0529(13) 0.0380(10) 0.0114(9) 0.0043(8) 0.0032(8)
C60 0.0193(7) 0.0167(7) 0.0170(7) -0.0014(6) 0.0027(6) -0.0013(6)
C61 0.0171(7) 0.0169(7) 0.0198(7) 0.0012(6) 0.0020(6) 0.0022(6)
C62 0.0198(7) 0.0217(8) 0.0213(8) 0.0004(6) 0.0051(6) 0.0005(6)
C63 0.0175(7) 0.0217(8) 0.0287(8) -0.0011(7) 0.0034(6) 0.0002(6)
C64 0.0201(8) 0.0357(10) 0.0335(9) -0.0058(8) 0.0056(7) -0.0039(7)
C68 0.0186(7) 0.0238(8) 0.0243(8) -0.0026(7) -0.0010(6) 0.0010(6)
C69 0.0222(8) 0.0189(8) 0.0197(7) -0.0001(6) 0.0020(6) 0.0021(6)
C70 0.0283(9) 0.0286(9) 0.0203(8) -0.0007(7) 0.0018(7) -0.0004(7)
C74 0.0177(7) 0.0193(8) 0.0209(8) 0.0006(6) 0.0036(6) 0.0003(6)
C75 0.0210(7) 0.0172(7) 0.0170(7) -0.0034(6) 0.0048(6) -0.0015(6)
C76 0.0198(7) 0.0195(8) 0.0200(7) -0.0014(6) 0.0043(6) 0.0008(6)
C77 0.0272(8) 0.0188(8) 0.0202(8) -0.0013(6) 0.0075(6) -0.0002(6)
C78 0.0336(9) 0.0247(8) 0.0260(8) 0.0027(7) 0.0132(7) 0.0016(7)
C82 0.0257(8) 0.0239(8) 0.0267(8) -0.0012(7) 0.0105(7) -0.0052(7)
C83 0.0200(8) 0.0242(8) 0.0265(8) -0.0030(7) 0.0049(6) -0.0026(6)
C84 0.0226(9) 0.0339(10) 0.0389(10) -0.0008(8) 0.0066(7) -0.0047(7)
C88 0.0208(8) 0.0203(8) 0.0209(7) -0.0004(6) 0.0027(6) -0.0005(6)

_geom_special_details            
;
 All esds (except the esd in the dihedral angle between two l.s. planes)
 are estimated using the full covariance matrix.  The cell esds are taken
 into account individually in the estimation of esds in distances, angles
 and torsion angles; correlations between esds in cell parameters are only
 used when they are defined by crystal symmetry.  An approximate (isotropic)
 treatment of cell esds is used for estimating esds involving l.s. planes.
;
loop_
_geom_bond_atom_site_label_1
_geom_bond_atom_site_label_2
_geom_bond_distance
_geom_bond_site_symmetry_2
_geom_bond_publ_flag
Cl1A C19A 1.771(5) . ?
Cl2 C19A 1.739(4) . ?
C19A H19A 0.9900 . ?
C19A H19B 0.9900 . ?
Cl1B C19B 1.741(13) . ?
Cl3 C19B 1.723(11) . ?
C19B H19C 0.9900 . ?
C19B H19D 0.9900 . ?
Cl5 C19 1.760(7) . ?
Cl6 C19 1.762(8) . ?
C19 H19E 0.9900 . ?
C19 H19F 0.9900 . ?
P1 C2 1.8304(16) . ?
P1 C61 1.8367(16) . ?
P1 C75 1.8356(16) . ?
F65 C64 1.322(2) . ?
F66 C64 1.319(2) . ?
F67 C64 1.309(2) . ?
F71 C70 1.334(2) . ?
F72 C70 1.347(2) . ?
F73 C70 1.337(2) . ?
F79 C78 1.329(2) . ?
F80 C78 1.337(2) . ?
F81 C78 1.338(2) . ?
F85 C84 1.329(2) . ?
F86 C84 1.338(2) . ?
F87 C84 1.335(2) . ?
O12 C11 1.367(2) . ?
O12 C13 1.427(3) . ?
O19 C18 1.3774(19) . ?
O19 C20 1.417(2) . ?
O24 C23 1.383(2) . ?
O24 C25 1.431(2) . ?
O31 C12 1.327(11) . ?
O31 C30 1.378(2) . ?
O31 C32 1.408(3) . ?
O36 C35 1.383(2) . ?
O36 C37 1.421(2) . ?
O42 C41 1.381(2) . ?
O42 C43 1.428(2) . ?
O47 C46 1.380(2) . ?
O47 C48 1.419(3) . ?
O53 C52 1.382(2) . ?
O53 C54 1.4335(19) . ?
O58 C57 1.378(2) . ?
O58 C59 1.425(2) . ?
C2 C3 1.408(2) . ?
C2 C7 1.400(2) . ?
C3 C4 1.390(2) . ?
C3 C60 1.524(2) . ?
C4 H4 0.9500 . ?
C4 C5 1.397(2) . ?
C5 C6 1.407(2) . ?
C5 C8 1.489(2) . ?
C6 C7 1.393(2) . ?
C6 C16 1.526(2) . ?
C7 H7 0.9500 . ?
C8 C9 1.386(2) . ?
C8 C15 1.398(2) . ?
C9 H9 0.9500 . ?
C9 C10 1.392(2) . ?
C10 H10 0.9500 . ?
C10 C11 1.388(3) . ?
C11 C14 1.393(3) . ?
C12 H12A 0.9800 . ?
C12 H12B 0.9800 . ?
C12 H12C 0.9800 . ?
C13 H13A 0.9800 . ?
C13 H13B 0.9800 . ?
C13 H13C 0.9800 . ?
C14 H14 0.9500 . ?
C14 C15 1.382(2) . ?
C15 H15 0.9500 . ?
C16 H16A 0.9900 . ?
C16 H16B 0.9900 . ?
C16 C17 1.517(2) . ?
C17 C18 1.394(2) . ?
C17 C26 1.389(2) . ?
C18 C21 1.386(2) . ?
C20 H20A 0.9800 . ?
C20 H20B 0.9800 . ?
C20 H20C 0.9800 . ?
C21 H21 0.9500 . ?
C21 C22 1.396(2) . ?
C22 C23 1.395(2) . ?
C22 C27 1.518(2) . ?
C23 C26 1.395(2) . ?
C25 H25A 0.9800 . ?
C25 H25B 0.9800 . ?
C25 H25C 0.9800 . ?
C26 H26 0.9500 . ?
C27 H27A 0.9900 . ?
C27 H27B 0.9900 . ?
C27 C28 1.518(2) . ?
C28 C29 1.392(2) . ?
C28 C35 1.394(2) . ?
C29 H29 0.9500 . ?
C29 C30 1.392(2) . ?
C30 C33 1.394(3) . ?
C32 H32A 0.9800 . ?
C32 H32B 0.9800 . ?
C32 H32C 0.9800 . ?
C33 C34 1.390(3) . ?
C33 C38 1.518(2) . ?
C34 H34 0.9500 . ?
C34 C35 1.391(2) . ?
C37 H37A 0.9800 . ?
C37 H37B 0.9800 . ?
C37 H37C 0.9800 . ?
C38 H38A 0.9900 . ?
C38 H38B 0.9900 . ?
C38 C39 1.518(3) . ?
C39 C40 1.387(3) . ?
C39 C46 1.393(3) . ?
C40 H40 0.9500 . ?
C40 C41 1.389(3) . ?
C41 C44 1.395(3) . ?
C43 H43A 0.9800 . ?
C43 H43B 0.9800 . ?
C43 H43C 0.9800 . ?
C44 C45 1.394(3) . ?
C44 C49 1.519(2) . ?
C45 H45 0.9500 . ?
C45 C46 1.393(3) . ?
C48 H48A 0.9800 . ?
C48 H48B 0.9800 . ?
C48 H48C 0.9800 . ?
C49 H49A 0.9900 . ?
C49 H49B 0.9900 . ?
C49 C50 1.522(2) . ?
C50 C51 1.393(2) . ?
C50 C57 1.404(2) . ?
C51 H51 0.9500 . ?
C51 C52 1.395(2) . ?
C52 C55 1.397(2) . ?
C54 H54A 0.9800 . ?
C54 H54B 0.9800 . ?
C54 H54C 0.9800 . ?
C55 C56 1.392(2) . ?
C55 C60 1.515(2) . ?
C56 H56 0.9500 . ?
C56 C57 1.388(2) . ?
C59 H59A 0.9800 . ?
C59 H59B 0.9800 . ?
C59 H59C 0.9800 . ?
C60 H60A 0.9900 . ?
C60 H60B 0.9900 . ?
C61 C62 1.400(2) . ?
C61 C74 1.394(2) . ?
C62 H62 0.9500 . ?
C62 C63 1.390(2) . ?
C63 C64 1.504(2) . ?
C63 C68 1.390(2) . ?
C68 H68 0.9500 . ?
C68 C69 1.388(2) . ?
C69 C70 1.502(2) . ?
C69 C74 1.395(2) . ?
C74 H74 0.9500 . ?
C75 C76 1.402(2) . ?
C75 C88 1.392(2) . ?
C76 H76 0.9500 . ?
C76 C77 1.387(2) . ?
C77 C78 1.502(2) . ?
C77 C82 1.393(2) . ?
C82 H82 0.9500 . ?
C82 C83 1.383(2) . ?
C83 C84 1.501(2) . ?
C83 C88 1.395(2) . ?
C88 H88 0.9500 . ?

loop_
_geom_angle_atom_site_label_1
_geom_angle_atom_site_label_2
_geom_angle_atom_site_label_3
_geom_angle
_geom_angle_site_symmetry_1
_geom_angle_site_symmetry_3
_geom_angle_publ_flag
Cl1A C19A H19A 109.2 . . ?
Cl1A C19A H19B 109.2 . . ?
Cl2 C19A Cl1A 112.2(3) . . ?
Cl2 C19A H19A 109.2 . . ?
Cl2 C19A H19B 109.2 . . ?
H19A C19A H19B 107.9 . . ?
Cl1B C19B H19C 110.4 . . ?
Cl1B C19B H19D 110.4 . . ?
Cl3 C19B Cl1B 106.5(8) . . ?
Cl3 C19B H19C 110.4 . . ?
Cl3 C19B H19D 110.4 . . ?
H19C C19B H19D 108.6 . . ?
Cl5 C19 Cl6 111.3(5) . . ?
Cl5 C19 H19E 109.4 . . ?
Cl5 C19 H19F 109.4 . . ?
Cl6 C19 H19E 109.4 . . ?
Cl6 C19 H19F 109.4 . . ?
H19E C19 H19F 108.0 . . ?
C2 P1 C61 105.43(7) . . ?
C2 P1 C75 102.06(7) . . ?
C75 P1 C61 101.82(7) . . ?
C11 O12 C13 117.39(16) . . ?
C18 O19 C20 116.84(13) . . ?
C23 O24 C25 116.40(15) . . ?
C12 O31 C30 114.4(7) . . ?
C30 O31 C32 118.86(18) . . ?
C35 O36 C37 116.42(14) . . ?
C41 O42 C43 116.44(15) . . ?
C46 O47 C48 117.11(16) . . ?
C52 O53 C54 116.87(13) . . ?
C57 O58 C59 116.82(13) . . ?
C3 C2 P1 117.84(11) . . ?
C7 C2 P1 122.91(11) . . ?
C7 C2 C3 119.24(14) . . ?
C2 C3 C60 123.64(14) . . ?
C4 C3 C2 117.95(14) . . ?
C4 C3 C60 118.38(13) . . ?
C3 C4 H4 118.5 . . ?
C3 C4 C5 122.97(14) . . ?
C5 C4 H4 118.5 . . ?
C4 C5 C6 119.02(14) . . ?
C4 C5 C8 116.90(13) . . ?
C6 C5 C8 124.09(14) . . ?
C5 C6 C16 121.83(14) . . ?
C7 C6 C5 118.23(14) . . ?
C7 C6 C16 119.81(13) . . ?
C2 C7 H7 118.7 . . ?
C6 C7 C2 122.52(14) . . ?
C6 C7 H7 118.7 . . ?
C9 C8 C5 122.45(14) . . ?
C9 C8 C15 117.72(15) . . ?
C15 C8 C5 119.70(14) . . ?
C8 C9 H9 119.2 . . ?
C8 C9 C10 121.63(15) . . ?
C10 C9 H9 119.2 . . ?
C9 C10 H10 120.1 . . ?
C11 C10 C9 119.79(16) . . ?
C11 C10 H10 120.1 . . ?
O12 C11 C10 124.91(16) . . ?
O12 C11 C14 115.69(16) . . ?
C10 C11 C14 119.40(15) . . ?
O31 C12 H12A 109.5 . . ?
O31 C12 H12B 109.5 . . ?
O31 C12 H12C 109.5 . . ?
H12A C12 H12B 109.5 . . ?
H12A C12 H12C 109.5 . . ?
H12B C12 H12C 109.5 . . ?
O12 C13 H13A 109.5 . . ?
O12 C13 H13B 109.5 . . ?
O12 C13 H13C 109.5 . . ?
H13A C13 H13B 109.5 . . ?
H13A C13 H13C 109.5 . . ?
H13B C13 H13C 109.5 . . ?
C11 C14 H14 120.0 . . ?
C15 C14 C11 120.04(16) . . ?
C15 C14 H14 120.0 . . ?
C8 C15 H15 119.3 . . ?
C14 C15 C8 121.42(15) . . ?
C14 C15 H15 119.3 . . ?
C6 C16 H16A 109.6 . . ?
C6 C16 H16B 109.6 . . ?
H16A C16 H16B 108.1 . . ?
C17 C16 C6 110.44(12) . . ?
C17 C16 H16A 109.6 . . ?
C17 C16 H16B 109.6 . . ?
C18 C17 C16 120.02(14) . . ?
C26 C17 C16 121.58(14) . . ?
C26 C17 C18 118.38(15) . . ?
O19 C18 C17 115.71(14) . . ?
O19 C18 C21 123.74(15) . . ?
C21 C18 C17 120.55(15) . . ?
O19 C20 H20A 109.5 . . ?
O19 C20 H20B 109.5 . . ?
O19 C20 H20C 109.5 . . ?
H20A C20 H20B 109.5 . . ?
H20A C20 H20C 109.5 . . ?
H20B C20 H20C 109.5 . . ?
C18 C21 H21 119.3 . . ?
C18 C21 C22 121.32(15) . . ?
C22 C21 H21 119.3 . . ?
C21 C22 C27 119.57(15) . . ?
C23 C22 C21 118.18(15) . . ?
C23 C22 C27 122.25(15) . . ?
O24 C23 C22 116.35(15) . . ?
O24 C23 C26 123.31(15) . . ?
C26 C23 C22 120.34(15) . . ?
O24 C25 H25A 109.5 . . ?
O24 C25 H25B 109.5 . . ?
O24 C25 H25C 109.5 . . ?
H25A C25 H25B 109.5 . . ?
H25A C25 H25C 109.5 . . ?
H25B C25 H25C 109.5 . . ?
C17 C26 C23 121.20(15) . . ?
C17 C26 H26 119.4 . . ?
C23 C26 H26 119.4 . . ?
C22 C27 H27A 109.0 . . ?
C22 C27 H27B 109.0 . . ?
C22 C27 C28 112.74(13) . . ?
H27A C27 H27B 107.8 . . ?
C28 C27 H27A 109.0 . . ?
C28 C27 H27B 109.0 . . ?
C29 C28 C27 120.19(16) . . ?
C29 C28 C35 118.17(15) . . ?
C35 C28 C27 121.64(15) . . ?
C28 C29 H29 119.4 . . ?
C30 C29 C28 121.14(17) . . ?
C30 C29 H29 119.4 . . ?
O31 C30 C29 123.20(17) . . ?
O31 C30 C33 116.28(16) . . ?
C29 C30 C33 120.52(17) . . ?
O31 C32 H32A 109.5 . . ?
O31 C32 H32B 109.5 . . ?
O31 C32 H32C 109.5 . . ?
H32A C32 H32B 109.5 . . ?
H32A C32 H32C 109.5 . . ?
H32B C32 H32C 109.5 . . ?
C30 C33 C38 121.43(17) . . ?
C34 C33 C30 118.40(16) . . ?
C34 C33 C38 120.12(16) . . ?
C33 C34 H34 119.5 . . ?
C33 C34 C35 121.02(16) . . ?
C35 C34 H34 119.5 . . ?
O36 C35 C28 116.41(15) . . ?
O36 C35 C34 122.85(16) . . ?
C34 C35 C28 120.73(16) . . ?
O36 C37 H37A 109.5 . . ?
O36 C37 H37B 109.5 . . ?
O36 C37 H37C 109.5 . . ?
H37A C37 H37B 109.5 . . ?
H37A C37 H37C 109.5 . . ?
H37B C37 H37C 109.5 . . ?
C33 C38 H38A 109.4 . . ?
C33 C38 H38B 109.4 . . ?
H38A C38 H38B 108.0 . . ?
C39 C38 C33 111.27(14) . . ?
C39 C38 H38A 109.4 . . ?
C39 C38 H38B 109.4 . . ?
C40 C39 C38 119.91(17) . . ?
C40 C39 C46 118.59(17) . . ?
C46 C39 C38 121.49(17) . . ?
C39 C40 H40 119.3 . . ?
C39 C40 C41 121.40(17) . . ?
C41 C40 H40 119.3 . . ?
O42 C41 C40 123.02(17) . . ?
O42 C41 C44 116.67(16) . . ?
C40 C41 C44 120.31(17) . . ?
O42 C43 H43A 109.5 . . ?
O42 C43 H43B 109.5 . . ?
O42 C43 H43C 109.5 . . ?
H43A C43 H43B 109.5 . . ?
H43A C43 H43C 109.5 . . ?
H43B C43 H43C 109.5 . . ?
C41 C44 C49 121.37(16) . . ?
C45 C44 C41 118.28(16) . . ?
C45 C44 C49 120.33(16) . . ?
C44 C45 H45 119.4 . . ?
C46 C45 C44 121.24(17) . . ?
C46 C45 H45 119.4 . . ?
O47 C46 C39 116.14(16) . . ?
O47 C46 C45 123.69(17) . . ?
C39 C46 C45 120.16(17) . . ?
O47 C48 H48A 109.5 . . ?
O47 C48 H48B 109.5 . . ?
O47 C48 H48C 109.5 . . ?
H48A C48 H48B 109.5 . . ?
H48A C48 H48C 109.5 . . ?
H48B C48 H48C 109.5 . . ?
C44 C49 H49A 109.4 . . ?
C44 C49 H49B 109.4 . . ?
C44 C49 C50 111.07(14) . . ?
H49A C49 H49B 108.0 . . ?
C50 C49 H49A 109.4 . . ?
C50 C49 H49B 109.4 . . ?
C51 C50 C49 120.95(15) . . ?
C51 C50 C57 117.90(15) . . ?
C57 C50 C49 121.10(15) . . ?
C50 C51 H51 119.2 . . ?
C50 C51 C52 121.58(15) . . ?
C52 C51 H51 119.2 . . ?
O53 C52 C51 123.46(15) . . ?
O53 C52 C55 116.36(14) . . ?
C51 C52 C55 120.16(15) . . ?
O53 C54 H54A 109.5 . . ?
O53 C54 H54B 109.5 . . ?
O53 C54 H54C 109.5 . . ?
H54A C54 H54B 109.5 . . ?
H54A C54 H54C 109.5 . . ?
H54B C54 H54C 109.5 . . ?
C52 C55 C60 121.90(14) . . ?
C56 C55 C52 118.40(14) . . ?
C56 C55 C60 119.70(14) . . ?
C55 C56 H56 119.3 . . ?
C57 C56 C55 121.44(15) . . ?
C57 C56 H56 119.3 . . ?
O58 C57 C50 116.28(14) . . ?
O58 C57 C56 123.23(15) . . ?
C56 C57 C50 120.49(15) . . ?
O58 C59 H59A 109.5 . . ?
O58 C59 H59B 109.5 . . ?
O58 C59 H59C 109.5 . . ?
H59A C59 H59B 109.5 . . ?
H59A C59 H59C 109.5 . . ?
H59B C59 H59C 109.5 . . ?
C3 C60 H60A 109.0 . . ?
C3 C60 H60B 109.0 . . ?
C55 C60 C3 112.89(12) . . ?
C55 C60 H60A 109.0 . . ?
C55 C60 H60B 109.0 . . ?
H60A C60 H60B 107.8 . . ?
C62 C61 P1 115.69(12) . . ?
C74 C61 P1 125.27(12) . . ?
C74 C61 C62 118.47(14) . . ?
C61 C62 H62 119.7 . . ?
C63 C62 C61 120.58(15) . . ?
C63 C62 H62 119.7 . . ?
C62 C63 C64 120.02(15) . . ?
C62 C63 C68 120.97(15) . . ?
C68 C63 C64 119.00(15) . . ?
F65 C64 C63 111.71(16) . . ?
F66 C64 F65 105.19(16) . . ?
F66 C64 C63 112.30(15) . . ?
F67 C64 F65 106.96(17) . . ?
F67 C64 F66 106.79(18) . . ?
F67 C64 C63 113.36(15) . . ?
C63 C68 H68 120.8 . . ?
C69 C68 C63 118.41(15) . . ?
C69 C68 H68 120.8 . . ?
C68 C69 C70 119.90(15) . . ?
C68 C69 C74 121.18(15) . . ?
C74 C69 C70 118.75(15) . . ?
F71 C70 F72 106.52(14) . . ?
F71 C70 F73 107.29(14) . . ?
F71 C70 C69 113.01(14) . . ?
F72 C70 C69 110.71(14) . . ?
F73 C70 F72 106.15(14) . . ?
F73 C70 C69 112.73(14) . . ?
C61 C74 C69 120.36(15) . . ?
C61 C74 H74 119.8 . . ?
C69 C74 H74 119.8 . . ?
C76 C75 P1 118.87(12) . . ?
C88 C75 P1 122.19(12) . . ?
C88 C75 C76 118.79(14) . . ?
C75 C76 H76 119.7 . . ?
C77 C76 C75 120.52(15) . . ?
C77 C76 H76 119.7 . . ?
C76 C77 C78 120.25(15) . . ?
C76 C77 C82 120.56(15) . . ?
C82 C77 C78 119.11(15) . . ?
F79 C78 F80 106.35(15) . . ?
F79 C78 F81 106.95(14) . . ?
F79 C78 C77 113.26(14) . . ?
F80 C78 F81 106.60(14) . . ?
F80 C78 C77 111.24(14) . . ?
F81 C78 C77 112.02(15) . . ?
C77 C82 H82 120.6 . . ?
C83 C82 C77 118.80(15) . . ?
C83 C82 H82 120.6 . . ?
C82 C83 C84 120.41(15) . . ?
C82 C83 C88 121.23(15) . . ?
C88 C83 C84 118.36(15) . . ?
F85 C84 F86 107.20(16) . . ?
F85 C84 F87 106.49(16) . . ?
F85 C84 C83 113.00(15) . . ?
F86 C84 C83 112.20(16) . . ?
F87 C84 F86 105.58(15) . . ?
F87 C84 C83 111.89(15) . . ?
C75 C88 C83 120.04(15) . . ?
C75 C88 H88 120.0 . . ?
C83 C88 H88 120.0 . . ?

loop_
_geom_torsion_atom_site_label_1
_geom_torsion_atom_site_label_2
_geom_torsion_atom_site_label_3
_geom_torsion_atom_site_label_4
_geom_torsion
_geom_torsion_site_symmetry_1
_geom_torsion_site_symmetry_2
_geom_torsion_site_symmetry_3
_geom_torsion_site_symmetry_4
_geom_torsion_publ_flag
P1 C2 C3 C4 -177.41(11) . . . . ?
P1 C2 C3 C60 0.68(19) . . . . ?
P1 C2 C7 C6 177.32(11) . . . . ?
P1 C61 C62 C63 171.73(12) . . . . ?
P1 C61 C74 C69 -169.51(12) . . . . ?
P1 C75 C76 C77 177.98(12) . . . . ?
P1 C75 C88 C83 -175.64(12) . . . . ?
O12 C11 C14 C15 179.23(16) . . . . ?
O19 C18 C21 C22 -179.74(15) . . . . ?
O24 C23 C26 C17 -179.24(15) . . . . ?
O31 C30 C33 C34 -179.59(16) . . . . ?
O31 C30 C33 C38 3.0(3) . . . . ?
O42 C41 C44 C45 -178.88(14) . . . . ?
O42 C41 C44 C49 2.9(2) . . . . ?
O53 C52 C55 C56 179.93(14) . . . . ?
O53 C52 C55 C60 0.1(2) . . . . ?
C2 P1 C61 C62 94.15(13) . . . . ?
C2 P1 C61 C74 -94.66(14) . . . . ?
C2 P1 C75 C76 169.06(12) . . . . ?
C2 P1 C75 C88 -15.48(14) . . . . ?
C2 C3 C4 C5 0.7(2) . . . . ?
C2 C3 C60 C55 100.47(17) . . . . ?
C3 C2 C7 C6 -1.3(2) . . . . ?
C3 C4 C5 C6 -2.7(2) . . . . ?
C3 C4 C5 C8 177.05(14) . . . . ?
C4 C3 C60 C55 -81.45(17) . . . . ?
C4 C5 C6 C7 2.6(2) . . . . ?
C4 C5 C6 C16 -173.31(14) . . . . ?
C4 C5 C8 C9 -121.40(17) . . . . ?
C4 C5 C8 C15 54.2(2) . . . . ?
C5 C6 C7 C2 -0.7(2) . . . . ?
C5 C6 C16 C17 79.22(18) . . . . ?
C5 C8 C9 C10 175.61(15) . . . . ?
C5 C8 C15 C14 -175.57(15) . . . . ?
C6 C5 C8 C9 58.3(2) . . . . ?
C6 C5 C8 C15 -126.03(17) . . . . ?
C6 C16 C17 C18 80.69(17) . . . . ?
C6 C16 C17 C26 -97.40(17) . . . . ?
C7 C2 C3 C4 1.3(2) . . . . ?
C7 C2 C3 C60 179.37(14) . . . . ?
C7 C6 C16 C17 -96.63(16) . . . . ?
C8 C5 C6 C7 -177.13(14) . . . . ?
C8 C5 C6 C16 7.0(2) . . . . ?
C8 C9 C10 C11 -0.3(3) . . . . ?
C9 C8 C15 C14 0.3(2) . . . . ?
C9 C10 C11 O12 -179.05(17) . . . . ?
C9 C10 C11 C14 0.7(3) . . . . ?
C10 C11 C14 C15 -0.5(3) . . . . ?
C11 C14 C15 C8 0.0(3) . . . . ?
C12 O31 C30 C29 -52.8(7) . . . . ?
C12 O31 C30 C33 127.2(6) . . . . ?
C13 O12 C11 C10 5.6(3) . . . . ?
C13 O12 C11 C14 -174.16(18) . . . . ?
C15 C8 C9 C10 -0.1(2) . . . . ?
C16 C6 C7 C2 175.32(14) . . . . ?
C16 C17 C18 O19 3.2(2) . . . . ?
C16 C17 C18 C21 -177.66(14) . . . . ?
C16 C17 C26 C23 176.30(14) . . . . ?
C17 C18 C21 C22 1.2(2) . . . . ?
C18 C17 C26 C23 -1.8(2) . . . . ?
C18 C21 C22 C23 -1.5(2) . . . . ?
C18 C21 C22 C27 178.57(15) . . . . ?
C20 O19 C18 C17 -176.52(15) . . . . ?
C20 O19 C18 C21 4.4(2) . . . . ?
C21 C22 C23 O24 -179.12(14) . . . . ?
C21 C22 C23 C26 0.2(2) . . . . ?
C21 C22 C27 C28 -78.0(2) . . . . ?
C22 C23 C26 C17 1.5(2) . . . . ?
C22 C27 C28 C29 -94.03(19) . . . . ?
C22 C27 C28 C35 85.6(2) . . . . ?
C23 C22 C27 C28 102.06(18) . . . . ?
C25 O24 C23 C22 178.65(19) . . . . ?
C25 O24 C23 C26 -0.6(3) . . . . ?
C26 C17 C18 O19 -178.65(14) . . . . ?
C26 C17 C18 C21 0.5(2) . . . . ?
C27 C22 C23 O24 0.8(2) . . . . ?
C27 C22 C23 C26 -179.90(15) . . . . ?
C27 C28 C29 C30 178.49(16) . . . . ?
C27 C28 C35 O36 2.0(2) . . . . ?
C27 C28 C35 C34 -179.06(15) . . . . ?
C28 C29 C30 O31 -179.33(17) . . . . ?
C28 C29 C30 C33 0.6(3) . . . . ?
C29 C28 C35 O36 -178.41(15) . . . . ?
C29 C28 C35 C34 0.5(2) . . . . ?
C29 C30 C33 C34 0.4(3) . . . . ?
C29 C30 C33 C38 -176.95(16) . . . . ?
C30 C33 C34 C35 -1.0(3) . . . . ?
C30 C33 C38 C39 88.2(2) . . . . ?
C32 O31 C30 C29 2.0(3) . . . . ?
C32 O31 C30 C33 -178.0(2) . . . . ?
C33 C34 C35 O36 179.40(16) . . . . ?
C33 C34 C35 C28 0.5(3) . . . . ?
C33 C38 C39 C40 -87.9(2) . . . . ?
C33 C38 C39 C46 91.6(2) . . . . ?
C34 C33 C38 C39 -89.2(2) . . . . ?
C35 C28 C29 C30 -1.1(3) . . . . ?
C37 O36 C35 C28 -158.60(16) . . . . ?
C37 O36 C35 C34 22.5(2) . . . . ?
C38 C33 C34 C35 176.40(16) . . . . ?
C38 C39 C40 C41 179.15(15) . . . . ?
C38 C39 C46 O47 -0.1(2) . . . . ?
C38 C39 C46 C45 -179.76(16) . . . . ?
C39 C40 C41 O42 179.72(15) . . . . ?
C39 C40 C41 C44 0.1(3) . . . . ?
C40 C39 C46 O47 179.40(15) . . . . ?
C40 C39 C46 C45 -0.2(2) . . . . ?
C40 C41 C44 C45 0.7(2) . . . . ?
C40 C41 C44 C49 -177.44(15) . . . . ?
C41 C44 C45 C46 -1.4(2) . . . . ?
C41 C44 C49 C50 93.13(19) . . . . ?
C43 O42 C41 C40 -8.8(2) . . . . ?
C43 O42 C41 C44 170.86(16) . . . . ?
C44 C45 C46 O47 -178.48(16) . . . . ?
C44 C45 C46 C39 1.1(3) . . . . ?
C44 C49 C50 C51 -94.20(19) . . . . ?
C44 C49 C50 C57 83.0(2) . . . . ?
C45 C44 C49 C50 -85.01(19) . . . . ?
C46 C39 C40 C41 -0.4(2) . . . . ?
C48 O47 C46 C39 174.35(19) . . . . ?
C48 O47 C46 C45 -6.0(3) . . . . ?
C49 C44 C45 C46 176.83(15) . . . . ?
C49 C50 C51 C52 176.64(16) . . . . ?
C49 C50 C57 O58 4.3(2) . . . . ?
C49 C50 C57 C56 -175.77(15) . . . . ?
C50 C51 C52 O53 -179.13(15) . . . . ?
C50 C51 C52 C55 -0.9(3) . . . . ?
C51 C50 C57 O58 -178.44(15) . . . . ?
C51 C50 C57 C56 1.5(2) . . . . ?
C51 C52 C55 C56 1.6(2) . . . . ?
C51 C52 C55 C60 -178.20(15) . . . . ?
C52 C55 C56 C57 -0.8(2) . . . . ?
C52 C55 C60 C3 93.63(18) . . . . ?
C54 O53 C52 C51 -31.1(2) . . . . ?
C54 O53 C52 C55 150.68(16) . . . . ?
C55 C56 C57 O58 179.10(15) . . . . ?
C55 C56 C57 C50 -0.8(3) . . . . ?
C56 C55 C60 C3 -86.19(18) . . . . ?
C57 C50 C51 C52 -0.6(2) . . . . ?
C59 O58 C57 C50 -175.94(16) . . . . ?
C59 O58 C57 C56 4.1(2) . . . . ?
C60 C3 C4 C5 -177.49(14) . . . . ?
C60 C55 C56 C57 179.07(15) . . . . ?
C61 P1 C2 C3 -159.71(12) . . . . ?
C61 P1 C2 C7 21.65(14) . . . . ?
C61 P1 C75 C76 60.24(13) . . . . ?
C61 P1 C75 C88 -124.30(13) . . . . ?
C61 C62 C63 C64 179.76(15) . . . . ?
C61 C62 C63 C68 -1.3(2) . . . . ?
C62 C61 C74 C69 1.5(2) . . . . ?
C62 C63 C64 F65 129.99(19) . . . . ?
C62 C63 C64 F66 -112.09(19) . . . . ?
C62 C63 C64 F67 9.1(3) . . . . ?
C62 C63 C68 C69 1.2(2) . . . . ?
C63 C68 C69 C70 -174.99(15) . . . . ?
C63 C68 C69 C74 0.1(2) . . . . ?
C64 C63 C68 C69 -179.79(15) . . . . ?
C68 C63 C64 F65 -49.0(2) . . . . ?
C68 C63 C64 F66 68.9(2) . . . . ?
C68 C63 C64 F67 -169.92(18) . . . . ?
C68 C69 C70 F71 -26.4(2) . . . . ?
C68 C69 C70 F72 92.97(19) . . . . ?
C68 C69 C70 F73 -148.29(15) . . . . ?
C68 C69 C74 C61 -1.5(2) . . . . ?
C70 C69 C74 C61 173.68(15) . . . . ?
C74 C61 C62 C63 -0.1(2) . . . . ?
C74 C69 C70 F71 158.32(15) . . . . ?
C74 C69 C70 F72 -82.28(19) . . . . ?
C74 C69 C70 F73 36.5(2) . . . . ?
C75 P1 C2 C3 94.25(12) . . . . ?
C75 P1 C2 C7 -84.38(13) . . . . ?
C75 P1 C61 C62 -159.64(12) . . . . ?
C75 P1 C61 C74 11.55(15) . . . . ?
C75 C76 C77 C78 174.32(14) . . . . ?
C75 C76 C77 C82 -2.6(2) . . . . ?
C76 C75 C88 C83 -0.2(2) . . . . ?
C76 C77 C78 F79 22.3(2) . . . . ?
C76 C77 C78 F80 -97.45(18) . . . . ?
C76 C77 C78 F81 143.34(16) . . . . ?
C76 C77 C82 C83 0.5(2) . . . . ?
C77 C82 C83 C84 -178.20(16) . . . . ?
C77 C82 C83 C88 1.7(2) . . . . ?
C78 C77 C82 C83 -176.39(15) . . . . ?
C82 C77 C78 F79 -160.81(15) . . . . ?
C82 C77 C78 F80 79.5(2) . . . . ?
C82 C77 C78 F81 -39.7(2) . . . . ?
C82 C83 C84 F85 -137.23(18) . . . . ?
C82 C83 C84 F86 -15.9(2) . . . . ?
C82 C83 C84 F87 102.6(2) . . . . ?
C82 C83 C88 C75 -1.9(2) . . . . ?
C84 C83 C88 C75 178.03(15) . . . . ?
C88 C75 C76 C77 2.4(2) . . . . ?
C88 C83 C84 F85 42.9(2) . . . . ?
C88 C83 C84 F86 164.21(16) . . . . ?
C88 C83 C84 F87 -77.3(2) . . . . ?

_shelx_res_file                  
;
TITL AK-15-51_auto in I2/a
    ak-15-51_.res
    created by SHELXL-2019/2 at 11:08:21 on 23-Jun-2025
CELL 1.54184 27.410675 12.098291 39.699183 90 103.653 90
ZERR 8 0.000162 0.000067 0.000265 0 0.0007 0
LATT 2
SYMM -X,+Y,0.5-Z
SFAC C H Cl F O P
UNIT 537.61 475.22 19.22 96 72 8
DFIX 1.77 Cl1A C19A Cl1B C19B Cl3 C19B Cl2 C19A
SADI O31 C32 O31 C12
DANG 2.92 Cl5 Cl6
DFIX 1.77 0.01 Cl5 C19 Cl6 C19
SIMU Cl5 Cl6 C19
DANG 2.92 Cl3 Cl1B
DANG 2.92 Cl1A Cl2
RIGU Cl1A Cl2 C19A
RIGU Cl1B Cl3 C19B
SIMU 0.04 0.08 1 Cl1A Cl2 C19A H19a H19b Cl1B Cl3 C19B H19c H19d
EADP Cl2 Cl3

L.S. 4
PLAN  2
TEMP -153
CONF
MORE -1
BOND $H
fmap 2
acta
REM <olex2.extras>
REM <HklSrc "%.\\AK-15-51.hkl">
REM </olex2.extras>

WGHT    0.045900   19.062799
FVAR       1.13125   0.79856   0.80734   0.71611
PART 9
CL1A  3    0.574540    0.680905    0.616124    41.00000    0.09148    0.04605 =
         0.04351    0.00539   -0.01334    0.00420
CL2   3    0.658260    0.547691    0.653861    31.00000    0.05316    0.06525 =
         0.06208   -0.02637    0.00729    0.02012
C19A  1    0.612658    0.644341    0.657146    31.00000    0.06763    0.05810 =
         0.03442   -0.00278    0.01153    0.01835
AFIX  23
H19A  2    0.629212    0.711548    0.668733    31.00000   -1.20000
H19B  2    0.591193    0.613626    0.671727    31.00000   -1.20000
AFIX   0
PART 8
CL1B  3    0.564824    0.676183    0.616599   -41.00000    0.07762    0.07904 =
         0.04838    0.00770    0.02783    0.01017
CL3   3    0.661148    0.613920    0.650982   -31.00000    0.05316    0.06525 =
         0.06208   -0.02637    0.00729    0.02012
C19B  1    0.598686    0.596662    0.650763   -31.00000    0.02980    0.04230 =
         0.03061   -0.00370    0.01267   -0.00212
AFIX  23
H19C  2    0.592078    0.621753    0.673004   -31.00000   -1.20000
H19D  2    0.589077    0.517853    0.647325   -31.00000   -1.20000
AFIX   0

PART -1
CL5   3    0.730092    0.164572    0.721043   -21.00000    0.06071    0.03043 =
         0.04595   -0.00830   -0.00172    0.00094
CL6   3    0.739573    0.340258    0.772152   -21.00000    0.08879    0.05701 =
         0.05709   -0.02356    0.00159    0.01745
C19   1    0.723417    0.307101    0.727684   -21.00000    0.05700    0.02460 =
         0.05725   -0.00542    0.01132   -0.00783
AFIX  23
H19E  2    0.688227    0.329342    0.717651   -21.00000   -1.20000
H19F  2    0.745248    0.348915    0.715590   -21.00000   -1.20000
AFIX   0

PART 0
P1    6    0.659691    0.967365    0.574162    11.00000    0.01608    0.01738 =
         0.01588    0.00021    0.00303    0.00048
F65   4    0.447078    0.844831    0.493925    11.00000    0.01694    0.08577 =
         0.11465    0.04046    0.00580    0.00285
F66   4    0.479029    0.688669    0.507392    11.00000    0.04297    0.04008 =
         0.10752   -0.01396    0.03649   -0.01849
F67   4    0.479423    0.807172    0.546459    11.00000    0.04531    0.15117 =
         0.05368   -0.04248    0.03087   -0.05223
F71   4    0.567893    0.838817    0.413399    11.00000    0.03939    0.04954 =
         0.01973   -0.00821    0.00109   -0.00871
F72   4    0.586150    1.008111    0.427213    11.00000    0.06164    0.03349 =
         0.02829    0.00970    0.01231    0.00767
F73   4    0.644385    0.885596    0.435841    11.00000    0.03040    0.05067 =
         0.02469   -0.00032    0.01014   -0.00102
F79   4    0.644547    1.322166    0.493687    11.00000    0.03881    0.03496 =
         0.03613    0.01324    0.01672    0.01530
F80   4    0.689463    1.257869    0.461040    11.00000    0.06932    0.05003 =
         0.02268    0.00670    0.01760    0.02736
F81   4    0.718337    1.387022    0.497288    11.00000    0.05387    0.03074 =
         0.06146    0.01959    0.00757   -0.00819
F85   4    0.855004    0.991918    0.564949    11.00000    0.02290    0.03545 =
         0.09593    0.00205    0.00345    0.00375
F86   4    0.865586    1.151101    0.543867    11.00000    0.02469    0.05860 =
         0.05762    0.00973    0.01753   -0.00433
F87   4    0.858831    1.137060    0.596022    11.00000    0.02579    0.08037 =
         0.04032   -0.00841   -0.00263   -0.00864
O12   5    0.912573    0.395528    0.702991    11.00000    0.03445    0.03602 =
         0.04235    0.01060    0.00234    0.01594
O19   5    0.646306    0.563561    0.536892    11.00000    0.02143    0.02528 =
         0.02762    0.00677   -0.00192   -0.00069
O24   5    0.719416    0.234113    0.632121    11.00000    0.03699    0.02151 =
         0.03663    0.00853   -0.00398   -0.00178
O31   5    0.589635    0.287948    0.719972    11.00000    0.06634    0.04340 =
         0.02668    0.00809    0.01127    0.01981
O36   5    0.524015    0.342349    0.578150    11.00000    0.02582    0.03841 =
         0.02498   -0.00574    0.00220    0.00076
O42   5    0.616326    0.667119    0.773286    11.00000    0.03095    0.03798 =
         0.03471    0.00305    0.00406   -0.00555
O47   5    0.457518    0.595164    0.660138    11.00000    0.03738    0.03411 =
         0.03724   -0.00287    0.00076   -0.00352
O53   5    0.749729    0.880224    0.720202    11.00000    0.02222    0.04486 =
         0.01527    0.00109    0.00313    0.00241
O58   5    0.545690    0.946573    0.669217    11.00000    0.02052    0.04049 =
         0.03374    0.00739    0.00857    0.00340
C2    1    0.700660    0.853378    0.593623    11.00000    0.01530    0.01730 =
         0.01715    0.00127    0.00369   -0.00134
C3    1    0.724949    0.861477    0.628986    11.00000    0.01610    0.01715 =
         0.01771   -0.00074    0.00567   -0.00284
C4    1    0.757686    0.777165    0.643482    11.00000    0.01923    0.01969 =
         0.01487   -0.00025    0.00241   -0.00138
AFIX  43
H4    2    0.773944    0.781536    0.667389    11.00000   -1.20000
AFIX   0
C5    1    0.767751    0.686324    0.624482    11.00000    0.01641    0.01834 =
         0.01866    0.00101    0.00501   -0.00123
C6    1    0.742288    0.676556    0.589437    11.00000    0.01771    0.01781 =
         0.01720   -0.00035    0.00670   -0.00242
C7    1    0.709467    0.760782    0.574760    11.00000    0.01834    0.01994 =
         0.01482    0.00019    0.00403   -0.00122
AFIX  43
H7    2    0.692402    0.755174    0.551035    11.00000   -1.20000
AFIX   0
C8    1    0.805579    0.605394    0.643100    11.00000    0.02132    0.01662 =
         0.01729   -0.00171    0.00134   -0.00032
C9    1    0.848722    0.579957    0.632215    11.00000    0.02119    0.02572 =
         0.02234    0.00095    0.00489   -0.00055
AFIX  43
H9    2    0.853457    0.611185    0.611261    11.00000   -1.20000
AFIX   0
C10   1    0.885275    0.509802    0.651223    11.00000    0.02001    0.02942 =
         0.03051   -0.00094    0.00522    0.00410
AFIX  43
H10   2    0.914452    0.493256    0.643173    11.00000   -1.20000
AFIX   0
C11   1    0.878963    0.464074    0.681986    11.00000    0.02655    0.02038 =
         0.02934    0.00016   -0.00095    0.00561
PART 2
C12   1    0.599455    0.184441    0.730453   -21.00000    0.04137    0.08419 =
         0.06171    0.04657    0.01038    0.00538
AFIX 137
H12A  2    0.569047    0.139565    0.723029   -21.00000   -1.50000
H12B  2    0.610590    0.182679    0.755789   -21.00000   -1.50000
H12C  2    0.625982    0.154638    0.720280   -21.00000   -1.50000
AFIX   0
PART 0
C13   1    0.959428    0.377179    0.694122    11.00000    0.03438    0.05140 =
         0.06523    0.01411    0.00576    0.02269
AFIX 137
H13A  2    0.953627    0.338529    0.671834    11.00000   -1.50000
H13B  2    0.981114    0.332079    0.712105    11.00000   -1.50000
H13C  2    0.975722    0.448327    0.692335    11.00000   -1.50000
AFIX   0
C14   1    0.835721    0.488255    0.693252    11.00000    0.03301    0.02530 =
         0.02199    0.00386    0.00496    0.00507
AFIX  43
H14   2    0.830958    0.456867    0.714177    11.00000   -1.20000
AFIX   0
C15   1    0.799744    0.557888    0.674003    11.00000    0.02504    0.02345 =
         0.02088    0.00043    0.00693    0.00460
AFIX  43
H15   2    0.770416    0.573803    0.681948    11.00000   -1.20000
AFIX   0
C16   1    0.747132    0.573740    0.568198    11.00000    0.02017    0.02067 =
         0.01608   -0.00201    0.00512    0.00099
AFIX  23
H16A  2    0.737118    0.591773    0.543187    11.00000   -1.20000
H16B  2    0.782555    0.548989    0.573635    11.00000   -1.20000
AFIX   0
C17   1    0.714119    0.481553    0.576225    11.00000    0.02228    0.01778 =
         0.01765   -0.00409    0.00632    0.00134
C18   1    0.662921    0.480575    0.560574    11.00000    0.02422    0.01806 =
         0.01906   -0.00050    0.00413    0.00212
C20   1    0.593989    0.568194    0.522070    11.00000    0.02287    0.03059 =
         0.03540    0.00613   -0.00125    0.00186
AFIX 137
H20A  2    0.586569    0.631523    0.506296    11.00000   -1.50000
H20B  2    0.575956    0.576345    0.540505    11.00000   -1.50000
H20C  2    0.583255    0.499919    0.509159    11.00000   -1.50000
AFIX   0
C21   1    0.632055    0.399027    0.568651    11.00000    0.02074    0.02071 =
         0.02608   -0.00200    0.00410    0.00110
AFIX  43
H21   2    0.597382    0.398898    0.557394    11.00000   -1.20000
AFIX   0
C22   1    0.650889    0.317076    0.592992    11.00000    0.02685    0.01666 =
         0.02461   -0.00347    0.01053    0.00008
C23   1    0.702168    0.317588    0.608524    11.00000    0.03059    0.01530 =
         0.02189   -0.00058    0.00343    0.00234
C25   1    0.772183    0.233113    0.647489    11.00000    0.04883    0.03061 =
         0.07715    0.02368   -0.02909   -0.00982
AFIX 137
H25A  2    0.790689    0.225992    0.629280    11.00000   -1.50000
H25B  2    0.780241    0.170464    0.663487    11.00000   -1.50000
H25C  2    0.781756    0.302197    0.660224    11.00000   -1.50000
AFIX   0
C26   1    0.733310    0.398485    0.599807    11.00000    0.02250    0.01936 =
         0.02137   -0.00310    0.00265    0.00211
AFIX  43
H26   2    0.768279    0.396755    0.610184    11.00000   -1.20000
AFIX   0
C27   1    0.615511    0.230905    0.601677    11.00000    0.02892    0.01669 =
         0.03381   -0.00240    0.01245   -0.00061
AFIX  23
H27A  2    0.635328    0.166348    0.612525    11.00000   -1.20000
H27B  2    0.592449    0.205497    0.579960    11.00000   -1.20000
AFIX   0
C28   1    0.584799    0.274422    0.626036    11.00000    0.02657    0.01526 =
         0.03023   -0.00156    0.01046   -0.00309
C29   1    0.601391    0.258883    0.661663    11.00000    0.03084    0.02038 =
         0.03268    0.00392    0.00973    0.00274
AFIX  43
H29   2    0.631636    0.219313    0.670522    11.00000   -1.20000
AFIX   0
C30   1    0.574434    0.300319    0.684519    11.00000    0.03975    0.02297 =
         0.02649    0.00234    0.01000    0.00128
PART 1
C32   1    0.635363    0.233804    0.734075    21.00000    0.06479    0.05921 =
         0.03111    0.01605    0.00860    0.02146
AFIX 137
H32A  2    0.633767    0.157909    0.725254    21.00000   -1.50000
H32B  2    0.641337    0.232432    0.759403    21.00000   -1.50000
H32C  2    0.662815    0.273383    0.727384    21.00000   -1.50000
AFIX   0
PART 0
C33   1    0.529698    0.357701    0.672141    11.00000    0.03110    0.02100 =
         0.03139   -0.00284    0.01359   -0.00457
C34   1    0.512652    0.371684    0.636534    11.00000    0.02157    0.02657 =
         0.03258   -0.00500    0.00614   -0.00171
AFIX  43
H34   2    0.481950    0.409551    0.627638    11.00000   -1.20000
AFIX   0
C35   1    0.539857    0.331084    0.613735    11.00000    0.02393    0.02364 =
         0.02469   -0.00436    0.00436   -0.00571
C37   1    0.489650    0.429515    0.565926    11.00000    0.02972    0.05691 =
         0.03198   -0.00173   -0.00199    0.00875
AFIX 137
H37A  2    0.486715    0.440337    0.541062    11.00000   -1.50000
H37B  2    0.501838    0.497767    0.578395    11.00000   -1.50000
H37C  2    0.456695    0.410559    0.569889    11.00000   -1.50000
AFIX   0
C38   1    0.501010    0.408489    0.696652    11.00000    0.03626    0.02838 =
         0.03436   -0.00370    0.01834   -0.00360
AFIX  23
H38A  2    0.464759    0.410211    0.685264    11.00000   -1.20000
H38B  2    0.505507    0.362116    0.717709    11.00000   -1.20000
AFIX   0
C39   1    0.519074    0.525008    0.706924    11.00000    0.02996    0.02789 =
         0.02895   -0.00288    0.01720   -0.00317
C40   1    0.558956    0.541773    0.735287    11.00000    0.03002    0.02881 =
         0.03005    0.00222    0.01524    0.00192
AFIX  43
H40   2    0.574365    0.479841    0.748265    11.00000   -1.20000
AFIX   0
C41   1    0.576858    0.647214    0.745130    11.00000    0.02497    0.03410 =
         0.02687   -0.00108    0.01221   -0.00273
C43   1    0.633850    0.574996    0.795290    11.00000    0.03127    0.04885 =
         0.04121    0.01150    0.00202   -0.00610
AFIX 137
H43A  2    0.649426    0.520930    0.782706    11.00000   -1.50000
H43B  2    0.605514    0.540543    0.802405    11.00000   -1.50000
H43C  2    0.658642    0.600274    0.815864    11.00000   -1.50000
AFIX   0
C44   1    0.554766    0.739390    0.726505    11.00000    0.02786    0.02778 =
         0.02723   -0.00343    0.01690   -0.00279
C45   1    0.514240    0.722634    0.698282    11.00000    0.02856    0.02742 =
         0.02856    0.00089    0.01232    0.00080
AFIX  43
H45   2    0.498281    0.784613    0.685620    11.00000   -1.20000
AFIX   0
C46   1    0.496700    0.616712    0.688294    11.00000    0.02691    0.03165 =
         0.02822   -0.00272    0.01142   -0.00187
C48   1    0.431167    0.687531    0.642696    11.00000    0.05679    0.04551 =
         0.05850    0.00783   -0.01998   -0.00437
AFIX 137
H48A  2    0.402911    0.661726    0.624376    11.00000   -1.50000
H48B  2    0.453870    0.731791    0.632417    11.00000   -1.50000
H48C  2    0.418522    0.732864    0.659251    11.00000   -1.50000
AFIX   0
C49   1    0.574972    0.855179    0.735801    11.00000    0.02993    0.02887 =
         0.02730   -0.00361    0.01414   -0.00265
AFIX  23
H49A  2    0.591429    0.858302    0.760822    11.00000   -1.20000
H49B  2    0.546784    0.908513    0.731248    11.00000   -1.20000
AFIX   0
C50   1    0.612587    0.887580    0.714803    11.00000    0.02762    0.02117 =
         0.02450   -0.00401    0.01080   -0.00215
C51   1    0.663913    0.871916    0.727958    11.00000    0.02859    0.02468 =
         0.01859   -0.00157    0.00649   -0.00113
AFIX  43
H51   2    0.675557    0.844249    0.750845    11.00000   -1.20000
AFIX   0
C52   1    0.698612    0.895878    0.708333    11.00000    0.02323    0.02327 =
         0.01916   -0.00289    0.00434    0.00073
C54   1    0.770110    0.892895    0.756720    11.00000    0.02931    0.05093 =
         0.01618    0.00032    0.00106    0.00044
AFIX 137
H54A  2    0.806856    0.891465    0.761555    11.00000   -1.50000
H54B  2    0.758345    0.832288    0.769153    11.00000   -1.50000
H54C  2    0.759060    0.963594    0.764418    11.00000   -1.50000
AFIX   0
C55   1    0.682260    0.935078    0.674450    11.00000    0.02272    0.01674 =
         0.01864   -0.00346    0.00627   -0.00083
C56   1    0.631036    0.951996    0.661353    11.00000    0.02281    0.01885 =
         0.02188   -0.00038    0.00543    0.00045
AFIX  43
H56   2    0.619435    0.979486    0.638442    11.00000   -1.20000
AFIX   0
C57   1    0.596566    0.929579    0.681038    11.00000    0.02126    0.02196 =
         0.02845   -0.00133    0.00706    0.00066
C59   1    0.528570    0.982159    0.634204    11.00000    0.02177    0.05292 =
         0.03798    0.01137    0.00430    0.00322
AFIX 137
H59A  2    0.540167    0.930203    0.618827    11.00000   -1.50000
H59B  2    0.541969    1.055936    0.631586    11.00000   -1.50000
H59C  2    0.491798    0.984816    0.628115    11.00000   -1.50000
AFIX   0
C60   1    0.718518    0.958996    0.651868    11.00000    0.01929    0.01669 =
         0.01705   -0.00139    0.00270   -0.00125
AFIX  23
H60A  2    0.751633    0.978600    0.666884    11.00000   -1.20000
H60B  2    0.706208    1.023574    0.636964    11.00000   -1.20000
AFIX   0
C61   1    0.618098    0.909378    0.534987    11.00000    0.01709    0.01687 =
         0.01981    0.00118    0.00197    0.00221
C62   1    0.571765    0.869909    0.538944    11.00000    0.01980    0.02172 =
         0.02132    0.00044    0.00508    0.00053
AFIX  43
H62   2    0.565499    0.865305    0.561439    11.00000   -1.20000
AFIX   0
C63   1    0.534854    0.837401    0.510254    11.00000    0.01751    0.02169 =
         0.02866   -0.00109    0.00344    0.00022
C64   1    0.485309    0.794734    0.514895    11.00000    0.02005    0.03570 =
         0.03347   -0.00577    0.00562   -0.00395
C68   1    0.542602    0.845273    0.476964    11.00000    0.01862    0.02380 =
         0.02429   -0.00263   -0.00104    0.00095
AFIX  43
H68   2    0.517061    0.824356    0.457363    11.00000   -1.20000
AFIX   0
C69   1    0.588542    0.884421    0.473056    11.00000    0.02217    0.01895 =
         0.01968   -0.00010    0.00196    0.00210
C70   1    0.596790    0.902870    0.437411    11.00000    0.02831    0.02861 =
         0.02026   -0.00073    0.00182   -0.00036
C74   1    0.626281    0.915083    0.501689    11.00000    0.01772    0.01928 =
         0.02093    0.00062    0.00360    0.00025
AFIX  43
H74   2    0.657740    0.939996    0.498480    11.00000   -1.20000
AFIX   0
C75   1    0.702255    1.053024    0.555783    11.00000    0.02101    0.01721 =
         0.01703   -0.00337    0.00479   -0.00155
C76   1    0.682092    1.139570    0.533287    11.00000    0.01975    0.01946 =
         0.01995   -0.00139    0.00431    0.00076
AFIX  43
H76   2    0.646827    1.151277    0.527273    11.00000   -1.20000
AFIX   0
C77   1    0.713243    1.208237    0.519744    11.00000    0.02717    0.01878 =
         0.02024   -0.00127    0.00751   -0.00018
C78   1    0.691199    1.293983    0.493143    11.00000    0.03364    0.02473 =
         0.02605    0.00269    0.01323    0.00162
C82   1    0.765190    1.195116    0.529338    11.00000    0.02572    0.02389 =
         0.02673   -0.00123    0.01052   -0.00520
AFIX  43
H82   2    0.786551    1.242493    0.520220    11.00000   -1.20000
AFIX   0
C83   1    0.785082    1.111884    0.552373    11.00000    0.02000    0.02424 =
         0.02647   -0.00295    0.00493   -0.00260
C84   1    0.840886    1.097166    0.564153    11.00000    0.02257    0.03385 =
         0.03890   -0.00084    0.00657   -0.00467
C88   1    0.754134    1.039891    0.565268    11.00000    0.02081    0.02029 =
         0.02094   -0.00045    0.00273   -0.00048
AFIX  43
H88   2    0.768480    0.981855    0.580536    11.00000   -1.20000
AFIX   0
HKLF 4


REM  AK-15-51_auto in I2/a
REM wR2 = 0.1051, GooF = S = 1.040, Restrained GooF = 1.040 for all data
REM R1 = 0.0408 for 11082 Fo > 4sig(Fo) and 0.0472 for all 12763 data
REM 890 parameters refined using 91 restraints

END

WGHT      0.0459     19.0508

REM Highest difference peak  0.936,  deepest hole -0.936,  1-sigma level  0.047
Q1    1   0.6382  0.5395  0.6647  11.00000  0.05    0.94
Q2    1   0.6588  0.6586  0.6586  11.00000  0.05    0.62
;
_shelx_res_checksum              45600
_olex2_submission_special_instructions 'No special instructions were received'
_oxdiff_exptl_absorpt_empirical_details 
;
Empirical correction (ABSPACK) includes:
- Absorption correction using spherical harmonics
- Frame scaling
;
_oxdiff_exptl_absorpt_empirical_full_max 1.388
_oxdiff_exptl_absorpt_empirical_full_min 0.826
####################################################################### 
# 
# This file contains crystal structure data downloaded from the 
# Cambridge Structural Database (CSD) hosted by the Cambridge 
# Crystallographic Data Centre (CCDC).
# 
# Full information about CCDC data access policies and citation 
# guidelines are available at http://www.ccdc.cam.ac.uk/access/V1 
# 
# Audit and citation data items may have been added by the CCDC. 
# Please retain this information to preserve the provenance of 
# this file and to allow appropriate attribution of the data. 
# 
#######################################################################

data_16
_database_code_depnum_ccdc_archive 'CCDC 2553585'
loop_
_audit_author_name
_audit_author_address
'Celine Besnard'
;university of Geneva
Switzerland
;
_audit_update_record             
;
2026-05-12 deposited with the CCDC.	2026-07-20 downloaded from the CCDC.
;
_audit_creation_date             2025-06-13
_audit_creation_method           
;
Olex2 1.5
(compiled 2025.05.31 svn.r86d253d1 for OlexSys, GUI svn.r7254)
;
_shelx_SHELXL_version_number     2019/2
_chemical_name_common            ?
_chemical_name_systematic        ?
_chemical_formula_moiety         
'0.587(C80 H97 Au Cl O11 P),0.413(C80 H97 Au Cl O11 P), C5 H12, 0.333(H2 O)'
_chemical_formula_sum            'C85 H109.67 Au0.59 Cl0.59 O11.74 P'
_chemical_formula_weight         1486.24
_chemical_melting_point          ?
_chemical_oxdiff_formula         'C85 H110 Au0.6 Cl0.6 O11.8 P1'
loop_
_atom_type_symbol
_atom_type_description
_atom_type_scat_dispersion_real
_atom_type_scat_dispersion_imag
_atom_type_scat_source
C C 0.0181 0.0091 'International Tables Vol C Tables 4.2.6.8 and 6.1.1.4'
H H 0.0000 0.0000 'International Tables Vol C Tables 4.2.6.8 and 6.1.1.4'
Au Au -4.4197 7.2980 'International Tables Vol C Tables 4.2.6.8 and 6.1.1.4'
Cl Cl 0.3639 0.7018 'International Tables Vol C Tables 4.2.6.8 and 6.1.1.4'
O O 0.0492 0.0322 'International Tables Vol C Tables 4.2.6.8 and 6.1.1.4'
P P 0.2955 0.4335 'International Tables Vol C Tables 4.2.6.8 and 6.1.1.4'

_shelx_space_group_comment       
;
The symmetry employed for this shelxl refinement is uniquely defined
by the following loop, which should always be used as a source of
symmetry information in preference to the above space-group names.
They are only intended as comments.
;
_space_group_crystal_system      triclinic
_space_group_IT_number           2
_space_group_name_H-M_alt        'P -1'
_space_group_name_Hall           '-P 1'
loop_
_space_group_symop_operation_xyz
'x, y, z'
'-x, -y, -z'

_cell_length_a                   11.9491(2)
_cell_length_b                   17.2607(2)
_cell_length_c                   21.2443(3)
_cell_angle_alpha                71.4410(10)
_cell_angle_beta                 89.4790(10)
_cell_angle_gamma                70.2180(10)
_cell_volume                     3884.69(10)
_cell_formula_units_Z            2
_cell_measurement_reflns_used    58275
_cell_measurement_temperature    120.00(10)
_cell_measurement_theta_max      75.6700
_cell_measurement_theta_min      2.8620
_shelx_estimated_absorpt_T_max   ?
_shelx_estimated_absorpt_T_min   ?
_exptl_absorpt_coefficient_mu    2.984
_exptl_absorpt_correction_T_max  1.000
_exptl_absorpt_correction_T_min  0.430
_exptl_absorpt_correction_type   gaussian
_exptl_absorpt_process_details   
;
CrysAlisPro 1.171.42.100a (Rigaku Oxford Diffraction, 2023)
Numerical absorption correction based on gaussian integration over
a multifaceted crystal model
Empirical absorption correction using spherical harmonics,
implemented in SCALE3 ABSPACK scaling algorithm.
;
_exptl_absorpt_special_details   ?
_exptl_crystal_colour            colourless
_exptl_crystal_colour_primary    colourless
_exptl_crystal_density_diffrn    1.271
_exptl_crystal_density_meas      ?
_exptl_crystal_density_method    ?
_exptl_crystal_description       prism
_exptl_crystal_F_000             1570
loop_
_exptl_crystal_face_index_h
_exptl_crystal_face_index_k
_exptl_crystal_face_index_l
_exptl_crystal_face_perp_dist
-1 -1 0 0.1385
0 0 1 0.0330
1 1 0 0.1087
0 1 -13 0.0051
-2 -2 -13 0.0423
1 11 2 0.0244
0 -1 0 0.0820

_exptl_crystal_size_max          0.333
_exptl_crystal_size_mid          0.133
_exptl_crystal_size_min          0.046
loop_
_exptl_oxdiff_crystal_face_indexfrac_h
_exptl_oxdiff_crystal_face_indexfrac_k
_exptl_oxdiff_crystal_face_indexfrac_l
_exptl_oxdiff_crystal_face_x
_exptl_oxdiff_crystal_face_y
_exptl_oxdiff_crystal_face_z
-1.0000 -1.0020 0.0027 0.0709 0.1175 0.0229
0.0026 0.0022 1.0008 0.0135 0.0181 -0.0736
1.0000 1.0020 -0.0027 -0.0709 -0.1175 -0.0229
0.4653 0.5903 -12.7959 -0.2199 -0.2886 0.9318
-2.0484 -2.0626 -12.9621 -0.0310 0.0020 0.9995
1.0416 10.8145 2.4180 -0.9996 0.0262 -0.0088
0.0006 -0.5001 -0.0000 0.0491 -0.0054 -0.0099

_exptl_transmission_factor_max   ?
_exptl_transmission_factor_min   ?
_diffrn_reflns_av_R_equivalents  0.0475
_diffrn_reflns_av_unetI/netI     0.0312
_diffrn_reflns_Laue_measured_fraction_full 0.998
_diffrn_reflns_Laue_measured_fraction_max 0.967
_diffrn_reflns_limit_h_max       15
_diffrn_reflns_limit_h_min       -14
_diffrn_reflns_limit_k_max       21
_diffrn_reflns_limit_k_min       -21
_diffrn_reflns_limit_l_max       19
_diffrn_reflns_limit_l_min       -26
_diffrn_reflns_number            99335
_diffrn_reflns_point_group_measured_fraction_full 0.998
_diffrn_reflns_point_group_measured_fraction_max 0.967
_diffrn_reflns_theta_full        67.684
_diffrn_reflns_theta_max         75.979
_diffrn_reflns_theta_min         2.207
_diffrn_ambient_environment      N~2~
_diffrn_ambient_temperature      120.00(10)
_diffrn_detector                 'Hybrid Pixel Array Detector'
_diffrn_detector_area_resol_mean 10.0000
_diffrn_detector_type            'HyPix-Arc 150'
_diffrn_measured_fraction_theta_full 0.998
_diffrn_measured_fraction_theta_max 0.967
_diffrn_measurement_details      
;
List of Runs (angles in degrees, time in seconds):

  # Type    Start    End  Width  t~exp~   \w     \q     \k     \f   Frames
#--------------------------------------------------------------------------
  1  \w     11.00  37.00   0.50    0.32    --    8.00  30.00-114.67   52
  2  \w      5.00  30.00   0.50    0.32    --    0.00  33.00 -75.18   50
  3  \w      5.00  30.00   0.50    0.32    --    0.00  33.00 -18.03   50
  4  \w     14.00  39.00   0.50    0.32    --    8.00  29.00  92.51   50
  5  \w      4.00  29.00   0.50    0.32    --    0.00  32.00 130.44   50
  6  \w     25.00  51.00   0.50    0.32    --   36.00  25.00 176.18   52
  7  \w     21.00  47.00   0.50    0.32    --   24.00  26.00  61.86   52
  8  \w     13.00  39.00   0.50    0.32    --   12.00  29.00  48.60   52
  9  \w     13.00  38.00   0.50    0.32    --   16.00  28.00  27.97   50
 10  \w     13.00  39.00   0.50    0.32    --   20.00  26.00-146.71   52
 11  \w     50.00 123.00   0.50    0.32    --   83.50   2.00 -44.47  146
 12  \w     38.00  83.00   0.50    0.32    --   67.26  20.00 -29.15   90
 13  \w     43.00  92.00   0.50    0.32    --   67.26  21.00  46.33   98
 14  \w     43.00  76.00   0.50    0.32    --   67.26  21.00  93.32   66
 15  \w     52.00  89.00   0.50    0.32    --   76.00  21.00 119.71   74
 16  \w     92.00 125.00   0.50    0.32    --   76.00  21.00 119.71   66
 17  \w     90.00 124.00   0.50    0.32    --   76.00  20.00  -2.58   68
 18  \w     42.00  91.00   0.50    0.32    --   67.26  20.00-140.38   98
 19  \w     38.00  92.00   0.50    0.32    --   67.26  20.00 -76.70  108
 20  \w     88.00 116.00   0.50    0.32    --   67.26  20.00 -29.15   56
 21  \w     50.00  82.00   0.50    0.32    --   76.00  20.00  -2.58   64
 22  \w     52.00  93.00   0.50    0.32    --   83.50  19.00  24.98   82
 23  \w     54.00 105.00   0.50    0.32    --   83.50  19.00 156.28  102
 24  \w     52.00 106.00   0.50    0.32    --   83.50  18.00  70.56  108
 25  \w     68.00 121.00   0.50    0.32    --   74.47  15.00  60.00  106
 26  \w     50.00  93.00   0.50    0.32    --   83.50  18.00 -68.42   86
 27  \w     50.00  76.00   0.50    0.32    --   83.50  16.00-143.41   52
 28  \w     60.00  89.00   0.50    0.32    --   79.86  15.00-120.00   58
 29  \w     97.00 124.00   0.50    0.32    --   83.50  16.00-143.41   54
 30  \w     49.00 126.00   0.50    0.32    --   83.50   4.00-168.87  154
 31  \w     93.00 125.00   0.50    0.32    --   79.86  15.00-120.00   64
 32  \w    106.00 131.00   0.50    0.32    --   83.50  14.00 -33.33   50
 33  \w     61.00  91.00   0.50    0.32    --   83.50  14.00 -33.33   60
 34  \w     54.00 122.00   0.50    0.32    --   83.50   5.00  47.12  136
 35  \w     59.00 126.00   0.50    0.32    --   83.50   4.00 109.88  134
 36  \w      3.00  29.00   0.50    0.32    --   -4.00  34.00 -56.87   52
 37  \w     -3.00  22.00   0.50    0.32    --  -12.00  37.00-108.21   50
 38  \w    -11.00  15.00   0.50    0.32    --  -20.00  45.00  27.63   52
 39  \w     -1.00  26.00   0.50    0.32    --   -8.00  36.00 170.94   54
 40  \w    -81.00 -37.00   0.50    0.32    --  -57.24 125.00 120.00   88
 41  \w    -76.00 -50.00   0.50    0.32    --  -57.24 111.00  40.00   52
 42  \w    -40.00 -15.00   0.50    0.32    --  -57.24 111.00  40.00   50
 43  \w    -49.00 -23.00   0.50    0.32    --  -64.50  55.00 140.15   52
 44  \w    -58.00 -33.00   0.50    0.32    --  -64.50  65.00  14.69   50
 45  \w    -53.00 -23.00   0.50    0.32    --  -64.50  48.00  39.88   60
 46  \w    -42.00 -17.00   0.50    0.32    --  -64.50  46.00 -31.25   50
 47  \w    -48.00 -17.00   0.50    0.32    --  -64.50  46.00   0.11   62
 48  \w    -45.00 -19.00   0.50    0.32    --  -64.50  46.00 -48.67   52
 49  \w    -44.00 -18.00   0.50    0.32    --  -64.50  48.00 -78.72   52
 50  \w    -51.00 -23.00   0.50    0.32    --  -64.50  58.00-102.94   56
 51  \w    -50.00 -22.00   0.50    0.32    --  -64.50  45.00-143.04   56
 52  \w    -55.00 -22.00   0.50    0.32    --  -64.50  65.00-142.88   66
 53  \w    -50.00 -25.00   0.50    0.32    --  -64.50  45.00  66.50   50
 54  \w    -45.00 -19.00   0.50    0.32    --  -64.50  45.00  85.15   52
 55  \w    -47.00 -21.00   0.50    0.32    --  -64.50  45.00 171.82   52
 56  \w    -44.00 -19.00   0.50    0.32    --  -24.00 -27.00 149.38   50
 57  \w    -53.00 -28.00   0.50    0.32    --  -44.00 -24.00 167.38   50
 58  \w    -51.00 -26.00   0.50    0.32    --  -36.00 -25.00 133.17   50
 59  \w    -54.00 -28.00   0.50    0.32    --  -44.00 -24.00 104.16   52
 60  \w    -56.00 -29.00   0.50    0.32    --  -44.00 -24.00  82.31   54
 61  \w    -50.00 -24.00   0.50    0.32    --  -36.00 -25.00 -78.59   52
 62  \w    -56.00 -30.00   0.50    0.32    --  -44.00 -24.00-157.67   52
 63  \w    -50.00 -24.00   0.50    0.32    --  -36.00 -25.00 -34.84   52
 64  \w    -62.00 -34.00   0.50    0.32    --  -52.00 -23.00  36.77   56
 65  \w    -71.00 -44.00   0.50    0.32    --  -64.50 -22.00  14.41   54
 66  \w    -69.00 -44.00   0.50    0.32    --  -64.50 -22.00  69.15   50
 67  \w     39.00  73.00   0.50    0.32    --   79.86-125.00  90.00   68
 68  \w     72.00 116.00   0.50    0.32    --   83.50-131.00 104.38   88
 69  \w     42.00  68.00   0.50    0.32    --   83.50-131.00 104.38   52
 70  \w     39.00  65.00   0.50    0.32    --   74.47-125.00 120.00   52
 71  \w     36.00 109.00   0.50    0.32    --   79.86-125.00 150.00  146
 72  \w     36.00 108.00   0.50    0.32    --   79.86-125.00  30.00  144
 73  \w     40.00 109.00   0.50    0.32    --   79.86-125.00 -30.00  138
 74  \w     36.00 108.00   0.50    0.32    --   79.86-125.00 -90.00  144
 75  \w     36.00 108.00   0.50    0.32    --   79.86-125.00-150.00  144
 76  \w     37.00 109.00   0.50    0.32    --   79.86-125.00-180.00  144
 77  \w     36.00  85.00   0.50    0.32    --   79.86-125.00-120.00   98
 78  \w     36.00  95.00   0.50    0.32    --   79.86-125.00 -60.00  118
 79  \w     49.00  75.00   0.50    0.32    --   74.47 -94.00-150.00   52
 80  \w     75.00 101.00   0.50    0.32    --   74.47-125.00 -30.00   52
 81  \w     40.00 108.00   0.50    0.32    --   79.86-125.00   0.00  136
 82  \w     28.00  70.00   0.50    0.32    --   60.05 -94.00 -60.00   84
 83  \w     36.00  91.00   0.50    0.32    --   79.86-125.00  60.00  110
 84  \w     78.00 103.00   0.50    0.32    --   74.47-125.00 120.00   50
 85  \w     42.00  69.00   0.50    0.32    --   79.86 -94.00  90.00   54
;
_diffrn_measurement_device       'four-circle diffractometer'
_diffrn_measurement_device_type  'XtaLAB Synergy, Dualflex, HyPix-Arc 150'
_diffrn_measurement_method       '\w scans'
_diffrn_orient_matrix_type       
'CrysAlisPro convention (1999,Acta A55,543-557)'
_diffrn_orient_matrix_UB_11      0.0275147000
_diffrn_orient_matrix_UB_12      -0.0981368000
_diffrn_orient_matrix_UB_13      0.0136598000
_diffrn_orient_matrix_UB_21      -0.1280901000
_diffrn_orient_matrix_UB_22      0.0106516000
_diffrn_orient_matrix_UB_23      0.0183908000
_diffrn_orient_matrix_UB_31      -0.0429037000
_diffrn_orient_matrix_UB_32      0.0197426000
_diffrn_orient_matrix_UB_33      -0.0734722000
_diffrn_radiation_monochromator  mirror
_diffrn_radiation_probe          x-ray
_diffrn_radiation_type           'Cu K\a'
_diffrn_radiation_wavelength     1.54184
_diffrn_source                   'micro-focus sealed X-ray tube'
_diffrn_source_type              'PhotonJet (Cu) X-ray Source'
_reflns_Friedel_coverage         0.000
_reflns_Friedel_fraction_full    .
_reflns_Friedel_fraction_max     .
_reflns_number_gt                15121
_reflns_number_total             15682
_reflns_special_details          
;
 Reflections were merged by SHELXL according to the crystal
 class for the calculation of statistics and refinement.
 
 _reflns_Friedel_fraction is defined as the number of unique
 Friedel pairs measured divided by the number that would be
 possible theoretically, ignoring centric projections and
 systematic absences.
;
_reflns_threshold_expression     'I > 2\s(I)'
_computing_cell_refinement       'CrysAlisPro 1.171.42.100a (Rigaku OD, 2023)'
_computing_data_collection       'CrysAlisPro 1.171.42.100a (Rigaku OD, 2023)'
_computing_data_reduction        'CrysAlisPro 1.171.42.100a (Rigaku OD, 2023)'
_computing_molecular_graphics    'Olex2 1.5 (Dolomanov et al., 2009)'
_computing_publication_material  'Olex2 1.5 (Dolomanov et al., 2009)'
_computing_structure_refinement  'SHELXL 2019/2 (Sheldrick, 2015)'
_computing_structure_solution    'SHELXT  (Sheldrick, 2015)'
_refine_diff_density_max         1.511
_refine_diff_density_min         -1.032
_refine_diff_density_rms         0.084
_refine_ls_extinction_coef       .
_refine_ls_extinction_method     none
_refine_ls_goodness_of_fit_ref   1.251
_refine_ls_hydrogen_treatment    constr
_refine_ls_matrix_type           full
_refine_ls_number_parameters     1004
_refine_ls_number_reflns         15682
_refine_ls_number_restraints     77
_refine_ls_R_factor_all          0.0657
_refine_ls_R_factor_gt           0.0629
_refine_ls_restrained_S_all      1.250
_refine_ls_shift/su_max          0.001
_refine_ls_shift/su_mean         0.000
_refine_ls_structure_factor_coef Fsqd
_refine_ls_weighting_details     
'w=1/[\s^2^(Fo^2^)+(0.0228P)^2^+13.0023P] where P=(Fo^2^+2Fc^2^)/3'
_refine_ls_weighting_scheme      calc
_refine_ls_wR_factor_gt          0.1516
_refine_ls_wR_factor_ref         0.1528
_refine_special_details          
;
The complex is partly oxidized with  59 percent AuCl and 41 percent O bound to the phosphor atom.

One C(Ch3)3 is disordered and was refined using 6 carbon atoms in two components. 
The following constraints were used :
EADP C86A C86B

One pentane molecule is disordered and was refined using two compoments, 
with the following restraints/constraints:


SADI C99 C98 C94 C93 C98 C97 C93 C92 C92 C91 C97 C96 C91 C90 C96 C95
SADI 0.04 C95 C97 C96 C98 C97 C94
SADI 0.04 C90 C92 C91 C93 C92 C94
RIGU C98 C99 C97 C96 C95
RIGU C97 C99 C98 C96 C95
SIMU 0.04 0.08 1 C92 C94 C93 C91 C90 C97 C99 C98 C96 C95


Finally, a residual density was assigned to a water molecule whose occupancy 
was fixed at 1/3. 
The attempts to refine simultaneously occupancy and displacement parameter 
for this water molecule failed. 
;
_olex2_refinement_description    
;
1. Fixed Uiso
 At 1.2 times of:
  All C(H) groups, All C(H,H) groups
 At 1.5 times of:
  All C(H,H,H) groups, All O(H,H) groups
2. Restrained distances
 C99-C98 \\sim C94-C93 \\sim C98-C97 \\sim C93-C92 \\sim C92-C91 \\sim C97-C96
\\sim C91-C90 \\sim C96-C95
 with sigma of 0.02
 C95-C97 \\sim C96-C98 \\sim C97-C94
 with sigma of 0.04
 C90-C92 \\sim C91-C93 \\sim C92-C94
 with sigma of 0.04
3. Uiso/Uaniso restraints and constraints
C92 \\sim C94 \\sim C93 \\sim C91 \\sim C90 \\sim C97 \\sim C99 \\sim C98 \\sim
C96 \\sim C95: within 1A with sigma of 0.04 and sigma for terminal atoms of
0.08 within 1A
Uanis(C86A) = Uanis(C86B)
4. Rigid body (RIGU) restrains
 C98, C99, C97, C96, C95
 with sigma for 1-2 distances of 0.004 and sigma for 1-3 distances of 0.004
 C97, C99, C98, C96, C95
 with sigma for 1-2 distances of 0.004 and sigma for 1-3 distances of 0.004
5. Others
 Sof(O1)=1-FVAR(1)
 Sof(Au1)=Sof(Cl1)=FVAR(1)
 Sof(C88B)=Sof(H88A)=Sof(H88B)=Sof(H88C)=Sof(C87B)=Sof(H87A)=Sof(H87B)=
 Sof(H87C)=Sof(C86B)=Sof(H86D)=Sof(H86E)=Sof(H86F)=1-FVAR(2)
 Sof(C86A)=Sof(H86A)=Sof(H86B)=Sof(H86C)=Sof(C88A)=Sof(H88D)=Sof(H88E)=
 Sof(H88F)=Sof(C87A)=Sof(H87D)=Sof(H87E)=Sof(H87F)=FVAR(2)
 Sof(C99)=Sof(H99A)=Sof(H99B)=Sof(H99C)=Sof(C98)=Sof(H98A)=Sof(H98B)=Sof(C97)=
 Sof(H97A)=Sof(H97B)=Sof(C96)=Sof(H96A)=Sof(H96B)=Sof(C95)=Sof(H95A)=Sof(H95B)=
 Sof(H95C)=1-FVAR(3)
 Sof(C94)=Sof(H94A)=Sof(H94B)=Sof(H94C)=Sof(C93)=Sof(H93A)=Sof(H93B)=Sof(C92)=
 Sof(H92A)=Sof(H92B)=Sof(C91)=Sof(H91A)=Sof(H91B)=Sof(C90)=Sof(H90A)=Sof(H90B)=
 Sof(H90C)=FVAR(3)
 Fixed Sof: O7(0.333333) H7A(0.333333) H7B(0.333333)
6.a Riding coordinates:
 O7(H7A,H7B)
6.b Secondary CH2 refined with riding coordinates:
 C15(H15A,H15B), C24(H24A,H24B), C35(H35A,H35B), C42(H42A,H42B), C57(H57A,
 H57B), C98(H98A,H98B), C97(H97A,H97B), C96(H96A,H96B), C93(H93A,H93B),
 C92(H92A,H92B), C91(H91A,H91B)
6.c Aromatic/amide H refined with riding coordinates:
 C22(H22), C31(H31), C59(H59), C89(H89), C75(H75), C17(H17), C3(H3), C43(H43),
 C6(H6), C37(H37), C73(H73), C56(H56), C8(H8), C9(H9), C26(H26), C51(H51),
 C12(H12), C11(H11)
6.d Idealised Me refined as rotating group:
 C29(H29A,H29B,H29C), C19(H19A,H19B,H19C), C62(H62A,H62B,H62C), C63(H63A,H63B,
 H63C), C20(H20A,H20B,H20C), C71(H71A,H71B,H71C), C14(H14A,H14B,H14C), C64(H64A,
 H64B,H64C), C55(H55A,H55B,H55C), C34(H34A,H34B,H34C), C70(H70A,H70B,H70C),
 C79(H79A,H79B,H79C), C40(H40A,H40B,H40C), C67(H67A,H67B,H67C), C78(H78A,H78B,
 H78C), C72(H72A,H72B,H72C), C46(H46A,H46B,H46C), C83(H83A,H83B,H83C), C80(H80A,
 H80B,H80C), C86A(H86A,H86B,H86C), C50(H50A,H50B,H50C), C88B(H88A,H88B,H88C),
 C87B(H87A,H87B,H87C), C88A(H88D,H88E,H88F), C86B(H86D,H86E,H86F), C87A(H87D,
 H87E,H87F), C99(H99A,H99B,H99C), C95(H95A,H95B,H95C), C94(H94A,H94B,H94C),
 C90(H90A,H90B,H90C)
;
_atom_sites_solution_hydrogens   mixed
_atom_sites_solution_primary     dual
_atom_sites_solution_secondary   ?
loop_
_atom_site_label
_atom_site_type_symbol
_atom_site_fract_x
_atom_site_fract_y
_atom_site_fract_z
_atom_site_U_iso_or_equiv
_atom_site_adp_type
_atom_site_occupancy
_atom_site_site_symmetry_order
_atom_site_calc_flag
_atom_site_refinement_flags_posn
_atom_site_refinement_flags_adp
_atom_site_refinement_flags_occupancy
_atom_site_disorder_assembly
_atom_site_disorder_group
Au1 Au 0.48008(3) 0.34109(2) 0.89072(2) 0.02988(12) Uani 0.5865(14) 1 d . . P A
1
P1 P 0.38396(9) 0.33000(6) 0.80401(5) 0.0258(2) Uani 1 1 d . . . . .
O23 O -0.0547(3) 0.50728(17) 0.69859(14) 0.0322(6) Uani 1 1 d . . . . .
O33 O -0.1950(3) 0.7820(2) 0.73266(14) 0.0327(6) Uani 1 1 d . . . . .
O19 O -0.1365(3) 0.81040(18) 0.48370(14) 0.0327(6) Uani 1 1 d . . . . .
O39 O 0.4301(3) 0.8740(2) 0.63536(17) 0.0406(7) Uani 1 1 d . . . . .
O13 O 0.2002(3) 0.7111(2) 0.30931(15) 0.0382(7) Uani 1 1 d . . . . .
O28 O -0.0341(3) 1.0367(2) 0.57381(16) 0.0390(7) Uani 1 1 d . . . . .
O54 O 0.5656(3) 0.57884(19) 0.61133(15) 0.0363(7) Uani 1 1 d . . . . .
O66 O -0.0413(3) 0.24488(19) 0.90861(15) 0.0342(7) Uani 1 1 d . . . . .
O45 O 0.1374(3) 0.8748(2) 0.83863(17) 0.0429(8) Uani 1 1 d . . . . .
O82 O 0.6283(3) -0.0243(2) 0.7897(2) 0.0552(10) Uani 1 1 d . . . . .
O49 O 0.5330(4) 0.6074(3) 0.86323(18) 0.0582(10) Uani 1 1 d . . . . .
C60 C 0.1291(4) 0.2155(3) 0.8464(2) 0.0265(8) Uani 1 1 d . . . . .
C1 C 0.3398(4) 0.4085(2) 0.7203(2) 0.0270(8) Uani 1 1 d . . . . .
C23 C -0.0792(3) 0.5842(2) 0.6451(2) 0.0260(8) Uani 1 1 d . . . . .
C18 C -0.1152(4) 0.7335(2) 0.5360(2) 0.0261(8) Uani 1 1 d . . . . .
C22 C -0.1562(3) 0.6654(3) 0.6460(2) 0.0263(8) Uani 1 1 d . . . . .
H22 H -0.197292 0.668827 0.684093 0.032 Uiso 1 1 calc R U . . .
C31 C -0.0832(4) 0.8797(3) 0.7216(2) 0.0291(8) Uani 1 1 d . . . . .
H31 H -0.063315 0.859679 0.768659 0.035 Uiso 1 1 calc R U . . .
C21 C -0.1734(3) 0.7408(2) 0.5924(2) 0.0249(8) Uani 1 1 d . . . . .
C38 C 0.3531(4) 0.8742(3) 0.6839(2) 0.0340(9) Uani 1 1 d . . . . .
C16 C -0.0199(3) 0.5771(3) 0.5896(2) 0.0263(8) Uani 1 1 d . . . . .
C32 C -0.1503(3) 0.8440(3) 0.6946(2) 0.0278(8) Uani 1 1 d . . . . .
C59 C 0.2222(4) 0.2424(2) 0.8190(2) 0.0269(8) Uani 1 1 d . . . . .
H59 H 0.265468 0.217024 0.788429 0.032 Uiso 1 1 calc R U . . .
C89 C 0.4608(4) 0.2118(3) 0.7337(2) 0.0291(8) Uani 1 1 d . . . . .
H89 H 0.411400 0.257729 0.696146 0.035 Uiso 1 1 calc R U . . .
C75 C 0.5565(4) 0.1654(3) 0.8442(2) 0.0296(9) Uani 1 1 d . . . . .
H75 H 0.572006 0.179303 0.882265 0.036 Uiso 1 1 calc R U . . .
C74 C 0.4768(3) 0.2291(3) 0.7915(2) 0.0271(8) Uani 1 1 d . . . . .
C30 C -0.0442(3) 0.9450(3) 0.6807(2) 0.0287(9) Uani 1 1 d . . . . .
C17 C -0.0410(4) 0.6526(3) 0.5346(2) 0.0280(8) Uani 1 1 d . . . . .
H17 H -0.003861 0.648720 0.495471 0.034 Uiso 1 1 calc R U . . .
C58 C 0.2538(4) 0.3049(2) 0.8350(2) 0.0264(8) Uani 1 1 d . . . . .
C15 C 0.0688(3) 0.4895(3) 0.5902(2) 0.0284(8) Uani 1 1 d . . . . .
H15A H 0.072264 0.488407 0.543913 0.034 Uiso 1 1 calc R U . . .
H15B H 0.040626 0.442337 0.616437 0.034 Uiso 1 1 calc R U . . .
C24 C -0.2497(3) 0.8291(2) 0.5962(2) 0.0261(8) Uani 1 1 d . . . . .
H24A H -0.314981 0.822247 0.623978 0.031 Uiso 1 1 calc R U . . .
H24B H -0.286709 0.868927 0.550768 0.031 Uiso 1 1 calc R U . . .
C3 C 0.3860(4) 0.4896(3) 0.6158(2) 0.0328(9) Uani 1 1 d . . . . .
H3 H 0.441162 0.511035 0.589988 0.039 Uiso 1 1 calc R U . . .
C68 C 0.0984(4) 0.3178(3) 0.9094(2) 0.0301(9) Uani 1 1 d . . . . .
C25 C -0.1788(3) 0.8703(2) 0.6255(2) 0.0259(8) Uani 1 1 d . . . . .
C84 C 0.5160(4) 0.1279(3) 0.7290(2) 0.0328(9) Uani 1 1 d . . . . .
C5 C 0.1938(4) 0.4721(2) 0.6201(2) 0.0279(8) Uani 1 1 d . . . . .
C43 C 0.3325(4) 0.8177(3) 0.8005(2) 0.0353(10) Uani 1 1 d . . . . .
H43 H 0.366732 0.780689 0.844561 0.042 Uiso 1 1 calc R U . . .
C61 C 0.1202(4) 0.1357(3) 0.8312(2) 0.0303(9) Uani 1 1 d . . . . .
C6 C 0.2288(4) 0.4236(2) 0.6873(2) 0.0278(8) Uani 1 1 d . . . . .
H6 H 0.175210 0.399231 0.712296 0.033 Uiso 1 1 calc R U . . .
C2 C 0.4200(4) 0.4445(3) 0.6835(2) 0.0307(9) Uani 1 1 d . . . . .
C27 C -0.0752(4) 0.9725(3) 0.6122(2) 0.0310(9) Uani 1 1 d . . . . .
C29 C -0.1069(4) 1.0972(3) 0.5143(2) 0.0391(10) Uani 1 1 d . . . . .
H29A H -0.106687 1.067366 0.482051 0.059 Uiso 1 1 calc R U . . .
H29B H -0.075518 1.144364 0.495356 0.059 Uiso 1 1 calc R U . . .
H29C H -0.188963 1.121809 0.524504 0.059 Uiso 1 1 calc R U . . .
C36 C 0.1608(4) 0.9272(3) 0.7248(2) 0.0328(9) Uani 1 1 d . . . . .
C47 C 0.5410(4) 0.6703(3) 0.7483(2) 0.0355(10) Uani 1 1 d . . . . .
C65 C 0.0622(4) 0.2596(3) 0.8869(2) 0.0285(8) Uani 1 1 d . . . . .
C10 C 0.2175(4) 0.6652(3) 0.3762(2) 0.0324(9) Uani 1 1 d . . . . .
C19 C -0.1054(5) 0.5130(3) 0.7580(2) 0.0397(11) Uani 1 1 d . . . . .
H19A H -0.192698 0.532714 0.749860 0.060 Uiso 1 1 calc R U . . .
H19B H -0.083026 0.554750 0.772590 0.060 Uiso 1 1 calc R U . . .
H19C H -0.075488 0.455380 0.792935 0.060 Uiso 1 1 calc R U . . .
C7 C 0.2517(4) 0.5596(3) 0.5109(2) 0.0300(9) Uani 1 1 d . . . . .
C76 C 0.6152(4) 0.0806(3) 0.8431(2) 0.0318(9) Uani 1 1 d . . . . .
C37 C 0.2328(4) 0.9280(3) 0.6726(2) 0.0336(9) Uani 1 1 d . . . . .
H37 H 0.199238 0.965792 0.628557 0.040 Uiso 1 1 calc R U . . .
C73 C 0.1940(4) 0.3395(3) 0.8820(2) 0.0308(9) Uani 1 1 d . . . . .
H73 H 0.219304 0.378851 0.895605 0.037 Uiso 1 1 calc R U . . .
C81 C 0.5845(4) 0.0626(3) 0.7868(2) 0.0343(10) Uani 1 1 d . . . . .
C44 C 0.2121(4) 0.8717(3) 0.7893(2) 0.0346(10) Uani 1 1 d . . . . .
C62 C 0.2449(4) 0.0623(3) 0.8513(3) 0.0390(11) Uani 1 1 d . . . . .
H62A H 0.243338 0.012782 0.838615 0.059 Uiso 1 1 calc R U . . .
H62B H 0.265408 0.043152 0.899698 0.059 Uiso 1 1 calc R U . . .
H62C H 0.304879 0.084495 0.828246 0.059 Uiso 1 1 calc R U . . .
C56 C 0.5501(4) 0.6640(3) 0.6852(2) 0.0337(9) Uani 1 1 d . . . . .
H56 H 0.554541 0.712110 0.649140 0.040 Uiso 1 1 calc R U . . .
C8 C 0.2713(4) 0.6388(3) 0.4919(2) 0.0336(9) Uani 1 1 d . . . . .
H8 H 0.296454 0.657213 0.525138 0.040 Uiso 1 1 calc R U . . .
C69 C 0.0419(4) 0.3491(3) 0.9667(2) 0.0362(10) Uani 1 1 d . . . . .
C41 C 0.4032(4) 0.8174(3) 0.7481(2) 0.0357(10) Uani 1 1 d . . . . .
C35 C 0.0287(4) 0.9830(3) 0.7110(2) 0.0347(10) Uani 1 1 d . . . . .
H35A H -0.001960 0.988797 0.753396 0.042 Uiso 1 1 calc R U . . .
H35B H 0.018768 1.042233 0.680270 0.042 Uiso 1 1 calc R U . . .
C42 C 0.5324(4) 0.7543(3) 0.7607(3) 0.0388(10) Uani 1 1 d . . . . .
H42A H 0.581766 0.782578 0.730807 0.047 Uiso 1 1 calc R U . . .
H42B H 0.564287 0.740221 0.807420 0.047 Uiso 1 1 calc R U . . .
C9 C 0.2548(4) 0.6910(3) 0.4255(2) 0.0345(9) Uani 1 1 d . . . . .
H9 H 0.268923 0.744541 0.413574 0.041 Uiso 1 1 calc R U . . .
C26 C -0.1404(4) 0.9351(3) 0.5850(2) 0.0278(8) Uani 1 1 d . . . . .
H26 H -0.158761 0.954183 0.537943 0.033 Uiso 1 1 calc R U . . .
C4 C 0.2752(4) 0.5054(3) 0.5832(2) 0.0320(9) Uani 1 1 d . . . . .
C48 C 0.5387(4) 0.5988(3) 0.8007(2) 0.0396(10) Uani 1 1 d . . . . .
C57 C 0.5420(4) 0.4352(3) 0.7131(2) 0.0343(10) Uani 1 1 d . . . . .
H57A H 0.602036 0.420263 0.682397 0.041 Uiso 1 1 calc R U . . .
H57B H 0.565816 0.386215 0.756051 0.041 Uiso 1 1 calc R U . . .
C51 C 0.5395(4) 0.5237(3) 0.7883(2) 0.0387(10) Uani 1 1 d . . . . .
H51 H 0.536873 0.475285 0.824660 0.046 Uiso 1 1 calc R U . . .
C53 C 0.5531(4) 0.5885(3) 0.6733(2) 0.0317(9) Uani 1 1 d . . . . .
C12 C 0.2140(4) 0.5346(3) 0.4605(2) 0.0333(9) Uani 1 1 d . . . . .
H12 H 0.200089 0.480951 0.472231 0.040 Uiso 1 1 calc R U . . .
C63 C 0.0867(5) 0.1617(3) 0.7558(2) 0.0421(11) Uani 1 1 d . . . . .
H63A H 0.146395 0.182804 0.731291 0.063 Uiso 1 1 calc R U . . .
H63B H 0.007762 0.208114 0.742513 0.063 Uiso 1 1 calc R U . . .
H63C H 0.084589 0.110782 0.745371 0.063 Uiso 1 1 calc R U . . .
C20 C -0.0852(4) 0.8036(3) 0.4242(2) 0.0392(10) Uani 1 1 d . . . . .
H20A H -0.108399 0.861897 0.390329 0.059 Uiso 1 1 calc R U . . .
H20B H -0.114050 0.766113 0.407669 0.059 Uiso 1 1 calc R U . . .
H20C H 0.002158 0.778269 0.433628 0.059 Uiso 1 1 calc R U . . .
C71 C -0.0894(5) 0.4085(3) 0.9479(3) 0.0473(12) Uani 1 1 d . . . . .
H71A H -0.137496 0.374424 0.942624 0.071 Uiso 1 1 calc R U . . .
H71B H -0.097615 0.455821 0.905711 0.071 Uiso 1 1 calc R U . . .
H71C H -0.117257 0.433321 0.983161 0.071 Uiso 1 1 calc R U . . .
C77 C 0.7093(4) 0.0137(3) 0.9016(2) 0.0383(10) Uani 1 1 d . . . . .
C14 C 0.2334(5) 0.7874(3) 0.2885(2) 0.0455(12) Uani 1 1 d . . . . .
H14A H 0.220886 0.812825 0.239680 0.068 Uiso 1 1 calc R U . . .
H14B H 0.317909 0.770981 0.303885 0.068 Uiso 1 1 calc R U . . .
H14C H 0.183985 0.830373 0.307855 0.068 Uiso 1 1 calc R U . . .
C64 C 0.0327(4) 0.0952(3) 0.8695(3) 0.0397(11) Uani 1 1 d . . . . .
H64A H 0.041996 0.040746 0.861203 0.059 Uiso 1 1 calc R U . . .
H64B H -0.049521 0.136196 0.854283 0.059 Uiso 1 1 calc R U . . .
H64C H 0.049826 0.082724 0.917456 0.059 Uiso 1 1 calc R U . . .
C52 C 0.5440(4) 0.5176(3) 0.7251(2) 0.0324(9) Uani 1 1 d . . . . .
C11 C 0.1969(4) 0.5865(3) 0.3943(2) 0.0358(10) Uani 1 1 d . . . . .
H11 H 0.171035 0.568560 0.360922 0.043 Uiso 1 1 calc R U . . .
C55 C 0.5662(5) 0.6514(3) 0.5569(2) 0.0400(11) Uani 1 1 d . . . . .
H55A H 0.573716 0.636042 0.516003 0.060 Uiso 1 1 calc R U . . .
H55B H 0.634042 0.667966 0.565129 0.060 Uiso 1 1 calc R U . . .
H55C H 0.491401 0.700574 0.551598 0.060 Uiso 1 1 calc R U . . .
C34 C -0.1631(4) 0.7502(3) 0.8026(2) 0.0410(11) Uani 1 1 d . . . . .
H34A H -0.076154 0.720587 0.812367 0.061 Uiso 1 1 calc R U . . .
H34B H -0.202802 0.708893 0.824119 0.061 Uiso 1 1 calc R U . . .
H34C H -0.188194 0.799195 0.819794 0.061 Uiso 1 1 calc R U . . .
C70 C 0.0537(5) 0.2697(3) 1.0277(2) 0.0453(12) Uani 1 1 d . . . . .
H70A H 0.016875 0.289078 1.064039 0.068 Uiso 1 1 calc R U . . .
H70B H 0.138629 0.234671 1.041981 0.068 Uiso 1 1 calc R U . . .
H70C H 0.013359 0.234339 1.016293 0.068 Uiso 1 1 calc R U . . .
C85 C 0.4960(4) 0.1161(3) 0.6612(3) 0.0411(11) Uani 1 1 d . . . . .
C79 C 0.8250(4) -0.0293(3) 0.8742(3) 0.0468(12) Uani 1 1 d . . . . .
H79A H 0.809364 -0.063280 0.848309 0.070 Uiso 1 1 calc R U . . .
H79B H 0.886922 -0.068145 0.911408 0.070 Uiso 1 1 calc R U . . .
H79C H 0.852318 0.016044 0.845267 0.070 Uiso 1 1 calc R U . . .
C40 C 0.3812(5) 0.9273(4) 0.5688(3) 0.0507(13) Uani 1 1 d . . . . .
H40A H 0.445318 0.923465 0.539501 0.076 Uiso 1 1 calc R U . . .
H40B H 0.342628 0.988093 0.566859 0.076 Uiso 1 1 calc R U . . .
H40C H 0.321934 0.907295 0.553896 0.076 Uiso 1 1 calc R U . . .
C67 C -0.1417(4) 0.2896(3) 0.8579(3) 0.0424(11) Uani 1 1 d . . . . .
H67A H -0.118694 0.277047 0.816839 0.064 Uiso 1 1 calc R U . . .
H67B H -0.167127 0.352628 0.849177 0.064 Uiso 1 1 calc R U . . .
H67C H -0.207901 0.269464 0.873254 0.064 Uiso 1 1 calc R U . . .
C78 C 0.7447(5) 0.0587(4) 0.9467(3) 0.0546(14) Uani 1 1 d . . . . .
H78A H 0.772214 0.104969 0.919438 0.082 Uiso 1 1 calc R U . . .
H78B H 0.809083 0.015512 0.981221 0.082 Uiso 1 1 calc R U . . .
H78C H 0.675042 0.084236 0.967895 0.082 Uiso 1 1 calc R U . . .
C72 C 0.1099(5) 0.4008(4) 0.9877(3) 0.0514(13) Uani 1 1 d . . . . .
H72A H 0.099986 0.454751 0.950740 0.077 Uiso 1 1 calc R U . . .
H72B H 0.195132 0.364984 0.998957 0.077 Uiso 1 1 calc R U . . .
H72C H 0.077588 0.415227 1.026784 0.077 Uiso 1 1 calc R U . . .
C46 C 0.1913(5) 0.8288(4) 0.9061(3) 0.0504(13) Uani 1 1 d . . . . .
H46A H 0.220432 0.765760 0.914037 0.076 Uiso 1 1 calc R U . . .
H46B H 0.131851 0.842676 0.936697 0.076 Uiso 1 1 calc R U . . .
H46C H 0.258446 0.846303 0.913750 0.076 Uiso 1 1 calc R U . . .
C83 C 0.5418(6) -0.0669(3) 0.8077(4) 0.072(2) Uani 1 1 d . . . . .
H83A H 0.476821 -0.042072 0.771301 0.108 Uiso 1 1 calc R U . . .
H83B H 0.509159 -0.058044 0.848416 0.108 Uiso 1 1 calc R U . . .
H83C H 0.580769 -0.129648 0.815741 0.108 Uiso 1 1 calc R U . . .
C80 C 0.6645(5) -0.0567(4) 0.9463(3) 0.0604(16) Uani 1 1 d . . . . .
H80A H 0.590706 -0.028681 0.963417 0.091 Uiso 1 1 calc R U . . .
H80B H 0.725602 -0.096036 0.983807 0.091 Uiso 1 1 calc R U . . .
H80C H 0.648453 -0.090173 0.920154 0.091 Uiso 1 1 calc R U . . .
C86A C 0.4170(18) 0.0750(14) 0.6561(11) 0.0504(19) Uani 0.313(9) 1 d . . P B 3
H86A H 0.384513 0.058386 0.698814 0.076 Uiso 0.313(9) 1 calc R U P B 3
H86B H 0.459029 0.022507 0.644668 0.076 Uiso 0.313(9) 1 calc R U P B 3
H86C H 0.351424 0.114854 0.621059 0.076 Uiso 0.313(9) 1 calc R U P B 3
C50 C 0.5568(10) 0.5303(7) 0.9183(4) 0.127(4) Uani 1 1 d . . . . .
H50A H 0.628960 0.485060 0.913233 0.190 Uiso 1 1 calc R U . . .
H50B H 0.488847 0.510305 0.920499 0.190 Uiso 1 1 calc R U . . .
H50C H 0.569272 0.541876 0.959448 0.190 Uiso 1 1 calc R U . . .
C88B C 0.5802(8) 0.0253(6) 0.6564(5) 0.061(3) Uani 0.687(9) 1 d . . P B 4
H88A H 0.664087 0.018483 0.664817 0.092 Uiso 0.687(9) 1 calc R U P B 4
H88B H 0.565522 0.023467 0.611713 0.092 Uiso 0.687(9) 1 calc R U P B 4
H88C H 0.563090 -0.022335 0.689857 0.092 Uiso 0.687(9) 1 calc R U P B 4
C87B C 0.5145(13) 0.1843(8) 0.6084(5) 0.071(3) Uani 0.687(9) 1 d . . P B 4
H87A H 0.465175 0.240954 0.611682 0.107 Uiso 0.687(9) 1 calc R U P B 4
H87B H 0.491999 0.180903 0.565416 0.107 Uiso 0.687(9) 1 calc R U P B 4
H87C H 0.599070 0.178016 0.611852 0.107 Uiso 0.687(9) 1 calc R U P B 4
O1 O 0.4391(7) 0.3633(4) 0.8452(4) 0.0321(16) Uani 0.4135(14) 1 d . . P A 2
Cl1 Cl 0.5860(3) 0.32891(17) 0.98327(12) 0.0689(8) Uani 0.5865(14) 1 d . . P A
1
C88A C 0.6181(14) 0.0872(12) 0.6329(8) 0.044(4) Uani 0.313(9) 1 d . . P B 3
H88D H 0.654970 0.131494 0.627044 0.066 Uiso 0.313(9) 1 calc R U P B 3
H88E H 0.605018 0.080739 0.589635 0.066 Uiso 0.313(9) 1 calc R U P B 3
H88F H 0.671136 0.031231 0.664080 0.066 Uiso 0.313(9) 1 calc R U P B 3
C86B C 0.3653(8) 0.1147(6) 0.6540(5) 0.0504(19) Uani 0.687(9) 1 d . . P B 4
H86D H 0.356913 0.066795 0.691418 0.076 Uiso 0.687(9) 1 calc R U P B 4
H86E H 0.350964 0.106000 0.611862 0.076 Uiso 0.687(9) 1 calc R U P B 4
H86F H 0.306948 0.170345 0.654388 0.076 Uiso 0.687(9) 1 calc R U P B 4
C87A C 0.430(2) 0.2171(12) 0.6027(8) 0.045(5) Uani 0.313(9) 1 d . . P B 3
H87D H 0.353298 0.247254 0.615815 0.068 Uiso 0.313(9) 1 calc R U P B 3
H87E H 0.417563 0.210927 0.559296 0.068 Uiso 0.313(9) 1 calc R U P B 3
H87F H 0.482622 0.251146 0.599293 0.068 Uiso 0.313(9) 1 calc R U P B 3
C99 C 0.1705(18) 0.7314(8) 0.6380(8) 0.046(5) Uani 0.492(12) 1 d D U P C 1
H99A H 0.134376 0.731523 0.596739 0.069 Uiso 0.492(12) 1 calc R U P C 1
H99B H 0.254751 0.724918 0.634009 0.069 Uiso 0.492(12) 1 calc R U P C 1
H99C H 0.127799 0.786572 0.645578 0.069 Uiso 0.492(12) 1 calc R U P C 1
C98 C 0.1623(11) 0.6554(7) 0.6967(5) 0.050(3) Uani 0.492(12) 1 d D U P C 1
H98A H 0.213354 0.599438 0.691749 0.060 Uiso 0.492(12) 1 calc R U P C 1
H98B H 0.078694 0.656960 0.696694 0.060 Uiso 0.492(12) 1 calc R U P C 1
C97 C 0.2026(9) 0.6603(6) 0.7629(5) 0.047(3) Uani 0.492(12) 1 d D . P C 1
H97A H 0.281893 0.666800 0.760525 0.056 Uiso 0.492(12) 1 calc R U P C 1
H97B H 0.145164 0.712428 0.770570 0.056 Uiso 0.492(12) 1 calc R U P C 1
C96 C 0.2106(14) 0.5796(8) 0.8208(6) 0.043(3) Uani 0.492(12) 1 d D U P C 1
H96A H 0.271160 0.527963 0.814099 0.051 Uiso 0.492(12) 1 calc R U P C 1
H96B H 0.132486 0.571387 0.821430 0.051 Uiso 0.492(12) 1 calc R U P C 1
C95 C 0.2441(18) 0.5851(14) 0.8876(8) 0.073(5) Uani 0.492(12) 1 d D U P C 1
H95A H 0.320401 0.594757 0.886792 0.110 Uiso 0.492(12) 1 calc R U P C 1
H95B H 0.251853 0.530367 0.923154 0.110 Uiso 0.492(12) 1 calc R U P C 1
H95C H 0.181614 0.633743 0.895835 0.110 Uiso 0.492(12) 1 calc R U P C 1
C94 C 0.174(3) 0.7312(19) 0.6348(9) 0.109(11) Uani 0.508(12) 1 d D U P C 2
H94A H 0.236991 0.747908 0.610087 0.164 Uiso 0.508(12) 1 calc R U P C 2
H94B H 0.106532 0.783833 0.632486 0.164 Uiso 0.508(12) 1 calc R U P C 2
H94C H 0.147806 0.695364 0.615000 0.164 Uiso 0.508(12) 1 calc R U P C 2
C93 C 0.2239(10) 0.6791(8) 0.7073(6) 0.055(3) Uani 0.508(12) 1 d D . P C 2
H93A H 0.303673 0.634697 0.709507 0.066 Uiso 0.508(12) 1 calc R U P C 2
H93B H 0.233280 0.718527 0.730285 0.066 Uiso 0.508(12) 1 calc R U P C 2
C92 C 0.1402(9) 0.6346(7) 0.7416(5) 0.051(3) Uani 0.508(12) 1 d D U P C 2
H92A H 0.060610 0.679925 0.737795 0.062 Uiso 0.508(12) 1 calc R U P C 2
H92B H 0.130920 0.596379 0.717319 0.062 Uiso 0.508(12) 1 calc R U P C 2
C91 C 0.177(2) 0.5810(13) 0.8135(8) 0.088(8) Uani 0.508(12) 1 d D U P C 2
H91A H 0.246466 0.527855 0.816262 0.106 Uiso 0.508(12) 1 calc R U P C 2
H91B H 0.110985 0.561887 0.831712 0.106 Uiso 0.508(12) 1 calc R U P C 2
C90 C 0.2113(17) 0.6237(13) 0.8574(9) 0.079(5) Uani 0.508(12) 1 d D U P C 2
H90A H 0.149364 0.681042 0.850090 0.119 Uiso 0.508(12) 1 calc R U P C 2
H90B H 0.287884 0.630898 0.846750 0.119 Uiso 0.508(12) 1 calc R U P C 2
H90C H 0.218824 0.587095 0.904255 0.119 Uiso 0.508(12) 1 calc R U P C 2
O7 O 0.0773(9) 0.5161(6) 0.7994(5) 0.040(2) Uiso 0.3333 1 d . . P D 1
H7A H 0.138666 0.469005 0.818745 0.059 Uiso 0.3333 1 d R U P D 1
H7B H 0.018426 0.517447 0.823940 0.059 Uiso 0.3333 1 d R U P D 1

loop_
_atom_site_aniso_label
_atom_site_aniso_U_11
_atom_site_aniso_U_22
_atom_site_aniso_U_33
_atom_site_aniso_U_23
_atom_site_aniso_U_13
_atom_site_aniso_U_12
Au1 0.03592(18) 0.02333(16) 0.0308(2) -0.00939(13) -0.00234(13) -0.01048(12)
P1 0.0269(5) 0.0212(5) 0.0327(5) -0.0115(4) 0.0049(4) -0.0102(4)
O23 0.0407(17) 0.0206(13) 0.0325(16) -0.0062(12) 0.0125(13) -0.0103(12)
O33 0.0364(16) 0.0376(16) 0.0298(15) -0.0109(13) 0.0042(12) -0.0203(13)
O19 0.0406(17) 0.0236(14) 0.0294(15) -0.0052(12) 0.0069(13) -0.0096(12)
O39 0.0340(17) 0.0458(19) 0.0456(19) -0.0182(15) 0.0130(14) -0.0161(14)
O13 0.0379(17) 0.0415(18) 0.0350(17) -0.0083(14) 0.0055(13) -0.0183(14)
O28 0.0418(18) 0.0344(16) 0.0452(19) -0.0090(14) 0.0040(14) -0.0228(14)
O54 0.0440(18) 0.0307(15) 0.0363(17) -0.0099(13) 0.0084(14) -0.0173(14)
O66 0.0293(15) 0.0342(16) 0.0419(17) -0.0127(13) 0.0134(13) -0.0150(13)
O45 0.0359(17) 0.049(2) 0.0457(19) -0.0209(16) 0.0123(15) -0.0129(15)
O82 0.0350(18) 0.0328(18) 0.104(3) -0.039(2) 0.0008(19) -0.0043(14)
O49 0.059(2) 0.076(3) 0.036(2) -0.0198(19) 0.0072(17) -0.019(2)
C60 0.028(2) 0.0248(19) 0.028(2) -0.0089(16) 0.0025(16) -0.0118(16)
C1 0.0267(19) 0.0207(18) 0.033(2) -0.0075(16) 0.0046(16) -0.0087(15)
C23 0.0272(19) 0.0221(18) 0.029(2) -0.0061(16) -0.0003(16) -0.0117(15)
C18 0.030(2) 0.0236(19) 0.027(2) -0.0081(16) 0.0024(16) -0.0118(16)
C22 0.0233(19) 0.0273(19) 0.030(2) -0.0112(16) 0.0043(15) -0.0100(16)
C31 0.026(2) 0.030(2) 0.033(2) -0.0161(17) 0.0060(16) -0.0082(16)
C21 0.0236(18) 0.0242(18) 0.030(2) -0.0103(16) 0.0031(15) -0.0112(15)
C38 0.030(2) 0.038(2) 0.045(3) -0.022(2) 0.0105(19) -0.0182(18)
C16 0.0247(19) 0.0241(19) 0.031(2) -0.0102(16) 0.0016(16) -0.0088(15)
C32 0.0247(19) 0.0249(19) 0.035(2) -0.0124(17) 0.0071(16) -0.0083(16)
C59 0.028(2) 0.0238(19) 0.031(2) -0.0124(16) 0.0042(16) -0.0093(16)
C89 0.0253(19) 0.031(2) 0.033(2) -0.0131(17) 0.0068(16) -0.0105(16)
C75 0.029(2) 0.026(2) 0.033(2) -0.0093(17) 0.0081(17) -0.0100(16)
C74 0.0246(19) 0.0248(19) 0.037(2) -0.0132(17) 0.0072(16) -0.0124(16)
C30 0.0233(19) 0.0259(19) 0.042(2) -0.0182(18) 0.0065(17) -0.0087(16)
C17 0.030(2) 0.028(2) 0.028(2) -0.0108(16) 0.0046(16) -0.0113(16)
C58 0.0270(19) 0.0215(18) 0.030(2) -0.0070(16) 0.0031(16) -0.0089(15)
C15 0.027(2) 0.0247(19) 0.036(2) -0.0122(17) 0.0054(17) -0.0105(16)
C24 0.0234(18) 0.0230(18) 0.032(2) -0.0101(16) 0.0013(16) -0.0076(15)
C3 0.028(2) 0.029(2) 0.041(2) -0.0069(18) 0.0079(18) -0.0126(17)
C68 0.036(2) 0.0251(19) 0.030(2) -0.0119(17) 0.0081(17) -0.0091(17)
C25 0.0232(18) 0.0236(18) 0.033(2) -0.0144(16) 0.0049(16) -0.0065(15)
C84 0.027(2) 0.036(2) 0.045(3) -0.023(2) 0.0109(18) -0.0143(18)
C5 0.027(2) 0.0197(18) 0.040(2) -0.0122(17) 0.0058(17) -0.0088(15)
C43 0.036(2) 0.035(2) 0.041(3) -0.018(2) 0.0051(19) -0.0153(19)
C61 0.031(2) 0.026(2) 0.041(2) -0.0165(18) 0.0066(18) -0.0144(17)
C6 0.029(2) 0.0207(18) 0.037(2) -0.0119(16) 0.0079(17) -0.0102(16)
C2 0.026(2) 0.0222(19) 0.042(2) -0.0084(17) 0.0073(17) -0.0082(16)
C27 0.029(2) 0.0245(19) 0.043(2) -0.0136(18) 0.0078(18) -0.0114(16)
C29 0.047(3) 0.032(2) 0.041(3) -0.013(2) 0.009(2) -0.017(2)
C36 0.030(2) 0.033(2) 0.048(3) -0.025(2) 0.0087(19) -0.0152(18)
C47 0.023(2) 0.039(2) 0.044(3) -0.016(2) 0.0023(18) -0.0096(18)
C65 0.028(2) 0.0247(19) 0.033(2) -0.0090(17) 0.0074(17) -0.0104(16)
C10 0.028(2) 0.037(2) 0.032(2) -0.0106(18) 0.0066(17) -0.0117(18)
C19 0.049(3) 0.033(2) 0.032(2) -0.0048(19) 0.011(2) -0.014(2)
C7 0.028(2) 0.030(2) 0.037(2) -0.0140(18) 0.0079(17) -0.0139(17)
C76 0.025(2) 0.027(2) 0.041(2) -0.0082(18) 0.0075(17) -0.0091(16)
C37 0.032(2) 0.034(2) 0.043(3) -0.0201(19) 0.0050(18) -0.0153(18)
C73 0.037(2) 0.0206(18) 0.036(2) -0.0118(17) 0.0040(18) -0.0098(17)
C81 0.027(2) 0.026(2) 0.055(3) -0.022(2) 0.0098(19) -0.0083(17)
C44 0.032(2) 0.037(2) 0.044(3) -0.021(2) 0.0095(19) -0.0169(19)
C62 0.039(2) 0.026(2) 0.055(3) -0.017(2) 0.012(2) -0.0131(19)
C56 0.027(2) 0.032(2) 0.043(3) -0.0118(19) 0.0047(18) -0.0119(17)
C8 0.035(2) 0.034(2) 0.037(2) -0.0131(19) 0.0066(18) -0.0181(19)
C69 0.044(3) 0.031(2) 0.037(2) -0.0175(19) 0.013(2) -0.0122(19)
C41 0.026(2) 0.039(2) 0.051(3) -0.025(2) 0.0063(19) -0.0140(18)
C35 0.031(2) 0.036(2) 0.045(3) -0.024(2) 0.0083(19) -0.0132(18)
C42 0.027(2) 0.046(3) 0.050(3) -0.025(2) 0.0032(19) -0.0133(19)
C9 0.035(2) 0.034(2) 0.038(2) -0.0104(19) 0.0084(19) -0.0175(19)
C26 0.027(2) 0.0247(19) 0.030(2) -0.0086(16) 0.0029(16) -0.0079(16)
C4 0.031(2) 0.029(2) 0.038(2) -0.0125(18) 0.0072(18) -0.0117(17)
C48 0.028(2) 0.052(3) 0.037(3) -0.016(2) 0.0049(18) -0.011(2)
C57 0.027(2) 0.026(2) 0.044(3) -0.0055(18) 0.0049(18) -0.0083(17)
C51 0.032(2) 0.047(3) 0.033(2) -0.007(2) 0.0020(18) -0.014(2)
C53 0.024(2) 0.032(2) 0.038(2) -0.0101(18) 0.0055(17) -0.0103(17)
C12 0.032(2) 0.033(2) 0.040(2) -0.0156(19) 0.0121(18) -0.0138(18)
C63 0.049(3) 0.049(3) 0.042(3) -0.024(2) 0.007(2) -0.027(2)
C20 0.049(3) 0.035(2) 0.033(2) -0.0078(19) 0.010(2) -0.017(2)
C71 0.053(3) 0.041(3) 0.044(3) -0.022(2) 0.013(2) -0.005(2)
C77 0.031(2) 0.028(2) 0.046(3) -0.0045(19) 0.005(2) -0.0054(18)
C14 0.042(3) 0.052(3) 0.038(3) -0.001(2) 0.006(2) -0.025(2)
C64 0.043(3) 0.032(2) 0.051(3) -0.016(2) 0.012(2) -0.021(2)
C52 0.0226(19) 0.028(2) 0.042(2) -0.0072(18) 0.0045(17) -0.0077(16)
C11 0.036(2) 0.043(2) 0.036(2) -0.020(2) 0.0125(19) -0.018(2)
C55 0.049(3) 0.039(2) 0.037(3) -0.009(2) 0.006(2) -0.025(2)
C34 0.045(3) 0.047(3) 0.033(2) -0.008(2) 0.001(2) -0.024(2)
C70 0.057(3) 0.043(3) 0.036(3) -0.018(2) 0.014(2) -0.015(2)
C85 0.033(2) 0.051(3) 0.050(3) -0.034(2) 0.010(2) -0.012(2)
C79 0.031(2) 0.038(3) 0.061(3) -0.010(2) 0.005(2) -0.005(2)
C40 0.041(3) 0.068(4) 0.046(3) -0.022(3) 0.013(2) -0.019(3)
C67 0.029(2) 0.038(2) 0.061(3) -0.016(2) 0.006(2) -0.0124(19)
C78 0.050(3) 0.044(3) 0.053(3) -0.008(2) -0.012(3) -0.003(2)
C72 0.066(4) 0.053(3) 0.056(3) -0.039(3) 0.022(3) -0.027(3)
C46 0.051(3) 0.047(3) 0.053(3) -0.017(2) 0.016(2) -0.017(2)
C83 0.071(4) 0.027(3) 0.116(6) -0.015(3) -0.012(4) -0.022(3)
C80 0.049(3) 0.050(3) 0.064(4) 0.002(3) 0.013(3) -0.015(3)
C86A 0.042(5) 0.052(5) 0.067(5) -0.038(4) 0.002(4) -0.012(4)
C50 0.157(9) 0.125(8) 0.042(4) -0.018(5) 0.013(5) 0.011(7)
C88B 0.048(5) 0.065(6) 0.077(6) -0.050(5) 0.009(4) -0.003(4)
C87B 0.121(10) 0.076(8) 0.040(5) -0.030(5) 0.022(6) -0.054(8)
O1 0.044(4) 0.027(4) 0.016(4) 0.005(3) 0.002(3) -0.012(3)
Cl1 0.095(2) 0.0588(14) 0.0454(13) -0.0147(11) -0.0321(13) -0.0200(13)
C88A 0.038(8) 0.051(10) 0.041(9) -0.029(8) 0.012(7) -0.002(7)
C86B 0.042(5) 0.052(5) 0.067(5) -0.038(4) 0.002(4) -0.012(4)
C87A 0.065(12) 0.041(9) 0.020(7) -0.013(6) -0.005(8) -0.004(9)
C99 0.039(10) 0.027(6) 0.066(9) -0.017(6) 0.003(7) -0.003(6)
C98 0.049(6) 0.037(5) 0.067(6) -0.017(5) -0.005(5) -0.018(5)
C97 0.034(5) 0.040(5) 0.070(6) -0.022(4) 0.004(4) -0.013(4)
C96 0.027(7) 0.031(5) 0.066(6) -0.017(4) 0.009(4) -0.004(4)
C95 0.060(11) 0.094(13) 0.079(8) -0.040(7) 0.019(7) -0.034(10)
C94 0.09(2) 0.15(2) 0.066(14) -0.043(15) -0.011(13) -0.012(17)
C93 0.042(6) 0.056(7) 0.057(8) -0.003(5) 0.003(5) -0.020(5)
C92 0.040(6) 0.052(6) 0.067(8) -0.024(6) 0.005(5) -0.019(5)
C91 0.062(14) 0.090(12) 0.097(12) 0.011(10) -0.007(9) -0.048(10)
C90 0.055(10) 0.093(14) 0.094(14) -0.046(11) 0.023(9) -0.018(9)

_geom_special_details            
;
 All esds (except the esd in the dihedral angle between two l.s. planes)
 are estimated using the full covariance matrix.  The cell esds are taken
 into account individually in the estimation of esds in distances, angles
 and torsion angles; correlations between esds in cell parameters are only
 used when they are defined by crystal symmetry.  An approximate (isotropic)
 treatment of cell esds is used for estimating esds involving l.s. planes.
;
loop_
_geom_bond_atom_site_label_1
_geom_bond_atom_site_label_2
_geom_bond_distance
_geom_bond_site_symmetry_2
_geom_bond_publ_flag
Au1 P1 2.2718(11) . ?
Au1 Cl1 2.262(2) . ?
P1 C1 1.810(4) . ?
P1 C74 1.821(4) . ?
P1 C58 1.816(4) . ?
P1 O1 1.456(8) . ?
O23 C23 1.386(5) . ?
O23 C19 1.413(5) . ?
O33 C32 1.383(5) . ?
O33 C34 1.416(5) . ?
O19 C18 1.378(5) . ?
O19 C20 1.420(5) . ?
O39 C38 1.376(5) . ?
O39 C40 1.419(6) . ?
O13 C10 1.366(5) . ?
O13 C14 1.438(6) . ?
O28 C27 1.386(5) . ?
O28 C29 1.418(6) . ?
O54 C53 1.380(5) . ?
O54 C55 1.411(5) . ?
O66 C65 1.391(5) . ?
O66 C67 1.436(6) . ?
O45 C44 1.372(5) . ?
O45 C46 1.430(6) . ?
O82 C81 1.393(5) . ?
O82 C83 1.443(7) . ?
O49 C48 1.381(6) . ?
O49 C50 1.407(9) . ?
C60 C59 1.399(5) . ?
C60 C61 1.549(5) . ?
C60 C65 1.397(6) . ?
C1 C6 1.409(6) . ?
C1 C2 1.412(5) . ?
C23 C22 1.399(5) . ?
C23 C16 1.388(6) . ?
C18 C21 1.399(5) . ?
C18 C17 1.387(5) . ?
C22 H22 0.9500 . ?
C22 C21 1.383(5) . ?
C31 H31 0.9500 . ?
C31 C32 1.386(6) . ?
C31 C30 1.402(6) . ?
C21 C24 1.516(5) . ?
C38 C37 1.395(6) . ?
C38 C41 1.395(7) . ?
C16 C17 1.393(6) . ?
C16 C15 1.520(5) . ?
C32 C25 1.398(6) . ?
C59 H59 0.9500 . ?
C59 C58 1.391(5) . ?
C89 H89 0.9500 . ?
C89 C74 1.380(6) . ?
C89 C84 1.410(6) . ?
C75 H75 0.9500 . ?
C75 C74 1.378(6) . ?
C75 C76 1.400(6) . ?
C30 C27 1.388(6) . ?
C30 C35 1.508(6) . ?
C17 H17 0.9500 . ?
C58 C73 1.393(6) . ?
C15 H15A 0.9900 . ?
C15 H15B 0.9900 . ?
C15 C5 1.522(6) . ?
C24 H24A 0.9900 . ?
C24 H24B 0.9900 . ?
C24 C25 1.519(5) . ?
C3 H3 0.9500 . ?
C3 C2 1.388(6) . ?
C3 C4 1.399(6) . ?
C68 C65 1.423(6) . ?
C68 C73 1.386(6) . ?
C68 C69 1.545(6) . ?
C25 C26 1.389(6) . ?
C84 C81 1.401(7) . ?
C84 C85 1.547(6) . ?
C5 C6 1.388(6) . ?
C5 C4 1.402(6) . ?
C43 H43 0.9500 . ?
C43 C44 1.398(6) . ?
C43 C41 1.391(6) . ?
C61 C62 1.548(6) . ?
C61 C63 1.537(6) . ?
C61 C64 1.536(6) . ?
C6 H6 0.9500 . ?
C2 C57 1.530(6) . ?
C27 C26 1.395(6) . ?
C29 H29A 0.9800 . ?
C29 H29B 0.9800 . ?
C29 H29C 0.9800 . ?
C36 C37 1.398(6) . ?
C36 C44 1.397(7) . ?
C36 C35 1.518(6) . ?
C47 C56 1.380(6) . ?
C47 C42 1.524(6) . ?
C47 C48 1.382(7) . ?
C10 C9 1.391(6) . ?
C10 C11 1.395(6) . ?
C19 H19A 0.9800 . ?
C19 H19B 0.9800 . ?
C19 H19C 0.9800 . ?
C7 C8 1.396(6) . ?
C7 C4 1.494(6) . ?
C7 C12 1.404(6) . ?
C76 C81 1.408(6) . ?
C76 C77 1.541(6) . ?
C37 H37 0.9500 . ?
C73 H73 0.9500 . ?
C62 H62A 0.9800 . ?
C62 H62B 0.9800 . ?
C62 H62C 0.9800 . ?
C56 H56 0.9500 . ?
C56 C53 1.394(6) . ?
C8 H8 0.9500 . ?
C8 C9 1.384(6) . ?
C69 C71 1.527(7) . ?
C69 C70 1.523(6) . ?
C69 C72 1.551(7) . ?
C41 C42 1.524(6) . ?
C35 H35A 0.9900 . ?
C35 H35B 0.9900 . ?
C42 H42A 0.9900 . ?
C42 H42B 0.9900 . ?
C9 H9 0.9500 . ?
C26 H26 0.9500 . ?
C48 C51 1.400(7) . ?
C57 H57A 0.9900 . ?
C57 H57B 0.9900 . ?
C57 C52 1.530(6) . ?
C51 H51 0.9500 . ?
C51 C52 1.379(7) . ?
C53 C52 1.396(6) . ?
C12 H12 0.9500 . ?
C12 C11 1.379(6) . ?
C63 H63A 0.9800 . ?
C63 H63B 0.9800 . ?
C63 H63C 0.9800 . ?
C20 H20A 0.9800 . ?
C20 H20B 0.9800 . ?
C20 H20C 0.9800 . ?
C71 H71A 0.9800 . ?
C71 H71B 0.9800 . ?
C71 H71C 0.9800 . ?
C77 C79 1.538(6) . ?
C77 C78 1.551(7) . ?
C77 C80 1.536(7) . ?
C14 H14A 0.9800 . ?
C14 H14B 0.9800 . ?
C14 H14C 0.9800 . ?
C64 H64A 0.9800 . ?
C64 H64B 0.9800 . ?
C64 H64C 0.9800 . ?
C11 H11 0.9500 . ?
C55 H55A 0.9800 . ?
C55 H55B 0.9800 . ?
C55 H55C 0.9800 . ?
C34 H34A 0.9800 . ?
C34 H34B 0.9800 . ?
C34 H34C 0.9800 . ?
C70 H70A 0.9800 . ?
C70 H70B 0.9800 . ?
C70 H70C 0.9800 . ?
C85 C86A 1.383(19) . ?
C85 C88B 1.585(9) . ?
C85 C87B 1.423(11) . ?
C85 C88A 1.557(15) . ?
C85 C86B 1.580(9) . ?
C85 C87A 1.707(18) . ?
C79 H79A 0.9800 . ?
C79 H79B 0.9800 . ?
C79 H79C 0.9800 . ?
C40 H40A 0.9800 . ?
C40 H40B 0.9800 . ?
C40 H40C 0.9800 . ?
C67 H67A 0.9800 . ?
C67 H67B 0.9800 . ?
C67 H67C 0.9800 . ?
C78 H78A 0.9800 . ?
C78 H78B 0.9800 . ?
C78 H78C 0.9800 . ?
C72 H72A 0.9800 . ?
C72 H72B 0.9800 . ?
C72 H72C 0.9800 . ?
C46 H46A 0.9800 . ?
C46 H46B 0.9800 . ?
C46 H46C 0.9800 . ?
C83 H83A 0.9800 . ?
C83 H83B 0.9800 . ?
C83 H83C 0.9800 . ?
C80 H80A 0.9800 . ?
C80 H80B 0.9800 . ?
C80 H80C 0.9800 . ?
C86A H86A 0.9800 . ?
C86A H86B 0.9800 . ?
C86A H86C 0.9800 . ?
C50 H50A 0.9800 . ?
C50 H50B 0.9800 . ?
C50 H50C 0.9800 . ?
C88B H88A 0.9800 . ?
C88B H88B 0.9800 . ?
C88B H88C 0.9800 . ?
C87B H87A 0.9800 . ?
C87B H87B 0.9800 . ?
C87B H87C 0.9800 . ?
C88A H88D 0.9800 . ?
C88A H88E 0.9800 . ?
C88A H88F 0.9800 . ?
C86B H86D 0.9800 . ?
C86B H86E 0.9800 . ?
C86B H86F 0.9800 . ?
C87A H87D 0.9800 . ?
C87A H87E 0.9800 . ?
C87A H87F 0.9800 . ?
C99 H99A 0.9800 . ?
C99 H99B 0.9800 . ?
C99 H99C 0.9800 . ?
C99 C98 1.527(12) . ?
C98 H98A 0.9900 . ?
C98 H98B 0.9900 . ?
C98 C97 1.528(11) . ?
C97 H97A 0.9900 . ?
C97 H97B 0.9900 . ?
C97 C96 1.510(12) . ?
C96 H96A 0.9900 . ?
C96 H96B 0.9900 . ?
C96 C95 1.518(12) . ?
C95 H95A 0.9800 . ?
C95 H95B 0.9800 . ?
C95 H95C 0.9800 . ?
C94 H94A 0.9800 . ?
C94 H94B 0.9800 . ?
C94 H94C 0.9800 . ?
C94 C93 1.518(14) . ?
C93 H93A 0.9900 . ?
C93 H93B 0.9900 . ?
C93 C92 1.508(11) . ?
C92 H92A 0.9900 . ?
C92 H92B 0.9900 . ?
C92 C91 1.490(12) . ?
C91 H91A 0.9900 . ?
C91 H91B 0.9900 . ?
C91 C90 1.491(13) . ?
C90 H90A 0.9800 . ?
C90 H90B 0.9800 . ?
C90 H90C 0.9800 . ?
O7 H7A 0.8700 . ?
O7 H7B 0.8699 . ?

loop_
_geom_angle_atom_site_label_1
_geom_angle_atom_site_label_2
_geom_angle_atom_site_label_3
_geom_angle
_geom_angle_site_symmetry_1
_geom_angle_site_symmetry_3
_geom_angle_publ_flag
Cl1 Au1 P1 170.98(7) . . ?
C1 P1 Au1 126.93(13) . . ?
C1 P1 C74 103.99(19) . . ?
C1 P1 C58 108.13(19) . . ?
C74 P1 Au1 106.54(14) . . ?
C58 P1 Au1 106.30(14) . . ?
C58 P1 C74 102.41(18) . . ?
O1 P1 C1 109.7(3) . . ?
O1 P1 C74 117.0(3) . . ?
O1 P1 C58 114.7(3) . . ?
C23 O23 C19 117.6(3) . . ?
C32 O33 C34 117.1(3) . . ?
C18 O19 C20 116.8(3) . . ?
C38 O39 C40 117.4(4) . . ?
C10 O13 C14 117.0(4) . . ?
C27 O28 C29 117.0(3) . . ?
C53 O54 C55 118.0(3) . . ?
C65 O66 C67 113.0(3) . . ?
C44 O45 C46 117.0(4) . . ?
C81 O82 C83 113.0(4) . . ?
C48 O49 C50 116.8(5) . . ?
C59 C60 C61 114.6(3) . . ?
C65 C60 C59 116.6(4) . . ?
C65 C60 C61 128.6(4) . . ?
C6 C1 P1 118.5(3) . . ?
C6 C1 C2 118.7(4) . . ?
C2 C1 P1 122.0(3) . . ?
O23 C23 C22 123.4(4) . . ?
O23 C23 C16 116.0(3) . . ?
C16 C23 C22 120.6(4) . . ?
O19 C18 C21 116.0(3) . . ?
O19 C18 C17 123.4(4) . . ?
C17 C18 C21 120.5(4) . . ?
C23 C22 H22 119.4 . . ?
C21 C22 C23 121.1(4) . . ?
C21 C22 H22 119.4 . . ?
C32 C31 H31 119.5 . . ?
C32 C31 C30 121.0(4) . . ?
C30 C31 H31 119.5 . . ?
C18 C21 C24 121.2(3) . . ?
C22 C21 C18 118.3(4) . . ?
C22 C21 C24 120.5(4) . . ?
O39 C38 C37 124.3(4) . . ?
O39 C38 C41 115.7(4) . . ?
C41 C38 C37 120.0(4) . . ?
C23 C16 C17 118.2(4) . . ?
C23 C16 C15 120.4(4) . . ?
C17 C16 C15 121.3(4) . . ?
O33 C32 C31 123.6(4) . . ?
O33 C32 C25 115.3(4) . . ?
C31 C32 C25 121.1(4) . . ?
C60 C59 H59 118.8 . . ?
C58 C59 C60 122.3(4) . . ?
C58 C59 H59 118.8 . . ?
C74 C89 H89 119.1 . . ?
C74 C89 C84 121.7(4) . . ?
C84 C89 H89 119.1 . . ?
C74 C75 H75 119.2 . . ?
C74 C75 C76 121.6(4) . . ?
C76 C75 H75 119.2 . . ?
C89 C74 P1 121.9(3) . . ?
C75 C74 P1 118.0(3) . . ?
C75 C74 C89 119.7(4) . . ?
C31 C30 C35 120.2(4) . . ?
C27 C30 C31 117.8(4) . . ?
C27 C30 C35 122.0(4) . . ?
C18 C17 C16 121.2(4) . . ?
C18 C17 H17 119.4 . . ?
C16 C17 H17 119.4 . . ?
C59 C58 P1 120.3(3) . . ?
C59 C58 C73 118.9(4) . . ?
C73 C58 P1 120.2(3) . . ?
C16 C15 H15A 109.2 . . ?
C16 C15 H15B 109.2 . . ?
C16 C15 C5 112.2(3) . . ?
H15A C15 H15B 107.9 . . ?
C5 C15 H15A 109.2 . . ?
C5 C15 H15B 109.2 . . ?
C21 C24 H24A 109.0 . . ?
C21 C24 H24B 109.0 . . ?
C21 C24 C25 112.9(3) . . ?
H24A C24 H24B 107.8 . . ?
C25 C24 H24A 109.0 . . ?
C25 C24 H24B 109.0 . . ?
C2 C3 H3 118.0 . . ?
C2 C3 C4 123.9(4) . . ?
C4 C3 H3 118.0 . . ?
C65 C68 C69 121.7(4) . . ?
C73 C68 C65 117.4(4) . . ?
C73 C68 C69 120.7(4) . . ?
C32 C25 C24 120.8(4) . . ?
C26 C25 C32 117.8(4) . . ?
C26 C25 C24 121.5(4) . . ?
C89 C84 C85 117.7(4) . . ?
C81 C84 C89 116.2(4) . . ?
C81 C84 C85 126.1(4) . . ?
C6 C5 C15 119.3(4) . . ?
C6 C5 C4 117.8(4) . . ?
C4 C5 C15 122.9(4) . . ?
C44 C43 H43 119.4 . . ?
C41 C43 H43 119.4 . . ?
C41 C43 C44 121.1(4) . . ?
C62 C61 C60 107.9(3) . . ?
C63 C61 C60 108.8(3) . . ?
C63 C61 C62 108.8(4) . . ?
C64 C61 C60 116.0(4) . . ?
C64 C61 C62 105.8(4) . . ?
C64 C61 C63 109.3(4) . . ?
C1 C6 H6 118.3 . . ?
C5 C6 C1 123.3(4) . . ?
C5 C6 H6 118.3 . . ?
C1 C2 C57 124.4(4) . . ?
C3 C2 C1 117.3(4) . . ?
C3 C2 C57 118.3(4) . . ?
O28 C27 C30 115.6(4) . . ?
O28 C27 C26 123.2(4) . . ?
C30 C27 C26 121.1(4) . . ?
O28 C29 H29A 109.5 . . ?
O28 C29 H29B 109.5 . . ?
O28 C29 H29C 109.5 . . ?
H29A C29 H29B 109.5 . . ?
H29A C29 H29C 109.5 . . ?
H29B C29 H29C 109.5 . . ?
C37 C36 C35 120.4(4) . . ?
C44 C36 C37 118.5(4) . . ?
C44 C36 C35 121.0(4) . . ?
C56 C47 C42 121.2(4) . . ?
C56 C47 C48 118.7(4) . . ?
C48 C47 C42 120.1(4) . . ?
O66 C65 C60 120.0(4) . . ?
O66 C65 C68 117.7(4) . . ?
C60 C65 C68 122.3(4) . . ?
O13 C10 C9 124.8(4) . . ?
O13 C10 C11 115.8(4) . . ?
C9 C10 C11 119.4(4) . . ?
O23 C19 H19A 109.5 . . ?
O23 C19 H19B 109.5 . . ?
O23 C19 H19C 109.5 . . ?
H19A C19 H19B 109.5 . . ?
H19A C19 H19C 109.5 . . ?
H19B C19 H19C 109.5 . . ?
C8 C7 C4 118.3(4) . . ?
C8 C7 C12 117.9(4) . . ?
C12 C7 C4 123.8(4) . . ?
C75 C76 C81 116.7(4) . . ?
C75 C76 C77 119.3(4) . . ?
C81 C76 C77 124.0(4) . . ?
C38 C37 C36 121.2(4) . . ?
C38 C37 H37 119.4 . . ?
C36 C37 H37 119.4 . . ?
C58 C73 H73 119.2 . . ?
C68 C73 C58 121.6(4) . . ?
C68 C73 H73 119.2 . . ?
O82 C81 C84 120.0(4) . . ?
O82 C81 C76 117.0(4) . . ?
C84 C81 C76 122.9(4) . . ?
O45 C44 C43 124.0(4) . . ?
O45 C44 C36 115.8(4) . . ?
C36 C44 C43 120.1(4) . . ?
C61 C62 H62A 109.5 . . ?
C61 C62 H62B 109.5 . . ?
C61 C62 H62C 109.5 . . ?
H62A C62 H62B 109.5 . . ?
H62A C62 H62C 109.5 . . ?
H62B C62 H62C 109.5 . . ?
C47 C56 H56 119.4 . . ?
C47 C56 C53 121.3(4) . . ?
C53 C56 H56 119.4 . . ?
C7 C8 H8 119.4 . . ?
C9 C8 C7 121.3(4) . . ?
C9 C8 H8 119.3 . . ?
C68 C69 C72 110.8(4) . . ?
C71 C69 C68 112.9(4) . . ?
C71 C69 C72 107.4(4) . . ?
C70 C69 C68 109.0(4) . . ?
C70 C69 C71 109.9(4) . . ?
C70 C69 C72 106.7(4) . . ?
C38 C41 C42 120.8(4) . . ?
C43 C41 C38 118.9(4) . . ?
C43 C41 C42 120.3(4) . . ?
C30 C35 C36 112.4(3) . . ?
C30 C35 H35A 109.1 . . ?
C30 C35 H35B 109.1 . . ?
C36 C35 H35A 109.1 . . ?
C36 C35 H35B 109.1 . . ?
H35A C35 H35B 107.8 . . ?
C47 C42 C41 111.1(4) . . ?
C47 C42 H42A 109.4 . . ?
C47 C42 H42B 109.4 . . ?
C41 C42 H42A 109.4 . . ?
C41 C42 H42B 109.4 . . ?
H42A C42 H42B 108.0 . . ?
C10 C9 H9 120.0 . . ?
C8 C9 C10 120.1(4) . . ?
C8 C9 H9 120.0 . . ?
C25 C26 C27 121.2(4) . . ?
C25 C26 H26 119.4 . . ?
C27 C26 H26 119.4 . . ?
C3 C4 C5 118.9(4) . . ?
C3 C4 C7 116.3(4) . . ?
C5 C4 C7 124.8(4) . . ?
O49 C48 C47 116.5(5) . . ?
O49 C48 C51 123.7(5) . . ?
C47 C48 C51 119.7(4) . . ?
C2 C57 H57A 108.8 . . ?
C2 C57 H57B 108.8 . . ?
C2 C57 C52 113.8(3) . . ?
H57A C57 H57B 107.7 . . ?
C52 C57 H57A 108.8 . . ?
C52 C57 H57B 108.8 . . ?
C48 C51 H51 118.9 . . ?
C52 C51 C48 122.2(4) . . ?
C52 C51 H51 118.9 . . ?
O54 C53 C56 122.9(4) . . ?
O54 C53 C52 116.5(4) . . ?
C56 C53 C52 120.6(4) . . ?
C7 C12 H12 119.5 . . ?
C11 C12 C7 121.1(4) . . ?
C11 C12 H12 119.5 . . ?
C61 C63 H63A 109.5 . . ?
C61 C63 H63B 109.5 . . ?
C61 C63 H63C 109.5 . . ?
H63A C63 H63B 109.5 . . ?
H63A C63 H63C 109.5 . . ?
H63B C63 H63C 109.5 . . ?
O19 C20 H20A 109.5 . . ?
O19 C20 H20B 109.5 . . ?
O19 C20 H20C 109.5 . . ?
H20A C20 H20B 109.5 . . ?
H20A C20 H20C 109.5 . . ?
H20B C20 H20C 109.5 . . ?
C69 C71 H71A 109.5 . . ?
C69 C71 H71B 109.5 . . ?
C69 C71 H71C 109.5 . . ?
H71A C71 H71B 109.5 . . ?
H71A C71 H71C 109.5 . . ?
H71B C71 H71C 109.5 . . ?
C76 C77 C78 111.3(4) . . ?
C79 C77 C76 109.6(4) . . ?
C79 C77 C78 105.9(4) . . ?
C80 C77 C76 112.3(4) . . ?
C80 C77 C79 110.1(4) . . ?
C80 C77 C78 107.4(5) . . ?
O13 C14 H14A 109.5 . . ?
O13 C14 H14B 109.5 . . ?
O13 C14 H14C 109.5 . . ?
H14A C14 H14B 109.5 . . ?
H14A C14 H14C 109.5 . . ?
H14B C14 H14C 109.5 . . ?
C61 C64 H64A 109.5 . . ?
C61 C64 H64B 109.5 . . ?
C61 C64 H64C 109.5 . . ?
H64A C64 H64B 109.5 . . ?
H64A C64 H64C 109.5 . . ?
H64B C64 H64C 109.5 . . ?
C51 C52 C57 120.9(4) . . ?
C51 C52 C53 117.3(4) . . ?
C53 C52 C57 121.8(4) . . ?
C10 C11 H11 119.9 . . ?
C12 C11 C10 120.2(4) . . ?
C12 C11 H11 119.9 . . ?
O54 C55 H55A 109.5 . . ?
O54 C55 H55B 109.5 . . ?
O54 C55 H55C 109.5 . . ?
H55A C55 H55B 109.5 . . ?
H55A C55 H55C 109.5 . . ?
H55B C55 H55C 109.5 . . ?
O33 C34 H34A 109.5 . . ?
O33 C34 H34B 109.5 . . ?
O33 C34 H34C 109.5 . . ?
H34A C34 H34B 109.5 . . ?
H34A C34 H34C 109.5 . . ?
H34B C34 H34C 109.5 . . ?
C69 C70 H70A 109.5 . . ?
C69 C70 H70B 109.5 . . ?
C69 C70 H70C 109.5 . . ?
H70A C70 H70B 109.5 . . ?
H70A C70 H70C 109.5 . . ?
H70B C70 H70C 109.5 . . ?
C84 C85 C88B 113.9(5) . . ?
C84 C85 C88A 109.6(7) . . ?
C84 C85 C86B 107.9(4) . . ?
C84 C85 C87A 108.3(6) . . ?
C86A C85 C84 117.7(10) . . ?
C86A C85 C88A 117.4(11) . . ?
C86A C85 C87A 102.2(12) . . ?
C87B C85 C84 109.7(5) . . ?
C87B C85 C88B 108.5(7) . . ?
C87B C85 C86B 112.5(7) . . ?
C88A C85 C87A 99.1(10) . . ?
C86B C85 C88B 104.3(5) . . ?
C77 C79 H79A 109.5 . . ?
C77 C79 H79B 109.5 . . ?
C77 C79 H79C 109.5 . . ?
H79A C79 H79B 109.5 . . ?
H79A C79 H79C 109.5 . . ?
H79B C79 H79C 109.5 . . ?
O39 C40 H40A 109.5 . . ?
O39 C40 H40B 109.5 . . ?
O39 C40 H40C 109.5 . . ?
H40A C40 H40B 109.5 . . ?
H40A C40 H40C 109.5 . . ?
H40B C40 H40C 109.5 . . ?
O66 C67 H67A 109.5 . . ?
O66 C67 H67B 109.5 . . ?
O66 C67 H67C 109.5 . . ?
H67A C67 H67B 109.5 . . ?
H67A C67 H67C 109.5 . . ?
H67B C67 H67C 109.5 . . ?
C77 C78 H78A 109.5 . . ?
C77 C78 H78B 109.5 . . ?
C77 C78 H78C 109.5 . . ?
H78A C78 H78B 109.5 . . ?
H78A C78 H78C 109.5 . . ?
H78B C78 H78C 109.5 . . ?
C69 C72 H72A 109.5 . . ?
C69 C72 H72B 109.5 . . ?
C69 C72 H72C 109.5 . . ?
H72A C72 H72B 109.5 . . ?
H72A C72 H72C 109.5 . . ?
H72B C72 H72C 109.5 . . ?
O45 C46 H46A 109.5 . . ?
O45 C46 H46B 109.5 . . ?
O45 C46 H46C 109.5 . . ?
H46A C46 H46B 109.5 . . ?
H46A C46 H46C 109.5 . . ?
H46B C46 H46C 109.5 . . ?
O82 C83 H83A 109.5 . . ?
O82 C83 H83B 109.5 . . ?
O82 C83 H83C 109.5 . . ?
H83A C83 H83B 109.5 . . ?
H83A C83 H83C 109.5 . . ?
H83B C83 H83C 109.5 . . ?
C77 C80 H80A 109.5 . . ?
C77 C80 H80B 109.5 . . ?
C77 C80 H80C 109.5 . . ?
H80A C80 H80B 109.5 . . ?
H80A C80 H80C 109.5 . . ?
H80B C80 H80C 109.5 . . ?
C85 C86A H86A 109.5 . . ?
C85 C86A H86B 109.5 . . ?
C85 C86A H86C 109.5 . . ?
H86A C86A H86B 109.5 . . ?
H86A C86A H86C 109.5 . . ?
H86B C86A H86C 109.5 . . ?
O49 C50 H50A 109.5 . . ?
O49 C50 H50B 109.5 . . ?
O49 C50 H50C 109.5 . . ?
H50A C50 H50B 109.5 . . ?
H50A C50 H50C 109.5 . . ?
H50B C50 H50C 109.5 . . ?
C85 C88B H88A 109.5 . . ?
C85 C88B H88B 109.5 . . ?
C85 C88B H88C 109.5 . . ?
H88A C88B H88B 109.5 . . ?
H88A C88B H88C 109.5 . . ?
H88B C88B H88C 109.5 . . ?
C85 C87B H87A 109.5 . . ?
C85 C87B H87B 109.5 . . ?
C85 C87B H87C 109.5 . . ?
H87A C87B H87B 109.5 . . ?
H87A C87B H87C 109.5 . . ?
H87B C87B H87C 109.5 . . ?
C85 C88A H88D 109.5 . . ?
C85 C88A H88E 109.5 . . ?
C85 C88A H88F 109.5 . . ?
H88D C88A H88E 109.5 . . ?
H88D C88A H88F 109.5 . . ?
H88E C88A H88F 109.5 . . ?
C85 C86B H86D 109.5 . . ?
C85 C86B H86E 109.5 . . ?
C85 C86B H86F 109.5 . . ?
H86D C86B H86E 109.5 . . ?
H86D C86B H86F 109.5 . . ?
H86E C86B H86F 109.5 . . ?
C85 C87A H87D 109.5 . . ?
C85 C87A H87E 109.5 . . ?
C85 C87A H87F 109.5 . . ?
H87D C87A H87E 109.5 . . ?
H87D C87A H87F 109.5 . . ?
H87E C87A H87F 109.5 . . ?
H99A C99 H99B 109.5 . . ?
H99A C99 H99C 109.5 . . ?
H99B C99 H99C 109.5 . . ?
C98 C99 H99A 109.5 . . ?
C98 C99 H99B 109.5 . . ?
C98 C99 H99C 109.5 . . ?
C99 C98 H98A 109.5 . . ?
C99 C98 H98B 109.5 . . ?
C99 C98 C97 110.8(11) . . ?
H98A C98 H98B 108.1 . . ?
C97 C98 H98A 109.5 . . ?
C97 C98 H98B 109.5 . . ?
C98 C97 H97A 109.3 . . ?
C98 C97 H97B 109.3 . . ?
H97A C97 H97B 108.0 . . ?
C96 C97 C98 111.6(10) . . ?
C96 C97 H97A 109.3 . . ?
C96 C97 H97B 109.3 . . ?
C97 C96 H96A 109.1 . . ?
C97 C96 H96B 109.1 . . ?
C97 C96 C95 112.5(12) . . ?
H96A C96 H96B 107.8 . . ?
C95 C96 H96A 109.1 . . ?
C95 C96 H96B 109.1 . . ?
C96 C95 H95A 109.5 . . ?
C96 C95 H95B 109.5 . . ?
C96 C95 H95C 109.5 . . ?
H95A C95 H95B 109.5 . . ?
H95A C95 H95C 109.5 . . ?
H95B C95 H95C 109.5 . . ?
H94A C94 H94B 109.5 . . ?
H94A C94 H94C 109.5 . . ?
H94B C94 H94C 109.5 . . ?
C93 C94 H94A 109.5 . . ?
C93 C94 H94B 109.5 . . ?
C93 C94 H94C 109.5 . . ?
C94 C93 H93A 109.7 . . ?
C94 C93 H93B 109.7 . . ?
H93A C93 H93B 108.2 . . ?
C92 C93 C94 109.8(15) . . ?
C92 C93 H93A 109.7 . . ?
C92 C93 H93B 109.7 . . ?
C93 C92 H92A 108.3 . . ?
C93 C92 H92B 108.3 . . ?
H92A C92 H92B 107.4 . . ?
C91 C92 C93 115.8(10) . . ?
C91 C92 H92A 108.3 . . ?
C91 C92 H92B 108.3 . . ?
C92 C91 H91A 108.1 . . ?
C92 C91 H91B 108.1 . . ?
C92 C91 C90 116.8(14) . . ?
H91A C91 H91B 107.3 . . ?
C90 C91 H91A 108.1 . . ?
C90 C91 H91B 108.1 . . ?
C91 C90 H90A 109.5 . . ?
C91 C90 H90B 109.5 . . ?
C91 C90 H90C 109.5 . . ?
H90A C90 H90B 109.5 . . ?
H90A C90 H90C 109.5 . . ?
H90B C90 H90C 109.5 . . ?
H7A O7 H7B 109.5 . . ?

loop_
_geom_torsion_atom_site_label_1
_geom_torsion_atom_site_label_2
_geom_torsion_atom_site_label_3
_geom_torsion_atom_site_label_4
_geom_torsion
_geom_torsion_site_symmetry_1
_geom_torsion_site_symmetry_2
_geom_torsion_site_symmetry_3
_geom_torsion_site_symmetry_4
_geom_torsion_publ_flag
Au1 P1 C1 C6 -141.1(3) . . . . ?
Au1 P1 C1 C2 48.9(4) . . . . ?
Au1 P1 C74 C89 -164.3(3) . . . . ?
Au1 P1 C74 C75 22.2(3) . . . . ?
Au1 P1 C58 C59 -137.4(3) . . . . ?
Au1 P1 C58 C73 34.2(4) . . . . ?
P1 C1 C6 C5 -170.2(3) . . . . ?
P1 C1 C2 C3 167.1(3) . . . . ?
P1 C1 C2 C57 -11.5(6) . . . . ?
P1 C58 C73 C68 -176.4(3) . . . . ?
O23 C23 C22 C21 177.1(4) . . . . ?
O23 C23 C16 C17 -179.6(3) . . . . ?
O23 C23 C16 C15 -1.9(5) . . . . ?
O33 C32 C25 C24 -2.5(5) . . . . ?
O33 C32 C25 C26 177.4(3) . . . . ?
O19 C18 C21 C22 179.2(3) . . . . ?
O19 C18 C21 C24 -3.1(5) . . . . ?
O19 C18 C17 C16 178.3(4) . . . . ?
O39 C38 C37 C36 -177.4(4) . . . . ?
O39 C38 C41 C43 176.3(4) . . . . ?
O39 C38 C41 C42 -5.1(6) . . . . ?
O13 C10 C9 C8 -179.0(4) . . . . ?
O13 C10 C11 C12 178.8(4) . . . . ?
O28 C27 C26 C25 179.4(4) . . . . ?
O54 C53 C52 C57 -2.8(6) . . . . ?
O54 C53 C52 C51 175.7(4) . . . . ?
O49 C48 C51 C52 179.3(4) . . . . ?
C60 C59 C58 P1 174.4(3) . . . . ?
C60 C59 C58 C73 2.7(6) . . . . ?
C1 P1 C74 C89 -28.3(4) . . . . ?
C1 P1 C74 C75 158.3(3) . . . . ?
C1 P1 C58 C59 83.6(4) . . . . ?
C1 P1 C58 C73 -104.8(3) . . . . ?
C1 C2 C57 C52 -103.5(5) . . . . ?
C23 C22 C21 C18 2.4(6) . . . . ?
C23 C22 C21 C24 -175.4(4) . . . . ?
C23 C16 C17 C18 2.5(6) . . . . ?
C23 C16 C15 C5 -86.0(5) . . . . ?
C18 C21 C24 C25 -89.6(5) . . . . ?
C22 C23 C16 C17 -1.1(6) . . . . ?
C22 C23 C16 C15 176.6(4) . . . . ?
C22 C21 C24 C25 88.0(4) . . . . ?
C31 C32 C25 C24 178.4(4) . . . . ?
C31 C32 C25 C26 -1.7(6) . . . . ?
C31 C30 C27 O28 -179.6(3) . . . . ?
C31 C30 C27 C26 -1.6(6) . . . . ?
C31 C30 C35 C36 83.1(5) . . . . ?
C21 C18 C17 C16 -1.6(6) . . . . ?
C21 C24 C25 C32 -79.7(5) . . . . ?
C21 C24 C25 C26 100.4(4) . . . . ?
C38 C41 C42 C47 -85.3(5) . . . . ?
C16 C23 C22 C21 -1.4(6) . . . . ?
C16 C15 C5 C6 95.0(4) . . . . ?
C16 C15 C5 C4 -83.0(5) . . . . ?
C32 C31 C30 C27 0.1(6) . . . . ?
C32 C31 C30 C35 180.0(4) . . . . ?
C32 C25 C26 C27 0.2(6) . . . . ?
C59 C60 C61 C62 52.0(5) . . . . ?
C59 C60 C61 C63 -65.9(5) . . . . ?
C59 C60 C61 C64 170.5(4) . . . . ?
C59 C60 C65 O66 171.4(4) . . . . ?
C59 C60 C65 C68 -10.9(6) . . . . ?
C59 C58 C73 C68 -4.8(6) . . . . ?
C89 C84 C81 O82 171.0(4) . . . . ?
C89 C84 C81 C76 -10.7(6) . . . . ?
C89 C84 C85 C86A -104.1(11) . . . . ?
C89 C84 C85 C88B 169.0(5) . . . . ?
C89 C84 C85 C87B 47.2(8) . . . . ?
C89 C84 C85 C88A 118.2(8) . . . . ?
C89 C84 C85 C86B -75.7(6) . . . . ?
C89 C84 C85 C87A 11.1(10) . . . . ?
C75 C76 C81 O82 -170.5(4) . . . . ?
C75 C76 C81 C84 11.2(6) . . . . ?
C75 C76 C77 C79 -129.6(4) . . . . ?
C75 C76 C77 C78 -12.7(6) . . . . ?
C75 C76 C77 C80 107.7(5) . . . . ?
C74 P1 C1 C6 95.2(3) . . . . ?
C74 P1 C1 C2 -74.7(4) . . . . ?
C74 P1 C58 C59 -25.8(4) . . . . ?
C74 P1 C58 C73 145.8(3) . . . . ?
C74 C89 C84 C81 2.0(6) . . . . ?
C74 C89 C84 C85 -177.9(4) . . . . ?
C74 C75 C76 C81 -2.8(6) . . . . ?
C74 C75 C76 C77 176.1(4) . . . . ?
C30 C31 C32 O33 -177.4(4) . . . . ?
C30 C31 C32 C25 1.6(6) . . . . ?
C30 C27 C26 C25 1.5(6) . . . . ?
C17 C18 C21 C22 -0.9(6) . . . . ?
C17 C18 C21 C24 176.8(4) . . . . ?
C17 C16 C15 C5 91.7(5) . . . . ?
C58 P1 C1 C6 -13.1(4) . . . . ?
C58 P1 C1 C2 176.9(3) . . . . ?
C58 P1 C74 C89 84.2(4) . . . . ?
C58 P1 C74 C75 -89.2(3) . . . . ?
C15 C16 C17 C18 -175.1(4) . . . . ?
C15 C5 C6 C1 -176.1(4) . . . . ?
C15 C5 C4 C3 176.8(4) . . . . ?
C15 C5 C4 C7 -1.2(6) . . . . ?
C24 C25 C26 C27 -179.9(4) . . . . ?
C3 C2 C57 C52 77.9(5) . . . . ?
C84 C89 C74 P1 -167.6(3) . . . . ?
C84 C89 C74 C75 5.8(6) . . . . ?
C43 C41 C42 C47 93.4(5) . . . . ?
C61 C60 C59 C58 -171.0(4) . . . . ?
C61 C60 C65 O66 -13.4(7) . . . . ?
C61 C60 C65 C68 164.3(4) . . . . ?
C6 C1 C2 C3 -2.8(6) . . . . ?
C6 C1 C2 C57 178.6(4) . . . . ?
C6 C5 C4 C3 -1.2(6) . . . . ?
C6 C5 C4 C7 -179.3(4) . . . . ?
C2 C1 C6 C5 0.1(6) . . . . ?
C2 C3 C4 C5 -1.7(7) . . . . ?
C2 C3 C4 C7 176.5(4) . . . . ?
C2 C57 C52 C51 101.8(5) . . . . ?
C2 C57 C52 C53 -79.7(5) . . . . ?
C27 C30 C35 C36 -96.9(5) . . . . ?
C29 O28 C27 C30 -147.9(4) . . . . ?
C29 O28 C27 C26 34.1(6) . . . . ?
C47 C56 C53 O54 -178.1(4) . . . . ?
C47 C56 C53 C52 1.5(6) . . . . ?
C47 C48 C51 C52 0.8(7) . . . . ?
C65 C60 C59 C58 4.9(6) . . . . ?
C65 C60 C61 C62 -123.2(5) . . . . ?
C65 C60 C61 C63 118.9(5) . . . . ?
C65 C60 C61 C64 -4.8(6) . . . . ?
C65 C68 C73 C58 -0.9(6) . . . . ?
C65 C68 C69 C71 -67.7(5) . . . . ?
C65 C68 C69 C70 54.7(6) . . . . ?
C65 C68 C69 C72 171.8(4) . . . . ?
C19 O23 C23 C22 -3.7(6) . . . . ?
C19 O23 C23 C16 174.8(4) . . . . ?
C7 C8 C9 C10 0.3(7) . . . . ?
C7 C12 C11 C10 0.3(7) . . . . ?
C76 C75 C74 P1 168.3(3) . . . . ?
C76 C75 C74 C89 -5.3(6) . . . . ?
C37 C38 C41 C43 -2.3(6) . . . . ?
C37 C38 C41 C42 176.4(4) . . . . ?
C37 C36 C44 O45 179.0(4) . . . . ?
C37 C36 C44 C43 -0.6(6) . . . . ?
C37 C36 C35 C30 76.1(5) . . . . ?
C73 C68 C65 O66 -173.3(4) . . . . ?
C73 C68 C65 C60 9.0(6) . . . . ?
C73 C68 C69 C71 118.2(5) . . . . ?
C73 C68 C69 C70 -119.5(5) . . . . ?
C73 C68 C69 C72 -2.4(6) . . . . ?
C81 C84 C85 C86A 75.9(11) . . . . ?
C81 C84 C85 C88B -10.9(7) . . . . ?
C81 C84 C85 C87B -132.7(8) . . . . ?
C81 C84 C85 C88A -61.8(9) . . . . ?
C81 C84 C85 C86B 104.4(6) . . . . ?
C81 C84 C85 C87A -168.9(9) . . . . ?
C81 C76 C77 C79 49.3(6) . . . . ?
C81 C76 C77 C78 166.2(4) . . . . ?
C81 C76 C77 C80 -73.4(6) . . . . ?
C44 C43 C41 C38 2.2(6) . . . . ?
C44 C43 C41 C42 -176.5(4) . . . . ?
C44 C36 C37 C38 0.5(6) . . . . ?
C44 C36 C35 C30 -101.4(5) . . . . ?
C56 C47 C42 C41 85.8(5) . . . . ?
C56 C47 C48 O49 178.1(4) . . . . ?
C56 C47 C48 C51 -3.2(6) . . . . ?
C56 C53 C52 C57 177.6(4) . . . . ?
C56 C53 C52 C51 -3.9(6) . . . . ?
C8 C7 C4 C3 -50.0(6) . . . . ?
C8 C7 C4 C5 128.1(5) . . . . ?
C8 C7 C12 C11 0.0(6) . . . . ?
C69 C68 C65 O66 12.4(6) . . . . ?
C69 C68 C65 C60 -165.3(4) . . . . ?
C69 C68 C73 C58 173.5(4) . . . . ?
C41 C38 C37 C36 1.0(6) . . . . ?
C41 C43 C44 O45 179.7(4) . . . . ?
C41 C43 C44 C36 -0.7(6) . . . . ?
C35 C30 C27 O28 0.5(6) . . . . ?
C35 C30 C27 C26 178.5(4) . . . . ?
C35 C36 C37 C38 -177.1(4) . . . . ?
C35 C36 C44 O45 -3.4(6) . . . . ?
C35 C36 C44 C43 176.9(4) . . . . ?
C42 C47 C56 C53 -177.3(4) . . . . ?
C42 C47 C48 O49 -2.4(6) . . . . ?
C42 C47 C48 C51 176.2(4) . . . . ?
C9 C10 C11 C12 -0.3(6) . . . . ?
C4 C3 C2 C1 3.7(6) . . . . ?
C4 C3 C2 C57 -177.5(4) . . . . ?
C4 C5 C6 C1 2.0(6) . . . . ?
C4 C7 C8 C9 178.0(4) . . . . ?
C4 C7 C12 C11 -178.2(4) . . . . ?
C48 C47 C56 C53 2.1(6) . . . . ?
C48 C47 C42 C41 -93.7(5) . . . . ?
C48 C51 C52 C57 -178.7(4) . . . . ?
C48 C51 C52 C53 2.8(6) . . . . ?
C12 C7 C8 C9 -0.3(6) . . . . ?
C12 C7 C4 C3 128.2(4) . . . . ?
C12 C7 C4 C5 -53.7(6) . . . . ?
C20 O19 C18 C21 -175.6(4) . . . . ?
C20 O19 C18 C17 4.5(6) . . . . ?
C77 C76 C81 O82 10.6(6) . . . . ?
C77 C76 C81 C84 -167.7(4) . . . . ?
C14 O13 C10 C9 5.8(6) . . . . ?
C14 O13 C10 C11 -173.3(4) . . . . ?
C11 C10 C9 C8 0.0(7) . . . . ?
C55 O54 C53 C56 -5.0(6) . . . . ?
C55 O54 C53 C52 175.4(4) . . . . ?
C34 O33 C32 C31 -4.1(6) . . . . ?
C34 O33 C32 C25 176.8(4) . . . . ?
C85 C84 C81 O82 -9.0(7) . . . . ?
C85 C84 C81 C76 169.2(4) . . . . ?
C40 O39 C38 C37 -4.9(6) . . . . ?
C40 O39 C38 C41 176.7(4) . . . . ?
C67 O66 C65 C60 -77.7(5) . . . . ?
C67 O66 C65 C68 104.5(4) . . . . ?
C46 O45 C44 C43 8.7(6) . . . . ?
C46 O45 C44 C36 -170.9(4) . . . . ?
C83 O82 C81 C84 -83.4(6) . . . . ?
C83 O82 C81 C76 98.2(5) . . . . ?
C50 O49 C48 C47 -166.5(6) . . . . ?
C50 O49 C48 C51 14.9(8) . . . . ?
O1 P1 C1 C6 -138.9(4) . . . . ?
O1 P1 C1 C2 51.1(5) . . . . ?
O1 P1 C74 C89 -149.4(4) . . . . ?
O1 P1 C74 C75 37.1(5) . . . . ?
O1 P1 C58 C59 -153.6(4) . . . . ?
O1 P1 C58 C73 17.9(5) . . . . ?
C99 C98 C97 C96 -172.5(12) . . . . ?
C98 C97 C96 C95 -176.9(12) . . . . ?
C94 C93 C92 C91 -179.8(19) . . . . ?
C93 C92 C91 C90 51(2) . . . . ?

_shelx_res_file                  
;
TITL ak15-42_auto_a.res in P-1
    ak15-42.res
    created by SHELXL-2019/2 at 13:19:09 on 13-Jun-2025
REM Old TITL ak15-42_auto_a.res in P1
REM SHELXT solution in P-1: R1 0.149, Rweak 0.034, Alpha 0.057
REM <I/s> 0.000 for 0 systematic absences, Orientation as input
REM Formula found by SHELXT: C86 N2 O10 Cl I
CELL 1.54184 11.9491 17.2607 21.2443 71.441 89.479 70.218
ZERR 2 0.0002 0.0002 0.0003 0.001 0.001 0.001
LATT 1
SFAC C H Au Cl O P
UNIT 170 219.33 1.17 1.17 23.49 2
EADP C86A C86B
SADI C99 C98 C94 C93 C98 C97 C93 C92 C92 C91 C97 C96 C91 C90 C96 C95
SADI 0.04 C95 C97 C96 C98 C97 C94
SADI 0.04 C90 C92 C91 C93 C92 C94
RIGU C98 C99 C97 C96 C95
RIGU C97 C99 C98 C96 C95
SIMU 0.04 0.08 1 C92 C94 C93 C91 C90 C97 C99 C98 C96 C95

L.S. 10
PLAN  18
TEMP -153
CONF
BOND
list 4
MORE -1
BOND $H
fmap 2
acta
OMIT 1 0 2
OMIT 1 7 26
OMIT 2 4 24
OMIT 2 6 25
OMIT 2 9 26
OMIT 4 5 21
REM <olex2.extras>
REM <HklSrc "%.\\AK15-42.hkl">
REM </olex2.extras>

WGHT    0.022800   13.002300
FVAR       2.55914   0.58654   0.31344   0.50759
PART 1
AU1   3    0.480077    0.341092    0.890721    21.00000    0.03592    0.02333 =
         0.03076   -0.00939   -0.00234   -0.01048
PART 0
P1    6    0.383961    0.329996    0.804010    11.00000    0.02687    0.02117 =
         0.03273   -0.01151    0.00486   -0.01025
O23   5   -0.054693    0.507276    0.698590    11.00000    0.04071    0.02065 =
         0.03246   -0.00621    0.01253   -0.01032
O33   5   -0.195040    0.781980    0.732661    11.00000    0.03639    0.03759 =
         0.02976   -0.01088    0.00421   -0.02034
O19   5   -0.136468    0.810402    0.483703    11.00000    0.04065    0.02362 =
         0.02942   -0.00520    0.00690   -0.00964
O39   5    0.430130    0.873954    0.635356    11.00000    0.03403    0.04578 =
         0.04560   -0.01817    0.01303   -0.01609
O13   5    0.200157    0.711106    0.309311    11.00000    0.03793    0.04148 =
         0.03504   -0.00827    0.00555   -0.01832
O28   5   -0.034057    1.036715    0.573805    11.00000    0.04178    0.03441 =
         0.04517   -0.00899    0.00396   -0.02278
O54   5    0.565628    0.578839    0.611332    11.00000    0.04401    0.03074 =
         0.03627   -0.00992    0.00843   -0.01733
O66   5   -0.041266    0.244882    0.908611    11.00000    0.02932    0.03419 =
         0.04191   -0.01273    0.01337   -0.01504
O45   5    0.137443    0.874838    0.838626    11.00000    0.03590    0.04906 =
         0.04573   -0.02087    0.01227   -0.01292
O82   5    0.628257   -0.024317    0.789712    11.00000    0.03497    0.03279 =
         0.10410   -0.03932    0.00079   -0.00426
O49   5    0.533040    0.607412    0.863234    11.00000    0.05939    0.07589 =
         0.03584   -0.01976    0.00723   -0.01880
C60   1    0.129118    0.215547    0.846354    11.00000    0.02838    0.02478 =
         0.02841   -0.00891    0.00250   -0.01181
C1    1    0.339820    0.408506    0.720295    11.00000    0.02673    0.02068 =
         0.03280   -0.00751    0.00462   -0.00865
C23   1   -0.079155    0.584152    0.645143    11.00000    0.02723    0.02205 =
         0.02931   -0.00615   -0.00033   -0.01172
C18   1   -0.115229    0.733520    0.536033    11.00000    0.02997    0.02355 =
         0.02664   -0.00813    0.00242   -0.01182
C22   1   -0.156150    0.665401    0.646032    11.00000    0.02331    0.02733 =
         0.03030   -0.01124    0.00428   -0.01001
AFIX  43
H22   2   -0.197292    0.668827    0.684093    11.00000   -1.20000
AFIX   0
C31   1   -0.083212    0.879710    0.721644    11.00000    0.02601    0.03038 =
         0.03350   -0.01614    0.00599   -0.00819
AFIX  43
H31   2   -0.063315    0.859679    0.768659    11.00000   -1.20000
AFIX   0
C21   1   -0.173397    0.740824    0.592446    11.00000    0.02355    0.02419 =
         0.03012   -0.01029    0.00311   -0.01125
C38   1    0.353122    0.874198    0.683889    11.00000    0.02958    0.03849 =
         0.04514   -0.02225    0.01052   -0.01822
C16   1   -0.019949    0.577052    0.589568    11.00000    0.02475    0.02414 =
         0.03086   -0.01021    0.00160   -0.00884
C32   1   -0.150347    0.843989    0.694605    11.00000    0.02465    0.02490 =
         0.03523   -0.01244    0.00713   -0.00831
C59   1    0.222247    0.242394    0.819011    11.00000    0.02804    0.02380 =
         0.03133   -0.01243    0.00416   -0.00926
AFIX  43
H59   2    0.265468    0.217024    0.788429    11.00000   -1.20000
AFIX   0
C89   1    0.460847    0.211840    0.733699    11.00000    0.02535    0.03083 =
         0.03333   -0.01315    0.00683   -0.01051
AFIX  43
H89   2    0.411400    0.257729    0.696146    11.00000   -1.20000
AFIX   0
C75   1    0.556485    0.165360    0.844215    11.00000    0.02914    0.02592 =
         0.03343   -0.00933    0.00807   -0.00996
AFIX  43
H75   2    0.572006    0.179303    0.882265    11.00000   -1.20000
AFIX   0
C74   1    0.476770    0.229085    0.791455    11.00000    0.02457    0.02484 =
         0.03706   -0.01322    0.00715   -0.01242
C30   1   -0.044221    0.944958    0.680666    11.00000    0.02332    0.02594 =
         0.04183   -0.01815    0.00649   -0.00871
C17   1   -0.041020    0.652646    0.534627    11.00000    0.03026    0.02795 =
         0.02783   -0.01085    0.00461   -0.01135
AFIX  43
H17   2   -0.003861    0.648720    0.495471    11.00000   -1.20000
AFIX   0
C58   1    0.253791    0.304923    0.835022    11.00000    0.02702    0.02147 =
         0.02977   -0.00701    0.00314   -0.00887
C15   1    0.068833    0.489494    0.590215    11.00000    0.02677    0.02472 =
         0.03639   -0.01219    0.00544   -0.01048
AFIX  23
H15A  2    0.072264    0.488407    0.543913    11.00000   -1.20000
H15B  2    0.040626    0.442337    0.616437    11.00000   -1.20000
AFIX   0
C24   1   -0.249689    0.829140    0.596232    11.00000    0.02341    0.02304 =
         0.03191   -0.01014    0.00135   -0.00755
AFIX  23
H24A  2   -0.314981    0.822247    0.623978    11.00000   -1.20000
H24B  2   -0.286709    0.868927    0.550768    11.00000   -1.20000
AFIX   0
C3    1    0.385951    0.489582    0.615795    11.00000    0.02767    0.02853 =
         0.04073   -0.00691    0.00787   -0.01259
AFIX  43
H3    2    0.441162    0.511035    0.589988    11.00000   -1.20000
AFIX   0
C68   1    0.098357    0.317825    0.909388    11.00000    0.03565    0.02509 =
         0.03005   -0.01186    0.00810   -0.00910
C25   1   -0.178824    0.870274    0.625539    11.00000    0.02324    0.02362 =
         0.03310   -0.01438    0.00494   -0.00654
C84   1    0.516032    0.127911    0.728959    11.00000    0.02662    0.03585 =
         0.04550   -0.02271    0.01088   -0.01431
C5    1    0.193807    0.472128    0.620118    11.00000    0.02652    0.01974 =
         0.03967   -0.01215    0.00583   -0.00878
C43   1    0.332539    0.817738    0.800456    11.00000    0.03611    0.03509 =
         0.04104   -0.01825    0.00510   -0.01526
AFIX  43
H43   2    0.366732    0.780689    0.844561    11.00000   -1.20000
AFIX   0
C61   1    0.120166    0.135670    0.831230    11.00000    0.03112    0.02605 =
         0.04122   -0.01645    0.00662   -0.01443
C6    1    0.228804    0.423562    0.687292    11.00000    0.02858    0.02066 =
         0.03687   -0.01192    0.00788   -0.01015
AFIX  43
H6    2    0.175210    0.399231    0.712296    11.00000   -1.20000
AFIX   0
C2    1    0.419980    0.444476    0.683535    11.00000    0.02593    0.02218 =
         0.04197   -0.00837    0.00734   -0.00819
C27   1   -0.075207    0.972534    0.612243    11.00000    0.02888    0.02453 =
         0.04281   -0.01360    0.00782   -0.01140
C29   1   -0.106930    1.097234    0.514340    11.00000    0.04693    0.03197 =
         0.04111   -0.01265    0.00912   -0.01702
AFIX 137
H29A  2   -0.106687    1.067366    0.482051    11.00000   -1.50000
H29B  2   -0.075518    1.144364    0.495356    11.00000   -1.50000
H29C  2   -0.188963    1.121809    0.524504    11.00000   -1.50000
AFIX   0
C36   1    0.160785    0.927247    0.724843    11.00000    0.02975    0.03254 =
         0.04795   -0.02461    0.00875   -0.01519
C47   1    0.540983    0.670329    0.748328    11.00000    0.02340    0.03940 =
         0.04435   -0.01641    0.00228   -0.00964
C65   1    0.062240    0.259639    0.886901    11.00000    0.02795    0.02472 =
         0.03321   -0.00900    0.00744   -0.01037
C10   1    0.217475    0.665199    0.376184    11.00000    0.02779    0.03717 =
         0.03170   -0.01061    0.00658   -0.01174
C19   1   -0.105358    0.512966    0.758049    11.00000    0.04861    0.03315 =
         0.03191   -0.00482    0.01103   -0.01374
AFIX 137
H19A  2   -0.192698    0.532714    0.749860    11.00000   -1.50000
H19B  2   -0.083026    0.554750    0.772590    11.00000   -1.50000
H19C  2   -0.075488    0.455380    0.792935    11.00000   -1.50000
AFIX   0
C7    1    0.251672    0.559615    0.510903    11.00000    0.02761    0.03030 =
         0.03710   -0.01396    0.00790   -0.01388
C76   1    0.615167    0.080583    0.843140    11.00000    0.02521    0.02659 =
         0.04097   -0.00824    0.00750   -0.00907
C37   1    0.232817    0.927983    0.672576    11.00000    0.03213    0.03430 =
         0.04259   -0.02007    0.00495   -0.01530
AFIX  43
H37   2    0.199238    0.965792    0.628557    11.00000   -1.20000
AFIX   0
C73   1    0.193974    0.339489    0.882002    11.00000    0.03704    0.02055 =
         0.03622   -0.01181    0.00397   -0.00985
AFIX  43
H73   2    0.219304    0.378851    0.895605    11.00000   -1.20000
AFIX   0
C81   1    0.584547    0.062611    0.786825    11.00000    0.02722    0.02634 =
         0.05464   -0.02182    0.00982   -0.00832
C44   1    0.212080    0.871682    0.789305    11.00000    0.03174    0.03726 =
         0.04418   -0.02092    0.00952   -0.01687
C62   1    0.244893    0.062291    0.851288    11.00000    0.03941    0.02592 =
         0.05530   -0.01674    0.01170   -0.01309
AFIX 137
H62A  2    0.243338    0.012782    0.838615    11.00000   -1.50000
H62B  2    0.265408    0.043152    0.899698    11.00000   -1.50000
H62C  2    0.304879    0.084495    0.828246    11.00000   -1.50000
AFIX   0
C56   1    0.550139    0.664035    0.685207    11.00000    0.02705    0.03183 =
         0.04287   -0.01183    0.00472   -0.01190
AFIX  43
H56   2    0.554541    0.712110    0.649140    11.00000   -1.20000
AFIX   0
C8    1    0.271282    0.638808    0.491866    11.00000    0.03524    0.03434 =
         0.03682   -0.01309    0.00661   -0.01810
AFIX  43
H8    2    0.296454    0.657213    0.525138    11.00000   -1.20000
AFIX   0
C69   1    0.041876    0.349140    0.966695    11.00000    0.04398    0.03088 =
         0.03737   -0.01751    0.01256   -0.01221
C41   1    0.403201    0.817364    0.748102    11.00000    0.02649    0.03873 =
         0.05143   -0.02509    0.00629   -0.01397
C35   1    0.028683    0.983020    0.711040    11.00000    0.03097    0.03642 =
         0.04547   -0.02409    0.00825   -0.01320
AFIX  23
H35A  2   -0.001960    0.988797    0.753396    11.00000   -1.20000
H35B  2    0.018768    1.042233    0.680270    11.00000   -1.20000
AFIX   0
C42   1    0.532377    0.754329    0.760697    11.00000    0.02724    0.04576 =
         0.05033   -0.02462    0.00324   -0.01331
AFIX  23
H42A  2    0.581766    0.782578    0.730807    11.00000   -1.20000
H42B  2    0.564287    0.740221    0.807420    11.00000   -1.20000
AFIX   0
C9    1    0.254766    0.691013    0.425478    11.00000    0.03531    0.03361 =
         0.03763   -0.01044    0.00843   -0.01748
AFIX  43
H9    2    0.268923    0.744541    0.413574    11.00000   -1.20000
AFIX   0
C26   1   -0.140358    0.935062    0.585026    11.00000    0.02671    0.02468 =
         0.03048   -0.00855    0.00289   -0.00785
AFIX  43
H26   2   -0.158761    0.954183    0.537943    11.00000   -1.20000
AFIX   0
C4    1    0.275161    0.505350    0.583232    11.00000    0.03085    0.02927 =
         0.03766   -0.01249    0.00719   -0.01171
C48   1    0.538694    0.598811    0.800705    11.00000    0.02807    0.05183 =
         0.03701   -0.01613    0.00490   -0.01062
C57   1    0.541991    0.435242    0.713092    11.00000    0.02685    0.02597 =
         0.04438   -0.00550    0.00493   -0.00827
AFIX  23
H57A  2    0.602036    0.420263    0.682397    11.00000   -1.20000
H57B  2    0.565816    0.386215    0.756051    11.00000   -1.20000
AFIX   0
C51   1    0.539494    0.523710    0.788303    11.00000    0.03164    0.04652 =
         0.03325   -0.00700    0.00203   -0.01383
AFIX  43
H51   2    0.536873    0.475285    0.824660    11.00000   -1.20000
AFIX   0
C53   1    0.553055    0.588483    0.673338    11.00000    0.02443    0.03205 =
         0.03754   -0.01005    0.00554   -0.01028
C12   1    0.214019    0.534550    0.460528    11.00000    0.03183    0.03276 =
         0.03972   -0.01557    0.01207   -0.01383
AFIX  43
H12   2    0.200089    0.480951    0.472231    11.00000   -1.20000
AFIX   0
C63   1    0.086694    0.161702    0.755760    11.00000    0.04923    0.04886 =
         0.04226   -0.02374    0.00683   -0.02655
AFIX 137
H63A  2    0.146395    0.182804    0.731291    11.00000   -1.50000
H63B  2    0.007762    0.208114    0.742513    11.00000   -1.50000
H63C  2    0.084589    0.110782    0.745371    11.00000   -1.50000
AFIX   0
C20   1   -0.085219    0.803647    0.424224    11.00000    0.04851    0.03524 =
         0.03257   -0.00783    0.00979   -0.01668
AFIX 137
H20A  2   -0.108399    0.861897    0.390329    11.00000   -1.50000
H20B  2   -0.114050    0.766113    0.407669    11.00000   -1.50000
H20C  2    0.002158    0.778269    0.433628    11.00000   -1.50000
AFIX   0
C71   1   -0.089381    0.408493    0.947861    11.00000    0.05250    0.04144 =
         0.04414   -0.02165    0.01263   -0.00526
AFIX 137
H71A  2   -0.137496    0.374424    0.942624    11.00000   -1.50000
H71B  2   -0.097615    0.455821    0.905711    11.00000   -1.50000
H71C  2   -0.117257    0.433321    0.983161    11.00000   -1.50000
AFIX   0
C77   1    0.709345    0.013652    0.901611    11.00000    0.03105    0.02761 =
         0.04614   -0.00449    0.00479   -0.00543
C14   1    0.233378    0.787393    0.288529    11.00000    0.04185    0.05239 =
         0.03823   -0.00097    0.00564   -0.02504
AFIX 137
H14A  2    0.220886    0.812825    0.239680    11.00000   -1.50000
H14B  2    0.317909    0.770981    0.303885    11.00000   -1.50000
H14C  2    0.183985    0.830373    0.307855    11.00000   -1.50000
AFIX   0
C64   1    0.032701    0.095168    0.869507    11.00000    0.04333    0.03197 =
         0.05143   -0.01597    0.01208   -0.02114
AFIX 137
H64A  2    0.041996    0.040746    0.861203    11.00000   -1.50000
H64B  2   -0.049521    0.136196    0.854283    11.00000   -1.50000
H64C  2    0.049826    0.082724    0.917456    11.00000   -1.50000
AFIX   0
C52   1    0.543956    0.517627    0.725096    11.00000    0.02258    0.02780 =
         0.04242   -0.00716    0.00454   -0.00771
C11   1    0.196911    0.586473    0.394307    11.00000    0.03563    0.04335 =
         0.03602   -0.01971    0.01254   -0.01754
AFIX  43
H11   2    0.171035    0.568560    0.360922    11.00000   -1.20000
AFIX   0
C55   1    0.566244    0.651398    0.556854    11.00000    0.04900    0.03859 =
         0.03667   -0.00852    0.00581   -0.02465
AFIX 137
H55A  2    0.573716    0.636042    0.516003    11.00000   -1.50000
H55B  2    0.634042    0.667966    0.565129    11.00000   -1.50000
H55C  2    0.491401    0.700574    0.551598    11.00000   -1.50000
AFIX   0
C34   1   -0.163087    0.750218    0.802621    11.00000    0.04511    0.04705 =
         0.03328   -0.00823    0.00110   -0.02418
AFIX 137
H34A  2   -0.076154    0.720587    0.812367    11.00000   -1.50000
H34B  2   -0.202802    0.708893    0.824119    11.00000   -1.50000
H34C  2   -0.188194    0.799195    0.819794    11.00000   -1.50000
AFIX   0
C70   1    0.053742    0.269730    1.027687    11.00000    0.05746    0.04306 =
         0.03626   -0.01773    0.01352   -0.01489
AFIX 137
H70A  2    0.016875    0.289078    1.064039    11.00000   -1.50000
H70B  2    0.138629    0.234671    1.041981    11.00000   -1.50000
H70C  2    0.013359    0.234339    1.016293    11.00000   -1.50000
AFIX   0
C85   1    0.495991    0.116108    0.661238    11.00000    0.03304    0.05099 =
         0.04997   -0.03367    0.00974   -0.01236
C79   1    0.824981   -0.029333    0.874157    11.00000    0.03053    0.03782 =
         0.06131   -0.01005    0.00453   -0.00499
AFIX 137
H79A  2    0.809364   -0.063280    0.848309    11.00000   -1.50000
H79B  2    0.886922   -0.068145    0.911408    11.00000   -1.50000
H79C  2    0.852318    0.016044    0.845267    11.00000   -1.50000
AFIX   0
C40   1    0.381221    0.927329    0.568753    11.00000    0.04071    0.06751 =
         0.04603   -0.02241    0.01282   -0.01899
AFIX 137
H40A  2    0.445318    0.923465    0.539501    11.00000   -1.50000
H40B  2    0.342628    0.988093    0.566859    11.00000   -1.50000
H40C  2    0.321934    0.907295    0.553896    11.00000   -1.50000
AFIX   0
C67   1   -0.141724    0.289553    0.857947    11.00000    0.02893    0.03769 =
         0.06068   -0.01581    0.00624   -0.01243
AFIX 137
H67A  2   -0.118694    0.277047    0.816839    11.00000   -1.50000
H67B  2   -0.167127    0.352628    0.849177    11.00000   -1.50000
H67C  2   -0.207901    0.269464    0.873254    11.00000   -1.50000
AFIX   0
C78   1    0.744672    0.058742    0.946690    11.00000    0.05012    0.04394 =
         0.05258   -0.00788   -0.01204   -0.00295
AFIX 137
H78A  2    0.772214    0.104969    0.919438    11.00000   -1.50000
H78B  2    0.809083    0.015512    0.981221    11.00000   -1.50000
H78C  2    0.675042    0.084236    0.967895    11.00000   -1.50000
AFIX   0
C72   1    0.109907    0.400778    0.987730    11.00000    0.06614    0.05257 =
         0.05606   -0.03913    0.02226   -0.02712
AFIX 137
H72A  2    0.099986    0.454751    0.950740    11.00000   -1.50000
H72B  2    0.195132    0.364984    0.998957    11.00000   -1.50000
H72C  2    0.077588    0.415227    1.026784    11.00000   -1.50000
AFIX   0
C46   1    0.191279    0.828770    0.906085    11.00000    0.05108    0.04688 =
         0.05267   -0.01700    0.01626   -0.01672
AFIX 137
H46A  2    0.220432    0.765760    0.914037    11.00000   -1.50000
H46B  2    0.131851    0.842676    0.936697    11.00000   -1.50000
H46C  2    0.258446    0.846303    0.913750    11.00000   -1.50000
AFIX   0
C83   1    0.541817   -0.066940    0.807739    11.00000    0.07086    0.02706 =
         0.11552   -0.01495   -0.01169   -0.02198
AFIX 137
H83A  2    0.476821   -0.042072    0.771301    11.00000   -1.50000
H83B  2    0.509159   -0.058044    0.848416    11.00000   -1.50000
H83C  2    0.580769   -0.129648    0.815741    11.00000   -1.50000
AFIX   0
C80   1    0.664464   -0.056676    0.946292    11.00000    0.04904    0.05015 =
         0.06363    0.00240    0.01276   -0.01525
AFIX 137
H80A  2    0.590706   -0.028681    0.963417    11.00000   -1.50000
H80B  2    0.725602   -0.096036    0.983807    11.00000   -1.50000
H80C  2    0.648453   -0.090173    0.920154    11.00000   -1.50000
AFIX   0
PART 3
C86A  1    0.416982    0.074966    0.656068    31.00000    0.04158    0.05203 =
         0.06693   -0.03750    0.00185   -0.01156
AFIX 137
H86A  2    0.384513    0.058386    0.698814    31.00000   -1.50000
H86B  2    0.459029    0.022507    0.644668    31.00000   -1.50000
H86C  2    0.351424    0.114854    0.621059    31.00000   -1.50000
AFIX   0
PART 0
C50   1    0.556834    0.530319    0.918276    11.00000    0.15659    0.12485 =
         0.04153   -0.01773    0.01285    0.01082
AFIX 137
H50A  2    0.628960    0.485060    0.913233    11.00000   -1.50000
H50B  2    0.488847    0.510305    0.920499    11.00000   -1.50000
H50C  2    0.569272    0.541876    0.959448    11.00000   -1.50000
AFIX   0
PART 4
C88B  1    0.580213    0.025257    0.656449   -31.00000    0.04779    0.06513 =
         0.07687   -0.05005    0.00852   -0.00330
AFIX 137
H88A  2    0.664087    0.018483    0.664817   -31.00000   -1.50000
H88B  2    0.565522    0.023467    0.611713   -31.00000   -1.50000
H88C  2    0.563090   -0.022335    0.689857   -31.00000   -1.50000
AFIX   0
C87B  1    0.514498    0.184299    0.608441   -31.00000    0.12124    0.07600 =
         0.04023   -0.02966    0.02160   -0.05436
AFIX 137
H87A  2    0.465175    0.240954    0.611682   -31.00000   -1.50000
H87B  2    0.491999    0.180903    0.565416   -31.00000   -1.50000
H87C  2    0.599070    0.178016    0.611852   -31.00000   -1.50000
AFIX   0
PART 2
O1    5    0.439135    0.363320    0.845208   -21.00000    0.04390    0.02682 =
         0.01614    0.00491    0.00234   -0.01226
PART 1
CL1   4    0.586049    0.328912    0.983269    21.00000    0.09525    0.05879 =
         0.04540   -0.01474   -0.03206   -0.02000
PART 3
C88A  1    0.618086    0.087217    0.632872    31.00000    0.03814    0.05112 =
         0.04114   -0.02903    0.01245   -0.00224
AFIX 137
H88D  2    0.654970    0.131494    0.627044    31.00000   -1.50000
H88E  2    0.605018    0.080739    0.589635    31.00000   -1.50000
H88F  2    0.671136    0.031231    0.664080    31.00000   -1.50000
AFIX   0
PART 4
C86B  1    0.365300    0.114676    0.654044   -31.00000    0.04158    0.05203 =
         0.06693   -0.03750    0.00185   -0.01156
AFIX 137
H86D  2    0.356913    0.066795    0.691418   -31.00000   -1.50000
H86E  2    0.350964    0.106000    0.611862   -31.00000   -1.50000
H86F  2    0.306948    0.170345    0.654388   -31.00000   -1.50000
AFIX   0
PART 3
C87A  1    0.430383    0.217113    0.602675    31.00000    0.06519    0.04120 =
         0.01992   -0.01274   -0.00507   -0.00400
AFIX 137
H87D  2    0.353298    0.247254    0.615815    31.00000   -1.50000
H87E  2    0.417563    0.210927    0.559296    31.00000   -1.50000
H87F  2    0.482622    0.251146    0.599293    31.00000   -1.50000
AFIX   0

PART 1
C99   1    0.170545    0.731403    0.638004   -41.00000    0.03904    0.02725 =
         0.06584   -0.01712    0.00335   -0.00304
AFIX 137
H99A  2    0.134376    0.731523    0.596739   -41.00000   -1.50000
H99B  2    0.254751    0.724918    0.634009   -41.00000   -1.50000
H99C  2    0.127799    0.786572    0.645578   -41.00000   -1.50000
AFIX   0
C98   1    0.162301    0.655356    0.696722   -41.00000    0.04860    0.03735 =
         0.06750   -0.01678   -0.00469   -0.01846
AFIX  23
H98A  2    0.213354    0.599438    0.691749   -41.00000   -1.20000
H98B  2    0.078694    0.656960    0.696694   -41.00000   -1.20000
AFIX   0
C97   1    0.202615    0.660293    0.762936   -41.00000    0.03356    0.03958 =
         0.07001   -0.02195    0.00424   -0.01338
AFIX  23
H97A  2    0.281893    0.666800    0.760525   -41.00000   -1.20000
H97B  2    0.145164    0.712428    0.770570   -41.00000   -1.20000
AFIX   0
C96   1    0.210615    0.579612    0.820762   -41.00000    0.02661    0.03125 =
         0.06568   -0.01739    0.00939   -0.00423
AFIX  23
H96A  2    0.271160    0.527963    0.814099   -41.00000   -1.20000
H96B  2    0.132486    0.571387    0.821430   -41.00000   -1.20000
AFIX   0
C95   1    0.244086    0.585106    0.887553   -41.00000    0.06029    0.09430 =
         0.07921   -0.03980    0.01908   -0.03399
AFIX 137
H95A  2    0.320401    0.594757    0.886792   -41.00000   -1.50000
H95B  2    0.251853    0.530367    0.923154   -41.00000   -1.50000
H95C  2    0.181614    0.633743    0.895835   -41.00000   -1.50000
AFIX   0
PART 2
C94   1    0.174429    0.731158    0.634787    41.00000    0.09106    0.15011 =
         0.06627   -0.04262   -0.01054   -0.01163
AFIX 137
H94A  2    0.236991    0.747908    0.610087    41.00000   -1.50000
H94B  2    0.106532    0.783833    0.632486    41.00000   -1.50000
H94C  2    0.147806    0.695364    0.615000    41.00000   -1.50000
AFIX   0
C93   1    0.223939    0.679052    0.707277    41.00000    0.04175    0.05621 =
         0.05711   -0.00270    0.00306   -0.02000
AFIX  23
H93A  2    0.303673    0.634697    0.709507    41.00000   -1.20000
H93B  2    0.233280    0.718527    0.730285    41.00000   -1.20000
AFIX   0
C92   1    0.140161    0.634591    0.741596    41.00000    0.04039    0.05167 =
         0.06707   -0.02354    0.00530   -0.01922
AFIX  23
H92A  2    0.060610    0.679925    0.737795    41.00000   -1.20000
H92B  2    0.130920    0.596379    0.717319    41.00000   -1.20000
AFIX   0
C91   1    0.177431    0.581025    0.813475    41.00000    0.06225    0.09047 =
         0.09661    0.01148   -0.00665   -0.04770
AFIX  23
H91A  2    0.246466    0.527855    0.816262    41.00000   -1.20000
H91B  2    0.110985    0.561887    0.831712    41.00000   -1.20000
AFIX   0
C90   1    0.211274    0.623667    0.857404    41.00000    0.05483    0.09325 =
         0.09366   -0.04560    0.02302   -0.01777
AFIX 137
H90A  2    0.149364    0.681042    0.850090    41.00000   -1.50000
H90B  2    0.287884    0.630898    0.846750    41.00000   -1.50000
H90C  2    0.218824    0.587095    0.904255    41.00000   -1.50000
AFIX   0

PART 1
O7    5    0.077307    0.516130    0.799428    10.33333    0.03966
AFIX   3
H7A   2    0.138666    0.469005    0.818745    10.33333   -1.50000
H7B   2    0.018426    0.517447    0.823940    10.33333   -1.50000
AFIX   0
HKLF 4


REM  ak15-42_auto_a.res in P-1
REM wR2 = 0.1528, GooF = S = 1.251, Restrained GooF = 1.250 for all data
REM R1 = 0.0629 for 15121 Fo > 4sig(Fo) and 0.0657 for all 15682 data
REM 1004 parameters refined using 77 restraints

END

WGHT      0.0227     13.0129

REM Highest difference peak  1.511,  deepest hole -1.032,  1-sigma level  0.084
Q1    1   0.4835  0.2206  1.0301  11.00000  0.05    1.51
Q2    1   0.6623  0.2813  0.9651  11.00000  0.05    1.40
Q3    1   0.5124  0.3028  0.9908  11.00000  0.05    0.96
Q4    1   0.1242  0.8409  1.0120  11.00000  0.05    0.74
Q5    1   0.5841  0.3610  0.9684  11.00000  0.05    0.67
Q6    1   0.6436  0.5631  0.9046  11.00000  0.05    0.63
Q7    1   0.3772  0.4375  0.8498  11.00000  0.05    0.55
Q8    1   0.6147  0.3173  0.9963  11.00000  0.05    0.54
Q9    1   0.4193  0.3454  0.9008  11.00000  0.05    0.48
Q10   1   0.7885  0.1556  0.8997  11.00000  0.05    0.41
Q11   1   0.3430  0.3733  0.7684  11.00000  0.05    0.41
Q12   1   0.4552  0.3304  0.9488  11.00000  0.05    0.40
Q13   1   0.1800  0.5147  0.8903  11.00000  0.05    0.39
Q14   1   0.1785  0.6804  0.8059  11.00000  0.05    0.38
Q15   1   0.4301  0.3858  0.8065  11.00000  0.05    0.37
Q16   1   0.5351  0.1140  0.5380  11.00000  0.05    0.36
Q17   1   0.3999 -0.0278  0.6316  11.00000  0.05    0.36
Q18   1   0.6381  0.4372  0.8004  11.00000  0.05    0.36
;
_shelx_res_checksum              77492
_olex2_submission_special_instructions 'No special instructions were received'
_oxdiff_exptl_absorpt_empirical_details 
;
Empirical correction (ABSPACK) includes:
- Absorption correction using spherical harmonics
- Frame scaling
;
_oxdiff_exptl_absorpt_empirical_full_max 1.420
_oxdiff_exptl_absorpt_empirical_full_min 0.690
####################################################################### 
# 
# This file contains crystal structure data downloaded from the 
# Cambridge Structural Database (CSD) hosted by the Cambridge 
# Crystallographic Data Centre (CCDC).
# 
# Full information about CCDC data access policies and citation 
# guidelines are available at http://www.ccdc.cam.ac.uk/access/V1 
# 
# Audit and citation data items may have been added by the CCDC. 
# Please retain this information to preserve the provenance of 
# this file and to allow appropriate attribution of the data. 
# 
#######################################################################

data_15
_database_code_depnum_ccdc_archive 'CCDC 2553584'
loop_
_audit_author_name
_audit_author_address
'Celine Besnard'
;university of Geneva
Switzerland
;
_audit_update_record             
;
2026-05-12 deposited with the CCDC.	2026-07-20 downloaded from the CCDC.
;
_audit_creation_date             2025-04-08
_audit_creation_method           
;
Olex2 1.5
(compiled 2025.03.04 svn.red2d20d0 for OlexSys, GUI svn.r7188)
;
_shelx_SHELXL_version_number     2019/2
_chemical_name_common            ?
_chemical_name_systematic        ?
_chemical_formula_moiety         'C71 H72 Au2 Cl2 O12 P2'
_chemical_formula_sum            'C71 H72 Au2 Cl2 O12 P2'
_chemical_formula_weight         1644.05
_chemical_melting_point          ?
_chemical_oxdiff_formula         'C71 H70 Au2 Cl2 O12 P2'
loop_
_atom_type_symbol
_atom_type_description
_atom_type_scat_dispersion_real
_atom_type_scat_dispersion_imag
_atom_type_scat_source
C C 0.0181 0.0091 'International Tables Vol C Tables 4.2.6.8 and 6.1.1.4'
H H 0.0000 0.0000 'International Tables Vol C Tables 4.2.6.8 and 6.1.1.4'
Au Au -4.4197 7.2980 'International Tables Vol C Tables 4.2.6.8 and 6.1.1.4'
Cl Cl 0.3639 0.7018 'International Tables Vol C Tables 4.2.6.8 and 6.1.1.4'
O O 0.0492 0.0322 'International Tables Vol C Tables 4.2.6.8 and 6.1.1.4'
P P 0.2955 0.4335 'International Tables Vol C Tables 4.2.6.8 and 6.1.1.4'

_shelx_space_group_comment       
;
The symmetry employed for this shelxl refinement is uniquely defined
by the following loop, which should always be used as a source of
symmetry information in preference to the above space-group names.
They are only intended as comments.
;
_space_group_crystal_system      monoclinic
_space_group_IT_number           14
_space_group_name_H-M_alt        'P 1 21/c 1'
_space_group_name_Hall           '-P 2ybc'
loop_
_space_group_symop_operation_xyz
'x, y, z'
'-x, y+1/2, -z+1/2'
'-x, -y, -z'
'x, -y-1/2, z-1/2'

_cell_length_a                   12.6168(2)
_cell_length_b                   17.5419(3)
_cell_length_c                   29.3008(4)
_cell_angle_alpha                90
_cell_angle_beta                 99.8042(15)
_cell_angle_gamma                90
_cell_volume                     6390.24(17)
_cell_formula_units_Z            4
_cell_measurement_reflns_used    28894
_cell_measurement_temperature    119.99(10)
_cell_measurement_theta_max      74.4870
_cell_measurement_theta_min      2.4970
_shelx_estimated_absorpt_T_max   ?
_shelx_estimated_absorpt_T_min   ?
_exptl_absorpt_coefficient_mu    10.273
_exptl_absorpt_correction_T_max  0.823
_exptl_absorpt_correction_T_min  0.638
_exptl_absorpt_correction_type   gaussian
_exptl_absorpt_process_details   
;
CrysAlisPro 1.171.44.85 (Rigaku Oxford Diffraction, 2024)
Numerical absorption correction based on gaussian integration over
a multifaceted crystal model
Empirical absorption correction using spherical harmonics,
implemented in SCALE3 ABSPACK scaling algorithm.
;
_exptl_absorpt_special_details   ?
_exptl_crystal_colour            yellow
_exptl_crystal_colour_primary    yellow
_exptl_crystal_density_diffrn    1.709
_exptl_crystal_density_meas      ?
_exptl_crystal_density_method    ?
_exptl_crystal_description       prism
_exptl_crystal_F_000             3264
loop_
_exptl_crystal_face_index_h
_exptl_crystal_face_index_k
_exptl_crystal_face_index_l
_exptl_crystal_face_perp_dist
0 -1 0 0.0298
0 0 -1 0.0292
0 1 0 0.0217
0 0 1 0.0160
-1 0 0 0.0122
1 0 0 0.0122

_exptl_crystal_size_max          0.052
_exptl_crystal_size_mid          0.05
_exptl_crystal_size_min          0.024
loop_
_exptl_oxdiff_crystal_face_indexfrac_h
_exptl_oxdiff_crystal_face_indexfrac_k
_exptl_oxdiff_crystal_face_indexfrac_l
_exptl_oxdiff_crystal_face_x
_exptl_oxdiff_crystal_face_y
_exptl_oxdiff_crystal_face_z
-0.0001 -1.0018 0.0003 -0.0087 -0.0364 0.0796
0.0002 -0.0002 -1.0002 -0.0270 0.0429 0.0167
0.0001 1.0018 -0.0003 0.0087 0.0364 -0.0796
-0.0002 0.0002 1.0002 0.0270 -0.0429 -0.0167
-1.0006 -0.0003 0.0003 0.0941 0.0691 0.0418
1.0006 0.0003 -0.0003 -0.0941 -0.0691 -0.0418

_exptl_transmission_factor_max   ?
_exptl_transmission_factor_min   ?
_diffrn_reflns_av_R_equivalents  0.0493
_diffrn_reflns_av_unetI/netI     0.0389
_diffrn_reflns_Laue_measured_fraction_full 0.999
_diffrn_reflns_Laue_measured_fraction_max 0.987
_diffrn_reflns_limit_h_max       15
_diffrn_reflns_limit_h_min       -15
_diffrn_reflns_limit_k_max       17
_diffrn_reflns_limit_k_min       -21
_diffrn_reflns_limit_l_max       36
_diffrn_reflns_limit_l_min       -35
_diffrn_reflns_number            79722
_diffrn_reflns_point_group_measured_fraction_full 0.999
_diffrn_reflns_point_group_measured_fraction_max 0.987
_diffrn_reflns_theta_full        67.684
_diffrn_reflns_theta_max         74.675
_diffrn_reflns_theta_min         2.948
_diffrn_ambient_environment      N~2~
_diffrn_ambient_temperature      119.99(10)
_diffrn_detector                 'Hybrid Pixel Array Detector'
_diffrn_detector_area_resol_mean 10.0000
_diffrn_detector_type            'HyPix-Arc 150'
_diffrn_measured_fraction_theta_full 0.999
_diffrn_measured_fraction_theta_max 0.987
_diffrn_measurement_details      
;
List of Runs (angles in degrees, time in seconds):

  # Type    Start    End  Width  t~exp~   \w     \q     \k     \f   Frames
#--------------------------------------------------------------------------
  1  \w    -54.00 -21.00   0.50   20.00    --  -52.76 -15.00-120.00   66
  2  \w    -77.00 -43.00   0.50   20.00    --  -52.76 125.00-120.00   68
  3  \w    -97.00 -22.00   0.50   20.00    --  -52.76 -15.00 -30.00  150
  4  \w    -95.00 -64.00   0.50   20.00    --  -52.76 -15.00-150.00   62
  5  \w    -48.00 -23.00   0.50   20.00    --  -52.76 -15.00-150.00   50
  6  \w    -79.00 -44.00   0.50   20.00    --  -52.76 125.00 -60.00   70
  7  \w    -74.00 -48.00   0.50   20.00    --  -52.76 125.00-180.00   52
  8  \w     37.00  78.00   0.50   20.00    --   64.16-125.00-180.00   82
  9  \w     43.00  89.00   0.50   20.00    --   64.16-125.00  90.00   92
 10  \w     54.00  90.00   0.50   20.00    --   64.16  15.00  60.00   72
 11  \w     38.00 100.00   0.50   20.00    --   64.16  15.00-180.00  124
 12  \w     53.00  78.00   0.50   20.00    --   72.65 -94.00 -60.00   50
 13  \w     69.00 101.00   0.50   20.00    --   77.26-125.00-120.00   64
 14  \w     47.00  85.00   0.50   20.00    --   77.26 -94.00-120.00   76
 15  \w     40.00  71.00   0.50   20.00    --   77.26 -94.00  90.00   62
 16  \w     59.00  97.00   0.50   20.00    --   77.26-125.00-150.00   76
 17  \w     41.00  73.00   0.50   20.00    --   77.26 -94.00-180.00   64
 18  \w     57.00  83.00   0.50   20.00    --   77.26 -94.00 150.00   52
 19  \w     73.00  98.00   0.50   20.00    --   77.26-125.00 -90.00   50
 20  \w     46.00 102.00   0.50   20.00    --   77.26-125.00  60.00  112
 21  \w     50.00  76.00   0.50   20.00    --   77.26  15.00  30.00   52
 22  \w     50.00  81.00   0.50   20.00    --   77.26-125.00 -30.00   62
 23  \w     41.00  68.00   0.50   20.00    --   77.26 -94.00 120.00   54
 24  \w     49.00  75.00   0.50   20.00    --   77.26 -94.00   0.00   52
 25  \w     54.00  83.00   0.50   20.00    --   77.26 -94.00 -30.00   58
 26  \w     41.00  85.00   0.50   20.00    --   77.26 -94.00 -90.00   88
 27  \w     44.00  69.00   0.50   20.00    --   77.26 -94.00 -60.00   50
 28  \w     44.00  70.00   0.50   20.00    --   77.26-125.00  90.00   52
 29  \w     78.00 103.00   0.50   20.00    --   77.26-125.00 150.00   50
 30  \w     38.00  63.00   0.50   20.00    --   77.26-125.00 -60.00   50
 31  \w     48.00  80.00   0.50   20.00    --   77.50  11.00 -33.73   64
 32  \w     55.00 100.00   0.50   20.00    --   77.50  11.00 147.31   90
 33  \w     54.00  85.00   0.50   20.00    --   77.50   6.00 -29.28   62
 34  \w     67.00  95.00   0.50   20.00    --   77.50  18.00-141.06   56
 35  \w     51.00  77.00   0.50   20.00    --   77.50  14.00 -16.23   52
 36  \w     48.00  74.00   0.50   20.00    --   77.50   4.00  41.38   52
 37  \w     57.00 104.00   0.50   20.00    --   77.50   7.00-101.71   94
 38  \w     44.00  85.00   0.50   20.00    --   77.50   6.00 114.44   82
 39  \w     48.00  77.00   0.50   20.00    --   77.50-103.00  23.09   58
 40  \w     71.00 104.00   0.50   20.00    --   77.50   1.00  16.83   66
 41  \w     46.00  72.00   0.50   20.00    --   77.50-111.00  85.23   52
 42  \w     90.00 116.00   0.50   20.00    --   77.50  14.00 -16.23   52
 43  \w     38.00  70.00   0.50   20.00    --   77.50-120.00  20.64   64
 44  \w     51.00 101.00   0.50   20.00    --   77.50  19.00-178.66  100
;
_diffrn_measurement_device       'four-circle diffractometer'
_diffrn_measurement_device_type  'XtaLAB Synergy, Dualflex, HyPix-Arc 150'
_diffrn_measurement_method       '\w scans'
_diffrn_orient_matrix_type       
'CrysAlisPro convention (1999,Acta A55,543-557)'
_diffrn_orient_matrix_UB_11      -0.0940063000
_diffrn_orient_matrix_UB_12      0.0086690000
_diffrn_orient_matrix_UB_13      0.0269723000
_diffrn_orient_matrix_UB_21      -0.0690468000
_diffrn_orient_matrix_UB_22      0.0363639000
_diffrn_orient_matrix_UB_23      -0.0429190000
_diffrn_orient_matrix_UB_31      -0.0417792000
_diffrn_orient_matrix_UB_32      -0.0794338000
_diffrn_orient_matrix_UB_33      -0.0167323000
_diffrn_oxdiff_digest_od_ed      
;

;
_diffrn_radiation_monochromator  mirror
_diffrn_radiation_probe          x-ray
_diffrn_radiation_type           'Cu K\a'
_diffrn_radiation_wavelength     1.54184
_diffrn_source                   'micro-focus sealed X-ray tube'
_diffrn_source_type              'PhotonJet (Cu) X-ray Source'
_reflns_Friedel_coverage         0.000
_reflns_Friedel_fraction_full    .
_reflns_Friedel_fraction_max     .
_reflns_number_gt                10251
_reflns_number_total             12946
_reflns_special_details          
;
 Reflections were merged by SHELXL according to the crystal
 class for the calculation of statistics and refinement.
 
 _reflns_Friedel_fraction is defined as the number of unique
 Friedel pairs measured divided by the number that would be
 possible theoretically, ignoring centric projections and
 systematic absences.
;
_reflns_threshold_expression     'I > 2\s(I)'
_computing_cell_refinement       'CrysAlisPro 1.171.44.85 (Rigaku OD, 2024)'
_computing_data_collection       
'CrysAlisPro system (CCD 43.143a 64-bit (release 25-10-2024))'
_computing_data_reduction        'CrysAlisPro 1.171.44.85 (Rigaku OD, 2024)'
_computing_molecular_graphics    'Olex2 1.5 (Dolomanov et al., 2009)'
_computing_publication_material  'Olex2 1.5 (Dolomanov et al., 2009)'
_computing_structure_refinement  'SHELXL 2019/2 (Sheldrick, 2015)'
_computing_structure_solution    'SHELXT  (Sheldrick, 2015)'
_refine_diff_density_max         1.262
_refine_diff_density_min         -1.573
_refine_diff_density_rms         0.127
_refine_ls_extinction_coef       .
_refine_ls_extinction_method     none
_refine_ls_goodness_of_fit_ref   1.119
_refine_ls_hydrogen_treatment    constr
_refine_ls_matrix_type           full
_refine_ls_number_parameters     915
_refine_ls_number_reflns         12946
_refine_ls_number_restraints     424
_refine_ls_R_factor_all          0.0855
_refine_ls_R_factor_gt           0.0692
_refine_ls_restrained_S_all      1.105
_refine_ls_shift/su_max          0.001
_refine_ls_shift/su_mean         0.000
_refine_ls_structure_factor_coef Fsqd
_refine_ls_weighting_details     
'w=1/[\s^2^(Fo^2^)+76.2770P] where P=(Fo^2^+2Fc^2^)/3'
_refine_ls_weighting_scheme      calc
_refine_ls_wR_factor_gt          0.1481
_refine_ls_wR_factor_ref         0.1543
_refine_special_details          
;
There is a disorder on the substituent of the P atom bound to C20. 
Two parts were refined. Geometrical restraints were used :

SADI Au2B P2B Au2A P2A
SADI P2A C70 P2B C70 P2B C20 P2A C20


FLAT C80A C81A C82A C83A C86A C87A
DFIX 1.35 O84A C83A
DFIX 1.4 O84A C85A
DFIX 1.39 C87A C80A C81A C80A C82A C81A C82A C83A C83A C86A C86A C87A
SADI P2B C80B P2A C80A P2A C20 P2B C20
DANG 2.75 C87A P2A
DANG 2.75 P2A C81A

RIGU P2B C80B C81B C82B C83B O84B C85B C86B C87B Au2B Cl2B C70
RIGU Cl2A Au2A P2A C70 C80A C81A C82A C83A C86A C87A O84A C85A
SIMU Au2A Cl2A Cl2B P2A P2B O84A O84B C80B C81A C81B C82A C82B C83A C83B =
 C85A C85B C86B C87B Au2B C80A C86A C87A

One OCH3 is probably disordered but was not split.
 Restraints were applied on displacement parameters.
RIGU O13 C14
;


_olex2_refinement_description    
;
1. Fixed Uiso
 At 1.2 times of:
  All C(H) groups, All C(H,H) groups
 At 1.5 times of:
  All C(H,H,H) groups
2. Restrained distances
 O84A-C83A
 1.35 with sigma of 0.02
 O84A-C85A
 1.4 with sigma of 0.02
 C87A-C80A = C81A-C80A = C82A-C81A = C82A-C83A = C83A-C86A = C86A-C87A
 1.39 with sigma of 0.02
 C87A-P2A
 2.75 with sigma of 0.04
 P2A-C81A
 2.75 with sigma of 0.04
 Au2B-P2B \\sim Au2A-P2A
 with sigma of 0.02
 P2A-C70 \\sim P2B-C70 \\sim P2B-C20 \\sim P2A-C20
 with sigma of 0.02
 P2B-C80B \\sim P2A-C80A \\sim P2A-C20 \\sim P2B-C20
 with sigma of 0.02
3. Restrained planarity
 C80A, C81A, C82A, C83A, C86A, C87A
 with sigma of 0.1
4. Uiso/Uaniso restraints and constraints
Au2A \\sim Cl2A \\sim Cl2B \\sim P2A \\sim P2B \\sim O84A \\sim O84B \\sim C80B
\\sim C81A \\sim C81B \\sim C82A \\sim C82B \\sim C83A \\sim C83B \\sim C85A
\\sim C85B \\sim C86B \\sim C87B \\sim Au2B \\sim C80A \\sim C86A \\sim C87A:
within 2A with sigma of 0.04 and sigma for terminal atoms of 0.08 within 2A
5. Rigid body (RIGU) restrains
 O13, C14
 with sigma for 1-2 distances of 0.004 and sigma for 1-3 distances of 0.004
 P2B, O84B, C80B, C81B, C82B, C83B, C85B, C86B, C87B
 with sigma for 1-2 distances of 0.004 and sigma for 1-3 distances of 0.004
 P2B, C80B, C81B, C82B, C83B, O84B, C85B, C86B, C87B, Au2B, Cl2B, C70
 with sigma for 1-2 distances of 0.004 and sigma for 1-3 distances of 0.004
 Cl2A, Au2A, P2A, C70, C80A, C81A, C82A, C83A, C86A, C87A, O84A, C85A
 with sigma for 1-2 distances of 0.004 and sigma for 1-3 distances of 0.004
6. Others
 Sof(Au2A)=Sof(Cl2A)=Sof(P2A)=Sof(O84A)=Sof(C80A)=Sof(C81A)=Sof(H81A)=
 Sof(C82A)=Sof(H82A)=Sof(C83A)=Sof(C85A)=Sof(H85A)=Sof(H85B)=Sof(H85C)=
 Sof(C86A)=Sof(H86A)=Sof(C87A)=Sof(H87A)=1-FVAR(1)
 Sof(Au2B)=Sof(Cl2B)=Sof(P2B)=Sof(O84B)=Sof(C80B)=Sof(C81B)=Sof(H81B)=
 Sof(C82B)=Sof(H82B)=Sof(C83B)=Sof(C85B)=Sof(H85D)=Sof(H85E)=Sof(H85F)=
 Sof(C86B)=Sof(H86B)=Sof(C87B)=Sof(H87B)=FVAR(1)
7.a Secondary CH2 refined with riding coordinates:
 C23(H23A,H23B), C34(H34A,H34B), C45(H45A,H45B), C56(H56A,H56B), C67(H67A,H67B)
7.b Aromatic/amide H refined with riding coordinates:
 C2(H2), C3(H3), C7(H7), C8(H8), C10(H10), C11(H11), C15(H15), C16(H16),
 C19(H19), C22(H22), C25(H25), C30(H30), C36(H36), C41(H41), C47(H47), C52(H52),
  C58(H58), C63(H63), C71(H71), C72(H72), C76(H76), C77(H77), C81A(H81A),
 C81B(H81B), C82A(H82A), C82B(H82B), C86A(H86A), C86B(H86B), C87A(H87A),
 C87B(H87B)
7.c Idealised Me refined as rotating group:
 C6(H6A,H6B,H6C), C28(H28A,H28B,H28C), C33(H33A,H33B,H33C), C39(H39A,H39B,
 H39C), C44(H44A,H44B,H44C), C50(H50A,H50B,H50C), C55(H55A,H55B,H55C), C61(H61A,
 H61B,H61C), C66(H66A,H66B,H66C), C75(H75A,H75B,H75C), C85A(H85A,H85B,H85C),
 C85B(H85D,H85E,H85F), C14(H14A,H14B,H14C)
;
_atom_sites_solution_hydrogens   geom
_atom_sites_solution_primary     dual
_atom_sites_solution_secondary   ?
loop_
_atom_site_label
_atom_site_type_symbol
_atom_site_fract_x
_atom_site_fract_y
_atom_site_fract_z
_atom_site_U_iso_or_equiv
_atom_site_adp_type
_atom_site_occupancy
_atom_site_site_symmetry_order
_atom_site_calc_flag
_atom_site_refinement_flags_posn
_atom_site_refinement_flags_adp
_atom_site_refinement_flags_occupancy
_atom_site_disorder_assembly
_atom_site_disorder_group
Au1 Au 0.66674(3) 0.34417(3) 0.36091(2) 0.05707(14) Uani 1 1 d . . . . .
Au2A Au 0.20993(12) 0.23779(11) 0.53734(5) 0.0707(6) Uani 0.3347(15) 1 d D U P
A 2
Au2B Au 0.28021(5) -0.00909(4) 0.50957(2) 0.0490(2) Uani 0.6653(15) 1 d D U P A
1
Cl1 Cl 0.7430(2) 0.45809(18) 0.34915(11) 0.0762(8) Uani 1 1 d . . . . .
Cl2A Cl 0.0962(8) 0.3339(7) 0.5465(3) 0.086(3) Uani 0.3347(15) 1 d . U P A 2
Cl2B Cl 0.2080(4) -0.1256(3) 0.49382(17) 0.0667(12) Uani 0.6653(15) 1 d . U P A
1
P1 P 0.5945(2) 0.22899(17) 0.36416(8) 0.0552(6) Uani 1 1 d . . . . .
P2A P 0.3305(7) 0.1471(6) 0.5285(3) 0.054(2) Uani 0.3347(15) 1 d D U P A 2
P2B P 0.3432(4) 0.1086(2) 0.52307(14) 0.0443(10) Uani 0.6653(15) 1 d D U P A 1
O5 O 0.2949(6) 0.2052(5) 0.1842(3) 0.083(2) Uani 1 1 d . . . . .
O13 O 0.9138(6) -0.0214(5) 0.3894(3) 0.076(2) Uani 1 1 d . . . . .
O27 O -0.0130(5) 0.3195(5) 0.3751(2) 0.070(2) Uani 1 1 d . . . . .
O32 O 0.2334(5) 0.0869(4) 0.3205(2) 0.0601(18) Uani 1 1 d . . . . .
O38 O 0.0320(5) 0.5709(5) 0.3069(2) 0.0665(19) Uani 1 1 d . . . . .
O43 O 0.0877(6) 0.3066(5) 0.2108(3) 0.075(2) Uani 1 1 d . . . . .
O49 O 0.3066(6) 0.7005(5) 0.3992(3) 0.077(2) Uani 1 1 d . . . . .
O54 O 0.3638(6) 0.4950(5) 0.2623(2) 0.077(2) Uani 1 1 d . . . . .
O60 O 0.7683(5) 0.4144(4) 0.4760(3) 0.073(2) Uani 1 1 d . . . . .
O65 O 0.3318(6) 0.4681(5) 0.4272(3) 0.077(2) Uani 1 1 d . . . . .
O74 O 0.6562(6) 0.1118(5) 0.7002(3) 0.077(2) Uani 1 1 d . . . . .
O84A O 0.176(3) -0.1563(17) 0.4847(11) 0.091(7) Uani 0.3347(15) 1 d D U P A 2
O84B O 0.0155(9) 0.3429(7) 0.5400(4) 0.065(3) Uani 0.6653(15) 1 d . U P A 1
C1 C 0.5029(8) 0.2142(7) 0.3103(3) 0.057(3) Uani 1 1 d . . . . .
C2 C 0.5254(8) 0.1670(7) 0.2767(3) 0.068(3) Uani 1 1 d . . . . .
H2 H 0.589019 0.137099 0.282172 0.081 Uiso 1 1 calc R U . . .
C3 C 0.4568(9) 0.1615(7) 0.2339(3) 0.067(3) Uani 1 1 d . . . . .
H3 H 0.473183 0.127633 0.210774 0.080 Uiso 1 1 calc R U . . .
C4 C 0.3663(8) 0.2052(7) 0.2257(3) 0.067(3) Uani 1 1 d . . . . .
C6 C 0.3196(12) 0.1521(9) 0.1519(4) 0.099(5) Uani 1 1 d . . . B 2
H6A H 0.260039 0.149362 0.125676 0.149 Uiso 1 1 calc R U . B 2
H6B H 0.330632 0.101841 0.166579 0.149 Uiso 1 1 calc R U . B 2
H6C H 0.385294 0.167849 0.140864 0.149 Uiso 1 1 calc R U . B 2
C7 C 0.3405(9) 0.2542(7) 0.2590(3) 0.069(3) Uani 1 1 d . . . . .
H7 H 0.276468 0.283723 0.253342 0.083 Uiso 1 1 calc R U . . .
C8 C 0.4108(8) 0.2594(7) 0.3008(3) 0.068(3) Uani 1 1 d . . . . .
H8 H 0.395785 0.294547 0.323565 0.081 Uiso 1 1 calc R U . . .
C9 C 0.6907(7) 0.1531(6) 0.3686(3) 0.050(2) Uani 1 1 d . . . . .
C10 C 0.6621(8) 0.0773(7) 0.3701(3) 0.058(3) Uani 1 1 d . . . . .
H10 H 0.588227 0.064044 0.366698 0.070 Uiso 1 1 calc R U . . .
C11 C 0.7387(8) 0.0206(6) 0.3763(3) 0.057(2) Uani 1 1 d . . . . .
H11 H 0.716678 -0.031033 0.377384 0.068 Uiso 1 1 calc R U . . .
C12 C 0.8454(9) 0.0374(7) 0.3809(3) 0.064(3) Uani 1 1 d . . . . .
C15 C 0.8778(8) 0.1122(7) 0.3786(4) 0.066(3) Uani 1 1 d . . . . .
H15 H 0.952028 0.124284 0.381265 0.079 Uiso 1 1 calc R U . . .
C16 C 0.7990(8) 0.1712(7) 0.3723(3) 0.060(3) Uani 1 1 d . . . . .
H16 H 0.820474 0.222896 0.370496 0.072 Uiso 1 1 calc R U . . .
C17 C 0.5171(7) 0.2080(6) 0.4097(3) 0.052(2) Uani 1 1 d . . . . .
C18 C 0.5539(7) 0.2278(6) 0.4562(3) 0.054(2) Uani 1 1 d . . . . .
C19 C 0.5015(8) 0.1976(7) 0.4899(3) 0.062(3) Uani 1 1 d . . . . .
H19 H 0.530497 0.205951 0.521613 0.075 Uiso 1 1 calc R U . . .
C20 C 0.4052(7) 0.1543(7) 0.4783(3) 0.059(3) Uani 1 1 d D . . . .
C21 C 0.3614(7) 0.1428(6) 0.4316(3) 0.055(2) Uani 1 1 d . . . . .
C22 C 0.4226(7) 0.1663(6) 0.3989(3) 0.051(2) Uani 1 1 d . . . . .
H22 H 0.398382 0.153067 0.367412 0.061 Uiso 1 1 calc R U . . .
C23 C 0.2511(7) 0.1109(7) 0.4151(3) 0.059(3) Uani 1 1 d . . . . .
H23A H 0.258621 0.060105 0.401207 0.071 Uiso 1 1 calc R U . . .
H23B H 0.214811 0.103552 0.442158 0.071 Uiso 1 1 calc R U . . .
C24 C 0.1812(7) 0.1591(6) 0.3804(3) 0.054(2) Uani 1 1 d . . . . .
C25 C 0.1214(7) 0.2179(7) 0.3943(3) 0.059(3) Uani 1 1 d . . . . .
H25 H 0.127431 0.228110 0.426468 0.071 Uiso 1 1 calc R U . . .
C26 C 0.0515(7) 0.2635(7) 0.3627(3) 0.060(3) Uani 1 1 d . . . . .
C28 C -0.0156(9) 0.3309(8) 0.4239(4) 0.081(4) Uani 1 1 d . . . . .
H28A H -0.056802 0.377019 0.427860 0.122 Uiso 1 1 calc R U . . .
H28B H 0.058051 0.336507 0.440740 0.122 Uiso 1 1 calc R U . . .
H28C H -0.049648 0.286812 0.435950 0.122 Uiso 1 1 calc R U . . .
C29 C 0.0397(7) 0.2483(6) 0.3155(3) 0.057(3) Uani 1 1 d . . . . .
C30 C 0.1014(7) 0.1893(6) 0.3013(3) 0.054(2) Uani 1 1 d . . . . .
H30 H 0.096080 0.178843 0.269195 0.065 Uiso 1 1 calc R U . . .
C31 C 0.1705(7) 0.1453(6) 0.3332(3) 0.055(2) Uani 1 1 d . . . . .
C33 C 0.2115(8) 0.0602(7) 0.2741(3) 0.065(3) Uani 1 1 d . . . . .
H33A H 0.221611 0.101930 0.253050 0.098 Uiso 1 1 calc R U . . .
H33B H 0.137117 0.041969 0.267080 0.098 Uiso 1 1 calc R U . . .
H33C H 0.260696 0.018389 0.270286 0.098 Uiso 1 1 calc R U . . .
C34 C -0.0347(7) 0.2944(6) 0.2813(3) 0.059(3) Uani 1 1 d . . . . .
H34A H -0.100901 0.305195 0.294088 0.071 Uiso 1 1 calc R U . . .
H34B H -0.055548 0.264118 0.252639 0.071 Uiso 1 1 calc R U . . .
C35 C 0.0136(7) 0.3683(7) 0.2693(3) 0.058(3) Uani 1 1 d . . . . .
C36 C -0.0015(7) 0.4346(7) 0.2944(3) 0.058(3) Uani 1 1 d . . . . .
H36 H -0.046625 0.432913 0.317212 0.069 Uiso 1 1 calc R U . . .
C37 C 0.0486(7) 0.5029(7) 0.2862(3) 0.055(2) Uani 1 1 d . . . . .
C39 C -0.0197(10) 0.5712(9) 0.3450(4) 0.093(4) Uani 1 1 d . . . . .
H39A H -0.089943 0.546379 0.336877 0.139 Uiso 1 1 calc R U . . .
H39B H -0.029609 0.623873 0.354539 0.139 Uiso 1 1 calc R U . . .
H39C H 0.024054 0.543437 0.370540 0.139 Uiso 1 1 calc R U . . .
C40 C 0.1163(7) 0.5080(6) 0.2527(3) 0.054(2) Uani 1 1 d . . . . .
C41 C 0.1283(8) 0.4415(7) 0.2276(4) 0.064(3) Uani 1 1 d . . . . .
H41 H 0.173697 0.442206 0.204834 0.077 Uiso 1 1 calc R U . . .
C42 C 0.0743(9) 0.3735(7) 0.2354(3) 0.063(3) Uani 1 1 d . . . . .
C44 C 0.1027(13) 0.3141(8) 0.1645(4) 0.097(5) Uani 1 1 d . . . . .
H44A H 0.044935 0.345461 0.147421 0.146 Uiso 1 1 calc R U . . .
H44B H 0.101422 0.263518 0.150172 0.146 Uiso 1 1 calc R U . . .
H44C H 0.172252 0.338437 0.163616 0.146 Uiso 1 1 calc R U . . .
C45 C 0.1778(8) 0.5792(6) 0.2477(3) 0.058(3) Uani 1 1 d . . . . .
H45A H 0.127770 0.623114 0.243243 0.070 Uiso 1 1 calc R U . . .
H45B H 0.212836 0.575252 0.220020 0.070 Uiso 1 1 calc R U . . .
C46 C 0.2624(8) 0.5924(7) 0.2902(3) 0.058(3) Uani 1 1 d . . . . .
C47 C 0.2489(8) 0.6454(6) 0.3229(4) 0.066(3) Uani 1 1 d . . . . .
H47 H 0.190662 0.680268 0.316642 0.079 Uiso 1 1 calc R U . . .
C48 C 0.3190(8) 0.6494(7) 0.3654(4) 0.062(3) Uani 1 1 d . . . . .
C50 C 0.2336(14) 0.7620(10) 0.3868(5) 0.130(7) Uani 1 1 d . . . . .
H50A H 0.245288 0.783822 0.357296 0.196 Uiso 1 1 calc R U . . .
H50B H 0.245745 0.801274 0.410938 0.196 Uiso 1 1 calc R U . . .
H50C H 0.159585 0.743191 0.383708 0.196 Uiso 1 1 calc R U . . .
C51 C 0.4019(9) 0.5967(7) 0.3760(3) 0.062(3) Uani 1 1 d . . . . .
C52 C 0.4208(8) 0.5471(7) 0.3420(3) 0.065(3) Uani 1 1 d . . . . .
H52 H 0.480900 0.513722 0.347748 0.078 Uiso 1 1 calc R U . . .
C53 C 0.3524(8) 0.5452(6) 0.2987(3) 0.058(3) Uani 1 1 d . . . . .
C55 C 0.4610(10) 0.4540(7) 0.2674(4) 0.079(4) Uani 1 1 d . . . . .
H55A H 0.459585 0.419509 0.240960 0.119 Uiso 1 1 calc R U . . .
H55B H 0.469962 0.424340 0.296084 0.119 Uiso 1 1 calc R U . . .
H55C H 0.521153 0.489737 0.268559 0.119 Uiso 1 1 calc R U . . .
C56 C 0.4657(10) 0.5937(7) 0.4240(3) 0.071(3) Uani 1 1 d . . . . .
H56A H 0.526481 0.629932 0.426135 0.085 Uiso 1 1 calc R U . . .
H56B H 0.419328 0.610767 0.446150 0.085 Uiso 1 1 calc R U . . .
C57 C 0.5092(9) 0.5162(7) 0.4383(3) 0.062(3) Uani 1 1 d . . . . .
C58 C 0.6196(8) 0.5019(7) 0.4519(3) 0.060(3) Uani 1 1 d . . . . .
H58 H 0.668341 0.543483 0.453980 0.072 Uiso 1 1 calc R U . . .
C59 C 0.6599(8) 0.4299(7) 0.4622(3) 0.057(3) Uani 1 1 d . . . . .
C61 C 0.8411(10) 0.4761(7) 0.4830(6) 0.094(4) Uani 1 1 d . . . . .
H61A H 0.834928 0.506096 0.454459 0.141 Uiso 1 1 calc R U . . .
H61B H 0.914626 0.456557 0.491285 0.141 Uiso 1 1 calc R U . . .
H61C H 0.824194 0.508359 0.508082 0.141 Uiso 1 1 calc R U . . .
C62 C 0.5930(8) 0.3668(6) 0.4596(3) 0.052(2) Uani 1 1 d . . . . .
C63 C 0.4814(8) 0.3807(7) 0.4474(3) 0.057(3) Uani 1 1 d . . . . .
H63 H 0.432945 0.339029 0.446120 0.069 Uiso 1 1 calc R U . . .
C64 C 0.4413(9) 0.4520(7) 0.4375(3) 0.063(3) Uani 1 1 d . . . . .
C66 C 0.2650(11) 0.4085(9) 0.4035(5) 0.106(5) Uani 1 1 d . . . . .
H66A H 0.298450 0.388436 0.378158 0.159 Uiso 1 1 calc R U . . .
H66B H 0.193928 0.429314 0.390921 0.159 Uiso 1 1 calc R U . . .
H66C H 0.257299 0.367403 0.425336 0.159 Uiso 1 1 calc R U . . .
C67 C 0.6369(7) 0.2883(6) 0.4698(3) 0.056(3) Uani 1 1 d . . . . .
H67A H 0.665125 0.283997 0.503396 0.067 Uiso 1 1 calc R U . . .
H67B H 0.697550 0.279988 0.452972 0.067 Uiso 1 1 calc R U . . .
C70 C 0.4372(8) 0.1219(7) 0.5771(3) 0.063(3) Uani 1 1 d D . . . .
C71 C 0.5110(9) 0.0629(8) 0.5875(4) 0.073(3) Uani 1 1 d . . . . .
H71 H 0.512478 0.023266 0.565507 0.087 Uiso 1 1 calc R U . . .
C72 C 0.5829(9) 0.0605(7) 0.6293(3) 0.069(3) Uani 1 1 d . . . . .
H72 H 0.632224 0.019448 0.636107 0.083 Uiso 1 1 calc R U . . .
C73 C 0.5806(8) 0.1186(7) 0.6604(3) 0.064(3) Uani 1 1 d . . . . .
C75 C 0.6621(9) 0.1718(7) 0.7336(4) 0.078(4) Uani 1 1 d . . . . .
H75A H 0.668745 0.220849 0.718367 0.118 Uiso 1 1 calc R U . . .
H75B H 0.724831 0.163832 0.757856 0.118 Uiso 1 1 calc R U . . .
H75C H 0.596608 0.171670 0.747420 0.118 Uiso 1 1 calc R U . . .
C76 C 0.5091(9) 0.1756(7) 0.6514(4) 0.073(3) Uani 1 1 d . . . . .
H76 H 0.507205 0.214903 0.673555 0.087 Uiso 1 1 calc R U . . .
C77 C 0.4382(10) 0.1770(7) 0.6098(4) 0.077(3) Uani 1 1 d . . . . .
H77 H 0.388376 0.217849 0.603886 0.093 Uiso 1 1 calc R U . . .
C80A C 0.2756(17) 0.0512(11) 0.5133(8) 0.052(5) Uani 0.3347(15) 1 d D U P A 2
C80B C 0.2418(10) 0.1791(8) 0.5283(4) 0.047(3) Uani 0.6653(15) 1 d D U P A 1
C81A C 0.1764(18) 0.0376(15) 0.5240(8) 0.066(6) Uani 0.3347(15) 1 d D U P A 2
H81A H 0.137634 0.075446 0.537501 0.079 Uiso 0.3347(15) 1 calc R U P A 2
C81B C 0.2611(14) 0.2562(9) 0.5206(5) 0.049(3) Uani 0.6653(15) 1 d . U P A 1
H81B H 0.327307 0.272460 0.512545 0.059 Uiso 0.6653(15) 1 calc R U P A 1
C82A C 0.135(3) -0.0351(15) 0.5140(9) 0.073(6) Uani 0.3347(15) 1 d D U P A 2
H82A H 0.066004 -0.049800 0.519202 0.088 Uiso 0.3347(15) 1 calc R U P A 2
C82B C 0.1797(11) 0.3090(9) 0.5252(4) 0.049(3) Uani 0.6653(15) 1 d . U P A 1
H82B H 0.191992 0.361794 0.520932 0.059 Uiso 0.6653(15) 1 calc R U P A 1
C83A C 0.202(3) -0.0843(18) 0.4960(12) 0.074(6) Uani 0.3347(15) 1 d D U P A 2
C83B C 0.0818(13) 0.2855(11) 0.5357(5) 0.055(3) Uani 0.6653(15) 1 d . U P A 1
C85A C 0.076(3) -0.180(3) 0.4928(14) 0.098(10) Uani 0.3347(15) 1 d D U P A 2
H85A H 0.019990 -0.147679 0.475126 0.147 Uiso 0.3347(15) 1 calc R U P A 2
H85B H 0.073134 -0.175575 0.525881 0.147 Uiso 0.3347(15) 1 calc R U P A 2
H85C H 0.063994 -0.233063 0.482979 0.147 Uiso 0.3347(15) 1 calc R U P A 2
C85B C -0.0885(13) 0.3226(11) 0.5520(7) 0.077(5) Uani 0.6653(15) 1 d . U P A 1
H85D H -0.129890 0.292730 0.526781 0.115 Uiso 0.6653(15) 1 calc R U P A 1
H85E H -0.128205 0.369118 0.556756 0.115 Uiso 0.6653(15) 1 calc R U P A 1
H85F H -0.077380 0.292257 0.580497 0.115 Uiso 0.6653(15) 1 calc R U P A 1
C86A C 0.300(3) -0.0724(17) 0.4834(11) 0.078(6) Uani 0.3347(15) 1 d D U P A 2
H86A H 0.339919 -0.111094 0.470906 0.094 Uiso 0.3347(15) 1 calc R U P A 2
C86B C 0.0649(11) 0.2103(9) 0.5407(4) 0.052(3) Uani 0.6653(15) 1 d . U P A 1
H86B H -0.002608 0.192881 0.546763 0.062 Uiso 0.6653(15) 1 calc R U P A 1
C87A C 0.337(3) 0.0027(15) 0.4907(11) 0.081(7) Uani 0.3347(15) 1 d D U P A 2
H87A H 0.400273 0.019769 0.480679 0.098 Uiso 0.3347(15) 1 calc R U P A 2
C87B C 0.1442(11) 0.1593(9) 0.5369(4) 0.051(3) Uani 0.6653(15) 1 d . U P A 1
H87B H 0.129805 0.106694 0.540663 0.061 Uiso 0.6653(15) 1 calc R U P A 1
C14 C 1.0270(9) -0.0069(8) 0.3927(7) 0.123(6) Uani 1 1 d . . . C 1
H14A H 1.038322 0.030222 0.369030 0.185 Uiso 1 1 calc R U . C 1
H14B H 1.064197 -0.054516 0.387923 0.185 Uiso 1 1 calc R U . C 1
H14C H 1.055670 0.013538 0.423491 0.185 Uiso 1 1 calc R U . C 1

loop_
_atom_site_aniso_label
_atom_site_aniso_U_11
_atom_site_aniso_U_22
_atom_site_aniso_U_33
_atom_site_aniso_U_23
_atom_site_aniso_U_13
_atom_site_aniso_U_12
Au1 0.0437(2) 0.0812(3) 0.0461(2) 0.0036(2) 0.00700(16) -0.0013(2)
Au2A 0.0478(8) 0.1177(15) 0.0447(8) -0.0033(8) 0.0028(6) 0.0126(8)
Au2B 0.0513(4) 0.0566(4) 0.0345(3) 0.0023(3) -0.0063(2) -0.0070(3)
Cl1 0.0628(16) 0.088(2) 0.0795(19) 0.0032(16) 0.0185(14) -0.0069(15)
Cl2A 0.068(6) 0.129(8) 0.055(5) -0.004(6) -0.008(4) 0.034(6)
Cl2B 0.072(3) 0.055(3) 0.064(3) -0.004(2) -0.014(2) -0.011(2)
P1 0.0424(13) 0.0842(19) 0.0373(12) 0.0037(12) 0.0018(10) -0.0044(12)
P2A 0.044(4) 0.086(7) 0.033(4) 0.009(4) 0.003(3) 0.009(5)
P2B 0.048(2) 0.051(2) 0.0306(18) 0.0041(17) -0.0032(15) -0.004(2)
O5 0.062(5) 0.127(7) 0.053(4) -0.006(5) -0.013(4) -0.006(5)
O13 0.047(4) 0.085(6) 0.090(6) 0.006(4) -0.010(4) 0.001(4)
O27 0.048(4) 0.105(6) 0.054(4) -0.001(4) 0.000(3) 0.012(4)
O32 0.046(4) 0.081(5) 0.046(4) 0.002(3) -0.013(3) -0.002(3)
O38 0.051(4) 0.091(6) 0.057(4) -0.004(4) 0.004(3) 0.009(4)
O43 0.080(5) 0.087(6) 0.059(4) -0.007(4) 0.011(4) 0.012(4)
O49 0.067(5) 0.096(6) 0.064(5) -0.019(4) -0.002(4) 0.006(4)
O54 0.064(5) 0.114(7) 0.049(4) -0.013(4) 0.000(3) 0.010(5)
O60 0.043(4) 0.074(5) 0.098(6) -0.015(4) -0.001(4) 0.001(4)
O65 0.059(5) 0.106(6) 0.064(5) 0.000(4) 0.004(4) 0.013(4)
O74 0.071(5) 0.102(6) 0.052(4) -0.002(4) -0.008(4) 0.003(5)
O84A 0.099(13) 0.089(11) 0.084(17) -0.005(9) 0.011(12) 0.004(9)
O84B 0.048(5) 0.086(6) 0.059(6) 0.001(5) 0.001(4) 0.003(4)
C1 0.047(5) 0.089(8) 0.034(5) 0.009(5) 0.001(4) -0.002(5)
C2 0.052(6) 0.099(9) 0.049(6) -0.005(6) -0.003(5) 0.002(6)
C3 0.066(7) 0.090(8) 0.040(5) -0.007(5) -0.001(5) 0.005(6)
C4 0.053(6) 0.104(9) 0.040(5) 0.002(6) -0.001(5) -0.013(6)
C6 0.119(11) 0.134(12) 0.032(5) -0.006(7) -0.026(6) -0.017(10)
C7 0.050(6) 0.112(10) 0.044(6) 0.017(6) 0.001(5) 0.001(6)
C8 0.053(6) 0.106(9) 0.043(5) 0.006(6) 0.006(5) 0.005(6)
C9 0.039(5) 0.084(7) 0.025(4) -0.002(4) 0.002(3) -0.005(5)
C10 0.044(5) 0.095(8) 0.036(5) 0.010(5) 0.008(4) -0.005(5)
C11 0.062(6) 0.065(6) 0.042(5) 0.001(5) 0.005(4) -0.010(5)
C12 0.054(6) 0.086(8) 0.047(6) 0.004(5) -0.004(5) 0.008(6)
C15 0.044(6) 0.083(8) 0.068(7) 0.009(6) 0.001(5) -0.003(5)
C16 0.050(6) 0.081(7) 0.044(5) 0.000(5) -0.003(4) -0.009(5)
C17 0.033(4) 0.079(7) 0.039(5) 0.006(4) -0.004(4) -0.003(4)
C18 0.040(5) 0.083(7) 0.037(5) 0.009(5) -0.001(4) -0.002(5)
C19 0.046(5) 0.101(9) 0.036(5) 0.010(5) -0.003(4) -0.007(5)
C20 0.042(5) 0.094(8) 0.037(5) 0.012(5) -0.008(4) -0.015(5)
C21 0.040(5) 0.082(7) 0.040(5) 0.009(5) -0.007(4) -0.007(5)
C22 0.033(4) 0.084(7) 0.031(4) -0.004(4) -0.007(3) -0.001(4)
C23 0.038(5) 0.096(8) 0.040(5) 0.008(5) -0.005(4) -0.009(5)
C24 0.035(5) 0.084(7) 0.043(5) 0.005(5) 0.005(4) -0.010(5)
C25 0.043(5) 0.100(8) 0.031(4) 0.001(5) -0.002(4) -0.012(5)
C26 0.037(5) 0.092(8) 0.048(5) 0.007(5) -0.002(4) 0.000(5)
C28 0.066(7) 0.125(11) 0.053(6) -0.004(7) 0.011(5) 0.022(7)
C29 0.040(5) 0.079(7) 0.047(5) 0.008(5) -0.009(4) -0.008(5)
C30 0.039(5) 0.087(7) 0.034(4) 0.005(5) -0.003(4) -0.007(5)
C31 0.040(5) 0.078(7) 0.042(5) 0.005(5) -0.009(4) -0.006(5)
C33 0.049(6) 0.093(8) 0.050(6) -0.001(6) -0.005(5) 0.006(6)
C34 0.039(5) 0.079(7) 0.052(6) 0.003(5) -0.010(4) 0.002(5)
C35 0.036(5) 0.093(8) 0.040(5) 0.003(5) -0.007(4) 0.009(5)
C36 0.039(5) 0.096(8) 0.033(5) 0.004(5) -0.008(4) 0.006(5)
C37 0.043(5) 0.079(7) 0.040(5) 0.001(5) -0.005(4) 0.005(5)
C39 0.081(9) 0.133(12) 0.073(8) -0.043(8) 0.036(7) -0.022(8)
C40 0.039(5) 0.082(7) 0.038(5) 0.009(5) -0.003(4) 0.012(5)
C41 0.050(6) 0.086(8) 0.054(6) 0.003(6) -0.001(5) 0.009(6)
C42 0.060(6) 0.083(8) 0.041(5) 0.007(5) -0.003(5) 0.008(6)
C44 0.155(14) 0.095(10) 0.037(6) -0.001(6) 0.005(7) 0.012(9)
C45 0.055(6) 0.073(7) 0.043(5) 0.001(5) 0.000(4) 0.006(5)
C46 0.056(6) 0.081(7) 0.038(5) 0.005(5) 0.008(4) 0.001(5)
C47 0.051(6) 0.067(7) 0.075(7) 0.004(6) 0.001(5) -0.002(5)
C48 0.056(6) 0.077(7) 0.055(6) -0.010(5) 0.012(5) 0.008(6)
C50 0.139(15) 0.133(14) 0.100(12) -0.050(11) -0.034(11) 0.041(12)
C51 0.059(6) 0.087(8) 0.042(5) 0.002(5) 0.013(5) 0.003(6)
C52 0.052(6) 0.095(8) 0.046(5) 0.000(5) 0.002(5) 0.016(6)
C53 0.057(6) 0.081(7) 0.034(5) -0.001(5) 0.002(4) 0.005(5)
C55 0.090(9) 0.087(9) 0.061(7) -0.004(6) 0.014(6) 0.035(7)
C56 0.080(8) 0.093(9) 0.038(5) -0.013(5) 0.006(5) 0.007(7)
C57 0.072(7) 0.079(8) 0.032(5) 0.001(5) -0.002(5) 0.014(6)
C58 0.056(6) 0.079(8) 0.042(5) -0.005(5) 0.003(4) -0.010(6)
C59 0.051(6) 0.077(7) 0.042(5) -0.009(5) 0.005(4) -0.001(5)
C61 0.062(8) 0.073(8) 0.150(14) -0.027(9) 0.026(8) -0.013(6)
C62 0.050(5) 0.078(7) 0.028(4) 0.003(4) 0.005(4) -0.004(5)
C63 0.041(5) 0.086(8) 0.043(5) 0.005(5) 0.003(4) 0.004(5)
C64 0.059(6) 0.096(9) 0.035(5) 0.006(5) 0.008(4) 0.007(6)
C66 0.077(9) 0.137(14) 0.097(11) -0.006(10) -0.007(8) -0.027(9)
C67 0.038(5) 0.084(7) 0.039(5) -0.004(5) -0.009(4) -0.006(5)
C70 0.052(5) 0.095(7) 0.040(5) 0.007(5) 0.004(4) -0.006(5)
C71 0.071(7) 0.102(9) 0.042(6) -0.009(6) 0.003(5) -0.003(7)
C72 0.054(6) 0.102(9) 0.046(6) 0.002(6) -0.006(5) 0.001(6)
C73 0.051(6) 0.100(9) 0.039(5) 0.000(5) -0.001(4) -0.004(6)
C75 0.068(7) 0.103(10) 0.055(6) -0.003(6) -0.016(5) -0.013(7)
C76 0.078(8) 0.093(9) 0.042(5) -0.001(6) -0.008(5) 0.013(7)
C77 0.067(7) 0.086(9) 0.073(8) 0.009(7) -0.005(6) 0.010(6)
C80A 0.052(8) 0.062(9) 0.038(9) 0.009(7) -0.007(7) 0.008(6)
C80B 0.047(5) 0.055(5) 0.037(6) 0.004(4) -0.002(4) -0.006(4)
C81A 0.060(9) 0.077(10) 0.057(13) 0.005(8) -0.001(8) 0.007(7)
C81B 0.050(6) 0.060(6) 0.037(7) 0.005(5) 0.004(5) 0.001(4)
C82A 0.072(10) 0.079(10) 0.066(14) -0.002(9) 0.004(9) 0.000(8)
C82B 0.042(5) 0.061(6) 0.038(6) 0.001(5) -0.010(4) 0.001(4)
C83A 0.077(10) 0.082(10) 0.058(14) 0.001(9) 0.000(9) 0.011(8)
C83B 0.047(5) 0.075(6) 0.036(7) 0.001(5) -0.007(5) -0.002(4)
C85A 0.097(15) 0.11(2) 0.08(2) -0.009(18) 0.008(15) -0.008(14)
C85B 0.052(7) 0.092(12) 0.087(12) 0.009(10) 0.013(7) 0.002(7)
C86A 0.084(11) 0.080(10) 0.070(14) -0.009(9) 0.011(10) 0.011(8)
C86B 0.042(5) 0.076(6) 0.032(6) 0.003(5) -0.009(4) -0.004(4)
C87A 0.083(11) 0.086(10) 0.076(15) -0.005(9) 0.015(11) 0.011(8)
C87B 0.044(5) 0.074(6) 0.031(6) 0.008(5) -0.003(4) -0.003(4)
C14 0.037(5) 0.095(10) 0.222(19) 0.036(11) -0.024(7) -0.003(5)

_geom_special_details            
;
 All esds (except the esd in the dihedral angle between two l.s. planes)
 are estimated using the full covariance matrix.  The cell esds are taken
 into account individually in the estimation of esds in distances, angles
 and torsion angles; correlations between esds in cell parameters are only
 used when they are defined by crystal symmetry.  An approximate (isotropic)
 treatment of cell esds is used for estimating esds involving l.s. planes.
;
loop_
_geom_bond_atom_site_label_1
_geom_bond_atom_site_label_2
_geom_bond_distance
_geom_bond_site_symmetry_2
_geom_bond_publ_flag
Au1 Cl1 2.270(3) . ?
Au1 P1 2.225(3) . ?
Au2A Cl2A 2.259(11) . ?
Au2A P2A 2.246(9) . ?
Au2B Cl2B 2.253(5) . ?
Au2B P2B 2.224(4) . ?
P1 C1 1.810(9) . ?
P1 C9 1.790(10) . ?
P1 C17 1.821(9) . ?
P2A C20 1.882(11) . ?
P2A C70 1.838(11) . ?
P2A C80A 1.846(15) . ?
P2B C20 1.823(9) . ?
P2B C70 1.823(9) . ?
P2B C80B 1.805(12) . ?
O5 C4 1.386(11) . ?
O5 C6 1.399(15) . ?
O13 C12 1.341(13) . ?
O13 C14 1.437(13) . ?
O27 C26 1.364(13) . ?
O27 C28 1.447(12) . ?
O32 C31 1.385(12) . ?
O32 C33 1.419(11) . ?
O38 C37 1.371(12) . ?
O38 C39 1.386(12) . ?
O43 C42 1.402(13) . ?
O43 C44 1.409(13) . ?
O49 C48 1.366(12) . ?
O49 C50 1.425(16) . ?
O54 C53 1.410(12) . ?
O54 C55 1.407(12) . ?
O60 C59 1.385(11) . ?
O60 C61 1.411(13) . ?
O65 C64 1.392(12) . ?
O65 C66 1.444(15) . ?
O74 C73 1.381(11) . ?
O74 C75 1.431(13) . ?
O84A C83A 1.334(19) . ?
O84A C85A 1.386(19) . ?
O84B C83B 1.33(2) . ?
O84B C85B 1.460(18) . ?
C1 C2 1.353(14) . ?
C1 C8 1.395(14) . ?
C2 H2 0.9500 . ?
C2 C3 1.400(13) . ?
C3 H3 0.9500 . ?
C3 C4 1.362(15) . ?
C4 C7 1.379(16) . ?
C6 H6A 0.9800 . ?
C6 H6B 0.9800 . ?
C6 H6C 0.9800 . ?
C7 H7 0.9500 . ?
C7 C8 1.389(13) . ?
C8 H8 0.9500 . ?
C9 C10 1.380(14) . ?
C9 C16 1.389(12) . ?
C10 H10 0.9500 . ?
C10 C11 1.377(14) . ?
C11 H11 0.9500 . ?
C11 C12 1.363(14) . ?
C12 C15 1.380(15) . ?
C15 H15 0.9500 . ?
C15 C16 1.426(15) . ?
C16 H16 0.9500 . ?
C17 C18 1.406(12) . ?
C17 C22 1.390(12) . ?
C18 C19 1.384(13) . ?
C18 C67 1.496(13) . ?
C19 H19 0.9500 . ?
C19 C20 1.424(13) . ?
C20 C21 1.401(12) . ?
C21 C22 1.391(13) . ?
C21 C23 1.502(12) . ?
C22 H22 0.9500 . ?
C23 H23A 0.9900 . ?
C23 H23B 0.9900 . ?
C23 C24 1.490(13) . ?
C24 C25 1.378(14) . ?
C24 C31 1.388(13) . ?
C25 H25 0.9500 . ?
C25 C26 1.413(13) . ?
C26 C29 1.392(13) . ?
C28 H28A 0.9800 . ?
C28 H28B 0.9800 . ?
C28 H28C 0.9800 . ?
C29 C30 1.399(14) . ?
C29 C34 1.490(13) . ?
C30 H30 0.9500 . ?
C30 C31 1.397(13) . ?
C33 H33A 0.9800 . ?
C33 H33B 0.9800 . ?
C33 H33C 0.9800 . ?
C34 H34A 0.9900 . ?
C34 H34B 0.9900 . ?
C34 C35 1.500(15) . ?
C35 C36 1.405(14) . ?
C35 C42 1.356(14) . ?
C36 H36 0.9500 . ?
C36 C37 1.394(14) . ?
C37 C40 1.409(13) . ?
C39 H39A 0.9800 . ?
C39 H39B 0.9800 . ?
C39 H39C 0.9800 . ?
C40 C41 1.401(15) . ?
C40 C45 1.491(14) . ?
C41 H41 0.9500 . ?
C41 C42 1.412(15) . ?
C44 H44A 0.9800 . ?
C44 H44B 0.9800 . ?
C44 H44C 0.9800 . ?
C45 H45A 0.9900 . ?
C45 H45B 0.9900 . ?
C45 C46 1.514(13) . ?
C46 C47 1.365(15) . ?
C46 C53 1.394(14) . ?
C47 H47 0.9500 . ?
C47 C48 1.402(14) . ?
C48 C51 1.390(15) . ?
C50 H50A 0.9800 . ?
C50 H50B 0.9800 . ?
C50 H50C 0.9800 . ?
C51 C52 1.373(14) . ?
C51 C56 1.500(13) . ?
C52 H52 0.9500 . ?
C52 C53 1.407(13) . ?
C55 H55A 0.9800 . ?
C55 H55B 0.9800 . ?
C55 H55C 0.9800 . ?
C56 H56A 0.9900 . ?
C56 H56B 0.9900 . ?
C56 C57 1.498(15) . ?
C57 C58 1.404(14) . ?
C57 C64 1.413(16) . ?
C58 H58 0.9500 . ?
C58 C59 1.376(15) . ?
C59 C62 1.385(14) . ?
C61 H61A 0.9800 . ?
C61 H61B 0.9800 . ?
C61 H61C 0.9800 . ?
C62 C63 1.413(13) . ?
C62 C67 1.496(14) . ?
C63 H63 0.9500 . ?
C63 C64 1.363(15) . ?
C66 H66A 0.9800 . ?
C66 H66B 0.9800 . ?
C66 H66C 0.9800 . ?
C67 H67A 0.9900 . ?
C67 H67B 0.9900 . ?
C70 C71 1.390(15) . ?
C70 C77 1.359(16) . ?
C71 H71 0.9500 . ?
C71 C72 1.397(13) . ?
C72 H72 0.9500 . ?
C72 C73 1.370(15) . ?
C73 C76 1.342(15) . ?
C75 H75A 0.9800 . ?
C75 H75B 0.9800 . ?
C75 H75C 0.9800 . ?
C76 H76 0.9500 . ?
C76 C77 1.385(14) . ?
C77 H77 0.9500 . ?
C80A C81A 1.363(18) . ?
C80A C87A 1.388(19) . ?
C80B C81B 1.40(2) . ?
C80B C87B 1.344(18) . ?
C81A H81A 0.9500 . ?
C81A C82A 1.388(19) . ?
C81B H81B 0.9500 . ?
C81B C82B 1.41(2) . ?
C82A H82A 0.9500 . ?
C82A C83A 1.371(19) . ?
C82B H82B 0.9500 . ?
C82B C83B 1.39(2) . ?
C83A C86A 1.370(19) . ?
C83B C86B 1.35(2) . ?
C85A H85A 0.9800 . ?
C85A H85B 0.9800 . ?
C85A H85C 0.9800 . ?
C85B H85D 0.9800 . ?
C85B H85E 0.9800 . ?
C85B H85F 0.9800 . ?
C86A H86A 0.9500 . ?
C86A C87A 1.398(19) . ?
C86B H86B 0.9500 . ?
C86B C87B 1.36(2) . ?
C87A H87A 0.9500 . ?
C87B H87B 0.9500 . ?
C14 H14A 0.9800 . ?
C14 H14B 0.9800 . ?
C14 H14C 0.9800 . ?

loop_
_geom_angle_atom_site_label_1
_geom_angle_atom_site_label_2
_geom_angle_atom_site_label_3
_geom_angle
_geom_angle_site_symmetry_1
_geom_angle_site_symmetry_3
_geom_angle_publ_flag
P1 Au1 Cl1 173.36(10) . . ?
P2A Au2A Cl2A 176.8(4) . . ?
P2B Au2B Cl2B 176.88(17) . . ?
C1 P1 Au1 107.4(4) . . ?
C1 P1 C17 105.5(4) . . ?
C9 P1 Au1 113.6(3) . . ?
C9 P1 C1 106.4(5) . . ?
C9 P1 C17 103.7(4) . . ?
C17 P1 Au1 119.3(4) . . ?
C20 P2A Au2A 118.8(6) . . ?
C70 P2A Au2A 120.2(6) . . ?
C70 P2A C20 102.9(6) . . ?
C70 P2A C80A 99.4(9) . . ?
C80A P2A Au2A 116.1(8) . . ?
C80A P2A C20 95.1(9) . . ?
C20 P2B Au2B 117.7(4) . . ?
C20 P2B C70 105.8(5) . . ?
C70 P2B Au2B 115.7(4) . . ?
C80B P2B Au2B 114.5(5) . . ?
C80B P2B C20 99.0(6) . . ?
C80B P2B C70 101.8(6) . . ?
C4 O5 C6 114.1(9) . . ?
C12 O13 C14 118.4(10) . . ?
C26 O27 C28 118.5(8) . . ?
C31 O32 C33 118.3(7) . . ?
C37 O38 C39 119.2(10) . . ?
C42 O43 C44 117.8(9) . . ?
C48 O49 C50 117.5(9) . . ?
C55 O54 C53 115.9(8) . . ?
C59 O60 C61 118.5(9) . . ?
C64 O65 C66 115.7(10) . . ?
C73 O74 C75 117.5(9) . . ?
C83A O84A C85A 116(3) . . ?
C83B O84B C85B 116.4(14) . . ?
C2 C1 P1 122.7(8) . . ?
C2 C1 C8 118.3(9) . . ?
C8 C1 P1 118.6(8) . . ?
C1 C2 H2 119.3 . . ?
C1 C2 C3 121.3(10) . . ?
C3 C2 H2 119.3 . . ?
C2 C3 H3 120.3 . . ?
C4 C3 C2 119.4(10) . . ?
C4 C3 H3 120.3 . . ?
C3 C4 O5 123.6(11) . . ?
C3 C4 C7 121.2(9) . . ?
C7 C4 O5 115.1(10) . . ?
O5 C6 H6A 109.5 . . ?
O5 C6 H6B 109.5 . . ?
O5 C6 H6C 109.5 . . ?
H6A C6 H6B 109.5 . . ?
H6A C6 H6C 109.5 . . ?
H6B C6 H6C 109.5 . . ?
C4 C7 H7 120.9 . . ?
C4 C7 C8 118.2(11) . . ?
C8 C7 H7 120.9 . . ?
C1 C8 H8 119.2 . . ?
C7 C8 C1 121.5(11) . . ?
C7 C8 H8 119.2 . . ?
C10 C9 P1 122.8(7) . . ?
C10 C9 C16 118.4(10) . . ?
C16 C9 P1 118.7(9) . . ?
C9 C10 H10 119.3 . . ?
C11 C10 C9 121.3(9) . . ?
C11 C10 H10 119.3 . . ?
C10 C11 H11 119.5 . . ?
C12 C11 C10 121.1(10) . . ?
C12 C11 H11 119.5 . . ?
O13 C12 C11 116.5(11) . . ?
O13 C12 C15 123.7(10) . . ?
C11 C12 C15 119.8(11) . . ?
C12 C15 H15 120.3 . . ?
C12 C15 C16 119.4(10) . . ?
C16 C15 H15 120.3 . . ?
C9 C16 C15 119.9(10) . . ?
C9 C16 H16 120.0 . . ?
C15 C16 H16 120.0 . . ?
C18 C17 P1 122.1(7) . . ?
C22 C17 P1 119.1(7) . . ?
C22 C17 C18 118.7(8) . . ?
C17 C18 C67 122.3(9) . . ?
C19 C18 C17 118.5(9) . . ?
C19 C18 C67 118.7(9) . . ?
C18 C19 H19 119.1 . . ?
C18 C19 C20 121.8(8) . . ?
C20 C19 H19 119.1 . . ?
C19 C20 P2A 111.7(7) . . ?
C19 C20 P2B 121.1(7) . . ?
C21 C20 P2A 126.0(7) . . ?
C21 C20 P2B 119.6(7) . . ?
C21 C20 C19 119.2(8) . . ?
C20 C21 C23 123.9(9) . . ?
C22 C21 C20 117.3(8) . . ?
C22 C21 C23 118.7(8) . . ?
C17 C22 C21 123.7(8) . . ?
C17 C22 H22 118.2 . . ?
C21 C22 H22 118.2 . . ?
C21 C23 H23A 108.6 . . ?
C21 C23 H23B 108.6 . . ?
H23A C23 H23B 107.6 . . ?
C24 C23 C21 114.6(9) . . ?
C24 C23 H23A 108.6 . . ?
C24 C23 H23B 108.6 . . ?
C25 C24 C23 121.0(9) . . ?
C25 C24 C31 117.3(9) . . ?
C31 C24 C23 121.7(10) . . ?
C24 C25 H25 118.6 . . ?
C24 C25 C26 122.9(9) . . ?
C26 C25 H25 118.6 . . ?
O27 C26 C25 124.6(9) . . ?
O27 C26 C29 115.9(9) . . ?
C29 C26 C25 119.4(10) . . ?
O27 C28 H28A 109.5 . . ?
O27 C28 H28B 109.5 . . ?
O27 C28 H28C 109.5 . . ?
H28A C28 H28B 109.5 . . ?
H28A C28 H28C 109.5 . . ?
H28B C28 H28C 109.5 . . ?
C26 C29 C30 117.8(9) . . ?
C26 C29 C34 120.8(10) . . ?
C30 C29 C34 121.4(9) . . ?
C29 C30 H30 119.2 . . ?
C31 C30 C29 121.7(9) . . ?
C31 C30 H30 119.2 . . ?
O32 C31 C24 115.7(8) . . ?
O32 C31 C30 123.3(9) . . ?
C24 C31 C30 120.9(10) . . ?
O32 C33 H33A 109.5 . . ?
O32 C33 H33B 109.5 . . ?
O32 C33 H33C 109.5 . . ?
H33A C33 H33B 109.5 . . ?
H33A C33 H33C 109.5 . . ?
H33B C33 H33C 109.5 . . ?
C29 C34 H34A 109.0 . . ?
C29 C34 H34B 109.0 . . ?
C29 C34 C35 113.1(8) . . ?
H34A C34 H34B 107.8 . . ?
C35 C34 H34A 109.0 . . ?
C35 C34 H34B 109.0 . . ?
C36 C35 C34 119.8(9) . . ?
C42 C35 C34 122.1(11) . . ?
C42 C35 C36 118.1(11) . . ?
C35 C36 H36 119.5 . . ?
C37 C36 C35 121.0(10) . . ?
C37 C36 H36 119.5 . . ?
O38 C37 C36 124.3(9) . . ?
O38 C37 C40 114.2(10) . . ?
C36 C37 C40 121.4(10) . . ?
O38 C39 H39A 109.5 . . ?
O38 C39 H39B 109.5 . . ?
O38 C39 H39C 109.5 . . ?
H39A C39 H39B 109.5 . . ?
H39A C39 H39C 109.5 . . ?
H39B C39 H39C 109.5 . . ?
C37 C40 C45 120.6(10) . . ?
C41 C40 C37 116.5(10) . . ?
C41 C40 C45 122.8(9) . . ?
C40 C41 H41 119.4 . . ?
C40 C41 C42 121.3(10) . . ?
C42 C41 H41 119.4 . . ?
O43 C42 C41 121.3(10) . . ?
C35 C42 O43 117.0(11) . . ?
C35 C42 C41 121.6(11) . . ?
O43 C44 H44A 109.5 . . ?
O43 C44 H44B 109.5 . . ?
O43 C44 H44C 109.5 . . ?
H44A C44 H44B 109.5 . . ?
H44A C44 H44C 109.5 . . ?
H44B C44 H44C 109.5 . . ?
C40 C45 H45A 109.5 . . ?
C40 C45 H45B 109.5 . . ?
C40 C45 C46 110.7(8) . . ?
H45A C45 H45B 108.1 . . ?
C46 C45 H45A 109.5 . . ?
C46 C45 H45B 109.5 . . ?
C47 C46 C45 121.8(10) . . ?
C47 C46 C53 118.3(9) . . ?
C53 C46 C45 119.7(10) . . ?
C46 C47 H47 119.3 . . ?
C46 C47 C48 121.5(10) . . ?
C48 C47 H47 119.3 . . ?
O49 C48 C47 123.0(10) . . ?
O49 C48 C51 116.7(9) . . ?
C51 C48 C47 120.1(10) . . ?
O49 C50 H50A 109.5 . . ?
O49 C50 H50B 109.5 . . ?
O49 C50 H50C 109.5 . . ?
H50A C50 H50B 109.5 . . ?
H50A C50 H50C 109.5 . . ?
H50B C50 H50C 109.5 . . ?
C48 C51 C56 119.7(10) . . ?
C52 C51 C48 118.5(10) . . ?
C52 C51 C56 121.8(10) . . ?
C51 C52 H52 119.6 . . ?
C51 C52 C53 120.9(10) . . ?
C53 C52 H52 119.6 . . ?
C46 C53 O54 114.9(8) . . ?
C46 C53 C52 120.2(10) . . ?
C52 C53 O54 124.9(9) . . ?
O54 C55 H55A 109.5 . . ?
O54 C55 H55B 109.5 . . ?
O54 C55 H55C 109.5 . . ?
H55A C55 H55B 109.5 . . ?
H55A C55 H55C 109.5 . . ?
H55B C55 H55C 109.5 . . ?
C51 C56 H56A 108.8 . . ?
C51 C56 H56B 108.8 . . ?
H56A C56 H56B 107.7 . . ?
C57 C56 C51 114.0(9) . . ?
C57 C56 H56A 108.8 . . ?
C57 C56 H56B 108.8 . . ?
C58 C57 C56 122.7(11) . . ?
C58 C57 C64 115.5(10) . . ?
C64 C57 C56 121.7(10) . . ?
C57 C58 H58 118.7 . . ?
C59 C58 C57 122.6(10) . . ?
C59 C58 H58 118.7 . . ?
C58 C59 O60 123.6(10) . . ?
C58 C59 C62 121.4(10) . . ?
C62 C59 O60 114.9(10) . . ?
O60 C61 H61A 109.5 . . ?
O60 C61 H61B 109.5 . . ?
O60 C61 H61C 109.5 . . ?
H61A C61 H61B 109.5 . . ?
H61A C61 H61C 109.5 . . ?
H61B C61 H61C 109.5 . . ?
C59 C62 C63 116.6(10) . . ?
C59 C62 C67 121.5(9) . . ?
C63 C62 C67 121.9(9) . . ?
C62 C63 H63 119.0 . . ?
C64 C63 C62 122.0(11) . . ?
C64 C63 H63 119.0 . . ?
O65 C64 C57 114.8(10) . . ?
C63 C64 O65 123.4(11) . . ?
C63 C64 C57 121.7(10) . . ?
O65 C66 H66A 109.5 . . ?
O65 C66 H66B 109.5 . . ?
O65 C66 H66C 109.5 . . ?
H66A C66 H66B 109.5 . . ?
H66A C66 H66C 109.5 . . ?
H66B C66 H66C 109.5 . . ?
C18 C67 H67A 109.1 . . ?
C18 C67 H67B 109.1 . . ?
C62 C67 C18 112.4(8) . . ?
C62 C67 H67A 109.1 . . ?
C62 C67 H67B 109.1 . . ?
H67A C67 H67B 107.8 . . ?
C71 C70 P2A 136.3(9) . . ?
C71 C70 P2B 114.0(9) . . ?
C77 C70 P2A 107.0(9) . . ?
C77 C70 P2B 129.0(9) . . ?
C77 C70 C71 116.6(9) . . ?
C70 C71 H71 119.1 . . ?
C70 C71 C72 121.7(11) . . ?
C72 C71 H71 119.1 . . ?
C71 C72 H72 120.8 . . ?
C73 C72 C71 118.4(11) . . ?
C73 C72 H72 120.8 . . ?
C72 C73 O74 114.0(10) . . ?
C76 C73 O74 125.1(11) . . ?
C76 C73 C72 120.9(10) . . ?
O74 C75 H75A 109.5 . . ?
O74 C75 H75B 109.5 . . ?
O74 C75 H75C 109.5 . . ?
H75A C75 H75B 109.5 . . ?
H75A C75 H75C 109.5 . . ?
H75B C75 H75C 109.5 . . ?
C73 C76 H76 120.1 . . ?
C73 C76 C77 119.8(11) . . ?
C77 C76 H76 120.1 . . ?
C70 C77 C76 122.4(11) . . ?
C70 C77 H77 118.8 . . ?
C76 C77 H77 118.8 . . ?
C81A C80A P2A 115.2(17) . . ?
C81A C80A C87A 127(2) . . ?
C87A C80A P2A 117.3(18) . . ?
C81B C80B P2B 120.2(12) . . ?
C87B C80B P2B 121.6(11) . . ?
C87B C80B C81B 118.0(14) . . ?
C80A C81A H81A 122.1 . . ?
C80A C81A C82A 116(3) . . ?
C82A C81A H81A 122.1 . . ?
C80B C81B H81B 120.9 . . ?
C80B C81B C82B 118.1(16) . . ?
C82B C81B H81B 120.9 . . ?
C81A C82A H82A 122.3 . . ?
C83A C82A C81A 115(3) . . ?
C83A C82A H82A 122.3 . . ?
C81B C82B H82B 119.4 . . ?
C83B C82B C81B 121.2(16) . . ?
C83B C82B H82B 119.4 . . ?
O84A C83A C82A 123(3) . . ?
O84A C83A C86A 106(3) . . ?
C86A C83A C82A 131(3) . . ?
O84B C83B C82B 113.3(16) . . ?
O84B C83B C86B 128.1(16) . . ?
C86B C83B C82B 118.6(17) . . ?
O84A C85A H85A 109.5 . . ?
O84A C85A H85B 109.5 . . ?
O84A C85A H85C 109.5 . . ?
H85A C85A H85B 109.5 . . ?
H85A C85A H85C 109.5 . . ?
H85B C85A H85C 109.5 . . ?
O84B C85B H85D 109.5 . . ?
O84B C85B H85E 109.5 . . ?
O84B C85B H85F 109.5 . . ?
H85D C85B H85E 109.5 . . ?
H85D C85B H85F 109.5 . . ?
H85E C85B H85F 109.5 . . ?
C83A C86A H86A 123.6 . . ?
C83A C86A C87A 113(3) . . ?
C87A C86A H86A 123.6 . . ?
C83B C86B H86B 119.9 . . ?
C83B C86B C87B 120.2(15) . . ?
C87B C86B H86B 119.9 . . ?
C80A C87A C86A 117(3) . . ?
C80A C87A H87A 121.4 . . ?
C86A C87A H87A 121.4 . . ?
C80B C87B C86B 123.7(15) . . ?
C80B C87B H87B 118.2 . . ?
C86B C87B H87B 118.2 . . ?
O13 C14 H14A 109.5 . . ?
O13 C14 H14B 109.5 . . ?
O13 C14 H14C 109.5 . . ?
H14A C14 H14B 109.5 . . ?
H14A C14 H14C 109.5 . . ?
H14B C14 H14C 109.5 . . ?

loop_
_geom_torsion_atom_site_label_1
_geom_torsion_atom_site_label_2
_geom_torsion_atom_site_label_3
_geom_torsion_atom_site_label_4
_geom_torsion
_geom_torsion_site_symmetry_1
_geom_torsion_site_symmetry_2
_geom_torsion_site_symmetry_3
_geom_torsion_site_symmetry_4
_geom_torsion_publ_flag
Au1 P1 C1 C2 106.2(10) . . . . ?
Au1 P1 C1 C8 -66.5(9) . . . . ?
Au1 P1 C9 C10 -178.5(6) . . . . ?
Au1 P1 C9 C16 3.5(8) . . . . ?
Au1 P1 C17 C18 -46.1(10) . . . . ?
Au1 P1 C17 C22 138.7(7) . . . . ?
Au2A P2A C20 C19 88.9(9) . . . . ?
Au2A P2A C20 C21 -71.0(13) . . . . ?
Au2A P2A C70 C71 166.1(11) . . . . ?
Au2A P2A C70 C77 -12.8(11) . . . . ?
Au2A P2A C80A C81A -21.4(16) . . . . ?
Au2A P2A C80A C87A 155.9(18) . . . . ?
Au2B P2B C20 C19 -137.9(9) . . . . ?
Au2B P2B C20 C21 38.0(11) . . . . ?
Au2B P2B C70 C71 40.9(10) . . . . ?
Au2B P2B C70 C77 -132.4(11) . . . . ?
Au2B P2B C80B C81B -157.6(10) . . . . ?
Au2B P2B C80B C87B 18.6(13) . . . . ?
P1 C1 C2 C3 -174.8(9) . . . . ?
P1 C1 C8 C7 176.0(9) . . . . ?
P1 C9 C10 C11 -176.1(7) . . . . ?
P1 C9 C16 C15 176.3(7) . . . . ?
P1 C17 C18 C19 -167.9(8) . . . . ?
P1 C17 C18 C67 20.9(14) . . . . ?
P1 C17 C22 C21 175.5(8) . . . . ?
P2A C20 C21 C22 166.6(9) . . . . ?
P2A C20 C21 C23 -9.9(18) . . . . ?
P2A C70 C71 C72 -179.2(10) . . . . ?
P2A C70 C77 C76 179.7(11) . . . . ?
P2A C80A C81A C82A -178.2(17) . . . . ?
P2A C80A C87A C86A 174(2) . . . . ?
P2B C20 C21 C22 -167.9(8) . . . . ?
P2B C20 C21 C23 15.5(16) . . . . ?
P2B C70 C71 C72 -174.5(9) . . . . ?
P2B C70 C77 C76 173.7(10) . . . . ?
P2B C80B C81B C82B -179.9(10) . . . . ?
P2B C80B C87B C86B -179.3(10) . . . . ?
O5 C4 C7 C8 -177.5(10) . . . . ?
O13 C12 C15 C16 -176.0(10) . . . . ?
O27 C26 C29 C30 -177.7(9) . . . . ?
O27 C26 C29 C34 3.4(15) . . . . ?
O38 C37 C40 C41 -174.5(8) . . . . ?
O38 C37 C40 C45 10.2(12) . . . . ?
O49 C48 C51 C52 -176.4(10) . . . . ?
O49 C48 C51 C56 5.5(16) . . . . ?
O60 C59 C62 C63 177.6(8) . . . . ?
O60 C59 C62 C67 -1.6(13) . . . . ?
O74 C73 C76 C77 178.9(11) . . . . ?
O84A C83A C86A C87A 177(3) . . . . ?
O84B C83B C86B C87B -177.2(14) . . . . ?
C1 P1 C9 C10 -60.6(8) . . . . ?
C1 P1 C9 C16 121.4(7) . . . . ?
C1 P1 C17 C18 -166.8(9) . . . . ?
C1 P1 C17 C22 18.0(10) . . . . ?
C1 C2 C3 C4 0.8(18) . . . . ?
C2 C1 C8 C7 3.0(17) . . . . ?
C2 C3 C4 O5 178.3(11) . . . . ?
C2 C3 C4 C7 -0.5(18) . . . . ?
C3 C4 C7 C8 1.4(18) . . . . ?
C4 C7 C8 C1 -2.7(17) . . . . ?
C6 O5 C4 C3 4.3(17) . . . . ?
C6 O5 C4 C7 -176.8(11) . . . . ?
C8 C1 C2 C3 -2.0(17) . . . . ?
C9 P1 C1 C2 -15.7(11) . . . . ?
C9 P1 C1 C8 171.5(8) . . . . ?
C9 P1 C17 C18 81.5(9) . . . . ?
C9 P1 C17 C22 -93.7(9) . . . . ?
C9 C10 C11 C12 -0.5(15) . . . . ?
C10 C9 C16 C15 -1.8(13) . . . . ?
C10 C11 C12 O13 176.3(9) . . . . ?
C10 C11 C12 C15 -1.0(16) . . . . ?
C11 C12 C15 C16 1.1(16) . . . . ?
C12 C15 C16 C9 0.3(15) . . . . ?
C16 C9 C10 C11 1.9(13) . . . . ?
C17 P1 C1 C2 -125.5(10) . . . . ?
C17 P1 C1 C8 61.7(10) . . . . ?
C17 P1 C9 C10 50.4(8) . . . . ?
C17 P1 C9 C16 -127.6(7) . . . . ?
C17 C18 C19 C20 -7.0(17) . . . . ?
C17 C18 C67 C62 73.7(12) . . . . ?
C18 C17 C22 C21 0.1(16) . . . . ?
C18 C19 C20 P2A -162.3(9) . . . . ?
C18 C19 C20 P2B 175.1(9) . . . . ?
C18 C19 C20 C21 -0.9(18) . . . . ?
C19 C18 C67 C62 -97.6(11) . . . . ?
C19 C20 C21 C22 8.1(16) . . . . ?
C19 C20 C21 C23 -168.5(11) . . . . ?
C20 P2A C70 C71 -59.1(15) . . . . ?
C20 P2A C70 C77 121.9(9) . . . . ?
C20 P2A C80A C81A -147.0(13) . . . . ?
C20 P2A C80A C87A 30(2) . . . . ?
C20 P2B C70 C71 -91.4(9) . . . . ?
C20 P2B C70 C77 95.4(12) . . . . ?
C20 P2B C80B C81B -31.6(12) . . . . ?
C20 P2B C80B C87B 144.7(11) . . . . ?
C20 C21 C22 C17 -7.9(16) . . . . ?
C20 C21 C23 C24 125.7(11) . . . . ?
C21 C23 C24 C25 -85.3(12) . . . . ?
C21 C23 C24 C31 97.1(12) . . . . ?
C22 C17 C18 C19 7.3(15) . . . . ?
C22 C17 C18 C67 -163.9(9) . . . . ?
C22 C21 C23 C24 -50.8(14) . . . . ?
C23 C21 C22 C17 168.8(10) . . . . ?
C23 C24 C25 C26 -177.9(9) . . . . ?
C23 C24 C31 O32 -3.5(14) . . . . ?
C23 C24 C31 C30 177.5(9) . . . . ?
C24 C25 C26 O27 176.6(10) . . . . ?
C24 C25 C26 C29 1.4(16) . . . . ?
C25 C24 C31 O32 178.7(8) . . . . ?
C25 C24 C31 C30 -0.3(14) . . . . ?
C25 C26 C29 C30 -2.1(15) . . . . ?
C25 C26 C29 C34 178.9(9) . . . . ?
C26 C29 C30 C31 1.7(15) . . . . ?
C26 C29 C34 C35 81.8(12) . . . . ?
C28 O27 C26 C25 -3.8(15) . . . . ?
C28 O27 C26 C29 171.5(10) . . . . ?
C29 C30 C31 O32 -179.5(9) . . . . ?
C29 C30 C31 C24 -0.5(15) . . . . ?
C29 C34 C35 C36 -92.1(11) . . . . ?
C29 C34 C35 C42 86.3(12) . . . . ?
C30 C29 C34 C35 -97.1(12) . . . . ?
C31 C24 C25 C26 -0.2(15) . . . . ?
C33 O32 C31 C24 168.1(9) . . . . ?
C33 O32 C31 C30 -12.9(14) . . . . ?
C34 C29 C30 C31 -179.3(9) . . . . ?
C34 C35 C36 C37 175.4(8) . . . . ?
C34 C35 C42 O43 1.8(13) . . . . ?
C34 C35 C42 C41 -173.5(9) . . . . ?
C35 C36 C37 O38 175.3(8) . . . . ?
C35 C36 C37 C40 -0.1(13) . . . . ?
C36 C35 C42 O43 -179.7(8) . . . . ?
C36 C35 C42 C41 5.0(14) . . . . ?
C36 C37 C40 C41 1.4(13) . . . . ?
C36 C37 C40 C45 -173.9(8) . . . . ?
C37 C40 C41 C42 0.5(13) . . . . ?
C37 C40 C45 C46 66.9(11) . . . . ?
C39 O38 C37 C36 13.9(14) . . . . ?
C39 O38 C37 C40 -170.4(9) . . . . ?
C40 C41 C42 O43 -178.9(8) . . . . ?
C40 C41 C42 C35 -3.8(15) . . . . ?
C40 C45 C46 C47 -103.5(12) . . . . ?
C40 C45 C46 C53 70.7(12) . . . . ?
C41 C40 C45 C46 -108.1(10) . . . . ?
C42 C35 C36 C37 -3.0(13) . . . . ?
C44 O43 C42 C35 150.4(11) . . . . ?
C44 O43 C42 C41 -34.3(15) . . . . ?
C45 C40 C41 C42 175.7(9) . . . . ?
C45 C46 C47 C48 170.0(10) . . . . ?
C45 C46 C53 O54 8.9(15) . . . . ?
C45 C46 C53 C52 -167.9(10) . . . . ?
C46 C47 C48 O49 -178.6(10) . . . . ?
C46 C47 C48 C51 -2.8(17) . . . . ?
C47 C46 C53 O54 -176.6(10) . . . . ?
C47 C46 C53 C52 6.5(16) . . . . ?
C47 C48 C51 C52 7.6(17) . . . . ?
C47 C48 C51 C56 -170.6(11) . . . . ?
C48 C51 C52 C53 -5.3(17) . . . . ?
C48 C51 C56 C57 150.3(11) . . . . ?
C50 O49 C48 C47 -13.6(18) . . . . ?
C50 O49 C48 C51 170.5(13) . . . . ?
C51 C52 C53 O54 -178.2(11) . . . . ?
C51 C52 C53 C46 -1.7(17) . . . . ?
C51 C56 C57 C58 121.4(11) . . . . ?
C51 C56 C57 C64 -56.6(14) . . . . ?
C52 C51 C56 C57 -27.7(16) . . . . ?
C53 C46 C47 C48 -4.3(17) . . . . ?
C55 O54 C53 C46 171.8(10) . . . . ?
C55 O54 C53 C52 -11.5(16) . . . . ?
C56 C51 C52 C53 172.8(11) . . . . ?
C56 C57 C58 C59 -176.0(9) . . . . ?
C56 C57 C64 O65 -6.3(14) . . . . ?
C56 C57 C64 C63 175.5(9) . . . . ?
C57 C58 C59 O60 -179.5(9) . . . . ?
C57 C58 C59 C62 0.2(15) . . . . ?
C58 C57 C64 O65 175.6(8) . . . . ?
C58 C57 C64 C63 -2.6(14) . . . . ?
C58 C59 C62 C63 -2.1(14) . . . . ?
C58 C59 C62 C67 178.6(9) . . . . ?
C59 C62 C63 C64 1.7(14) . . . . ?
C59 C62 C67 C18 -168.9(8) . . . . ?
C61 O60 C59 C58 4.6(16) . . . . ?
C61 O60 C59 C62 -175.1(10) . . . . ?
C62 C63 C64 O65 -177.3(8) . . . . ?
C62 C63 C64 C57 0.7(15) . . . . ?
C63 C62 C67 C18 11.8(12) . . . . ?
C64 C57 C58 C59 2.1(14) . . . . ?
C66 O65 C64 C57 149.6(10) . . . . ?
C66 O65 C64 C63 -32.3(14) . . . . ?
C67 C18 C19 C20 164.6(10) . . . . ?
C67 C62 C63 C64 -179.1(9) . . . . ?
C70 P2A C20 C19 -46.7(11) . . . . ?
C70 P2A C20 C21 153.5(11) . . . . ?
C70 P2A C80A C81A 109.0(14) . . . . ?
C70 P2A C80A C87A -74(2) . . . . ?
C70 P2B C20 C19 -6.8(11) . . . . ?
C70 P2B C20 C21 169.1(9) . . . . ?
C70 P2B C80B C81B 76.8(12) . . . . ?
C70 P2B C80B C87B -107.0(11) . . . . ?
C70 C71 C72 C73 -0.8(18) . . . . ?
C71 C70 C77 C76 0.5(18) . . . . ?
C71 C72 C73 O74 -178.7(10) . . . . ?
C71 C72 C73 C76 1.8(18) . . . . ?
C72 C73 C76 C77 -1.6(19) . . . . ?
C73 C76 C77 C70 0(2) . . . . ?
C75 O74 C73 C72 177.6(10) . . . . ?
C75 O74 C73 C76 -2.9(17) . . . . ?
C77 C70 C71 C72 -0.3(17) . . . . ?
C80A P2A C20 C19 -147.5(10) . . . . ?
C80A P2A C20 C21 52.6(13) . . . . ?
C80A P2A C70 C71 38.4(15) . . . . ?
C80A P2A C70 C77 -140.6(11) . . . . ?
C80A C81A C82A C83A 2(2) . . . . ?
C80B P2B C20 C19 98.3(10) . . . . ?
C80B P2B C20 C21 -85.8(10) . . . . ?
C80B P2B C70 C71 165.6(9) . . . . ?
C80B P2B C70 C77 -7.7(13) . . . . ?
C80B C81B C82B C83B -2(2) . . . . ?
C81A C80A C87A C86A -9(4) . . . . ?
C81A C82A C83A O84A 180(3) . . . . ?
C81A C82A C83A C86A -5(4) . . . . ?
C81B C80B C87B C86B -3(2) . . . . ?
C81B C82B C83B O84B 178.2(12) . . . . ?
C81B C82B C83B C86B -1(2) . . . . ?
C82A C83A C86A C87A 0(5) . . . . ?
C82B C83B C86B C87B 2(2) . . . . ?
C83A C86A C87A C80A 6(4) . . . . ?
C83B C86B C87B C80B 0(2) . . . . ?
C85A O84A C83A C82A -1(5) . . . . ?
C85A O84A C83A C86A -177(3) . . . . ?
C85B O84B C83B C82B -178.8(13) . . . . ?
C85B O84B C83B C86B 1(2) . . . . ?
C87A C80A C81A C82A 5(2) . . . . ?
C87B C80B C81B C82B 3.8(19) . . . . ?
C14 O13 C12 C11 177.6(12) . . . . ?
C14 O13 C12 C15 -5.2(17) . . . . ?

_shelx_res_file                  
;
TITL aktestb_auto_a.res in P2(1)/c
    ak13-85.res
    created by SHELXL-2019/2 at 13:08:43 on 08-Apr-2025
REM Old TITL aktestb_auto in P2(1)/c
REM SHELXT solution in P2(1)/c
REM R1 0.219, Rweak 0.038, Alpha 0.104, Orientation as input
REM Formula found by SHELXT: C30 O54 N4 P2B Cl3 Au2B
CELL 1.54184 12.616799 17.541946 29.300836 90 99.8042 90
ZERR 4 0.000203 0.000274 0.000406 0 0.0015 0
LATT 1
SYMM -X,0.5+Y,0.5-Z
SFAC C H Au Cl O P
UNIT 284 288 8 8 48 8
RIGU O13 C14
SADI Au2B P2B Au2A P2A
SADI P2A C70 P2B C70 P2B C20 P2A C20
FLAT C80A C81A C82A C83A C86A C87A
DFIX 1.35 O84A C83A
RIGU P2B O84B C80B C81B C82B C83B C85B C86B C87B
DFIX 1.4 O84A C85A
DFIX 1.39 C87A C80A C81A C80A C82A C81A C82A C83A C83A C86A C86A C87A
SADI P2B C80B P2A C80A P2A C20 P2B C20
DANG 2.75 C87A P2A
DANG 2.75 P2A C81A
RIGU P2B C80B C81B C82B C83B O84B C85B C86B C87B Au2B Cl2B C70
RIGU Cl2A Au2A P2A C70 C80A C81A C82A C83A C86A C87A O84A C85A
SIMU Au2A Cl2A Cl2B P2A P2B O84A O84B C80B C81A C81B C82A C82B C83A C83B =
 C85A C85B C86B C87B AU2B C80A C86A C87A

L.S. 30
PLAN  6
TEMP -153
CONF
BOND $H
MORE -1
fmap 2
acta
OMIT -4 5 2
OMIT 2 6 4
OMIT 3 2 8
REM <olex2.extras>
REM <HklSrc "%.\\ak13-85.hkl">
REM </olex2.extras>

WGHT    0.000000   76.277000
FVAR       0.37817   0.66532
AU1   3    0.666736    0.344170    0.360913    11.00000    0.04367    0.08118 =
         0.04612    0.00360    0.00700   -0.00128
PART 2
AU2A  3    0.209933    0.237786    0.537343   -21.00000    0.04783    0.11772 =
         0.04466   -0.00334    0.00278    0.01258
PART 1
AU2B  3    0.280212   -0.009094    0.509566    21.00000    0.05130    0.05655 =
         0.03449    0.00235   -0.00632   -0.00705
PART 0
CL1   4    0.743035    0.458090    0.349151    11.00000    0.06281    0.08833 =
         0.07954    0.00324    0.01847   -0.00693
PART 2
CL2A  4    0.096202    0.333903    0.546487   -21.00000    0.06815    0.12892 =
         0.05487   -0.00446   -0.00769    0.03395
PART 1
CL2B  4    0.207952   -0.125589    0.493820    21.00000    0.07168    0.05506 =
         0.06445   -0.00380   -0.01379   -0.01095
PART 0
P1    6    0.594535    0.228987    0.364159    11.00000    0.04241    0.08416 =
         0.03732    0.00373    0.00185   -0.00444
PART 2
P2A   6    0.330455    0.147099    0.528533   -21.00000    0.04373    0.08561 =
         0.03279    0.00850    0.00348    0.00926
PART 1
P2B   6    0.343231    0.108614    0.523072    21.00000    0.04775    0.05102 =
         0.03064    0.00409   -0.00318   -0.00420
PART 0
O5    5    0.294891    0.205158    0.184181    11.00000    0.06218    0.12674 =
         0.05254   -0.00609   -0.01299   -0.00587
O13   5    0.913844   -0.021448    0.389445    11.00000    0.04697    0.08495 =
         0.08957    0.00568   -0.01003    0.00097
O27   5   -0.012969    0.319546    0.375139    11.00000    0.04837    0.10549 =
         0.05369   -0.00062   -0.00012    0.01176
O32   5    0.233424    0.086870    0.320540    11.00000    0.04580    0.08133 =
         0.04596    0.00200   -0.01276   -0.00207
O38   5    0.032008    0.570947    0.306876    11.00000    0.05052    0.09052 =
         0.05657   -0.00418    0.00363    0.00914
O43   5    0.087700    0.306631    0.210838    11.00000    0.08047    0.08679 =
         0.05898   -0.00721    0.01134    0.01163
O49   5    0.306615    0.700506    0.399243    11.00000    0.06740    0.09572 =
         0.06437   -0.01866   -0.00191    0.00567
O54   5    0.363780    0.494977    0.262261    11.00000    0.06405    0.11387 =
         0.04936   -0.01317    0.00042    0.00952
O60   5    0.768327    0.414364    0.475990    11.00000    0.04263    0.07388 =
         0.09777   -0.01454   -0.00063    0.00081
O65   5    0.331782    0.468083    0.427198    11.00000    0.05897    0.10602 =
         0.06405   -0.00038    0.00448    0.01322
O74   5    0.656244    0.111770    0.700168    11.00000    0.07077    0.10209 =
         0.05220   -0.00227   -0.00771    0.00264
PART 2
O84A  5    0.175960   -0.156321    0.484701   -21.00000    0.09885    0.08905 =
         0.08438   -0.00491    0.01088    0.00376
PART 1
O84B  5    0.015499    0.342851    0.539959    21.00000    0.04813    0.08630 =
         0.05907    0.00098    0.00147    0.00264
PART 0
C1    1    0.502886    0.214209    0.310286    11.00000    0.04661    0.08892 =
         0.03420    0.00860    0.00078   -0.00201
C2    1    0.525385    0.167047    0.276650    11.00000    0.05195    0.09885 =
         0.04880   -0.00546   -0.00317    0.00216
AFIX  43
H2    2    0.589019    0.137099    0.282172    11.00000   -1.20000
AFIX   0
C3    1    0.456773    0.161513    0.233888    11.00000    0.06612    0.09024 =
         0.04016   -0.00670   -0.00082    0.00544
AFIX  43
H3    2    0.473183    0.127633    0.210774    11.00000   -1.20000
AFIX   0
C4    1    0.366278    0.205165    0.225745    11.00000    0.05286    0.10399 =
         0.04028    0.00184   -0.00105   -0.01283
PART 2
C6    1    0.319563    0.152075    0.151907    11.00000    0.11880    0.13409 =
         0.03201   -0.00643   -0.02561   -0.01747
AFIX 137
H6A   2    0.260039    0.149362    0.125676    11.00000   -1.50000
H6B   2    0.330632    0.101841    0.166579    11.00000   -1.50000
H6C   2    0.385294    0.167849    0.140864    11.00000   -1.50000
AFIX   0
PART 0
C7    1    0.340530    0.254242    0.258952    11.00000    0.04977    0.11169 =
         0.04433    0.01693    0.00093    0.00138
AFIX  43
H7    2    0.276468    0.283723    0.253342    11.00000   -1.20000
AFIX   0
C8    1    0.410796    0.259408    0.300831    11.00000    0.05308    0.10605 =
         0.04308    0.00626    0.00577    0.00480
AFIX  43
H8    2    0.395785    0.294547    0.323565    11.00000   -1.20000
AFIX   0
C9    1    0.690675    0.153121    0.368646    11.00000    0.03914    0.08401 =
         0.02527   -0.00248    0.00249   -0.00470
C10   1    0.662141    0.077348    0.370072    11.00000    0.04397    0.09514 =
         0.03609    0.00996    0.00843   -0.00537
AFIX  43
H10   2    0.588227    0.064044    0.366698    11.00000   -1.20000
AFIX   0
C11   1    0.738663    0.020635    0.376289    11.00000    0.06176    0.06508 =
         0.04214    0.00072    0.00459   -0.01031
AFIX  43
H11   2    0.716678   -0.031033    0.377384    11.00000   -1.20000
AFIX   0
C12   1    0.845426    0.037383    0.380897    11.00000    0.05397    0.08605 =
         0.04723    0.00372   -0.00381    0.00807
C15   1    0.877835    0.112196    0.378620    11.00000    0.04447    0.08324 =
         0.06759    0.00896    0.00098   -0.00251
AFIX  43
H15   2    0.952028    0.124284    0.381265    11.00000   -1.20000
AFIX   0
C16   1    0.798965    0.171230    0.372260    11.00000    0.05023    0.08128 =
         0.04431   -0.00027   -0.00334   -0.00898
AFIX  43
H16   2    0.820474    0.222896    0.370496    11.00000   -1.20000
AFIX   0
C17   1    0.517146    0.208045    0.409724    11.00000    0.03347    0.07859 =
         0.03879    0.00638   -0.00441   -0.00346
C18   1    0.553947    0.227845    0.456233    11.00000    0.03994    0.08278 =
         0.03715    0.00856   -0.00082   -0.00175
C19   1    0.501479    0.197603    0.489912    11.00000    0.04570    0.10143 =
         0.03617    0.01026   -0.00346   -0.00718
AFIX  43
H19   2    0.530497    0.205951    0.521613    11.00000   -1.20000
AFIX   0
C20   1    0.405161    0.154308    0.478317    11.00000    0.04222    0.09361 =
         0.03747    0.01191   -0.00778   -0.01532
C21   1    0.361413    0.142817    0.431591    11.00000    0.03978    0.08201 =
         0.03997    0.00853   -0.00660   -0.00696
C22   1    0.422593    0.166304    0.398901    11.00000    0.03324    0.08423 =
         0.03102   -0.00419   -0.00741   -0.00135
AFIX  43
H22   2    0.398382    0.153067    0.367412    11.00000   -1.20000
AFIX   0
C23   1    0.251073    0.110875    0.415057    11.00000    0.03788    0.09589 =
         0.03996    0.00780   -0.00455   -0.00917
AFIX  23
H23A  2    0.258621    0.060105    0.401207    11.00000   -1.20000
H23B  2    0.214811    0.103552    0.442158    11.00000   -1.20000
AFIX   0
C24   1    0.181173    0.159133    0.380431    11.00000    0.03527    0.08437 =
         0.04276    0.00501    0.00493   -0.01005
C25   1    0.121381    0.217866    0.394291    11.00000    0.04285    0.10021 =
         0.03070    0.00115   -0.00190   -0.01230
AFIX  43
H25   2    0.127431    0.228110    0.426468    11.00000   -1.20000
AFIX   0
C26   1    0.051464    0.263510    0.362714    11.00000    0.03661    0.09222 =
         0.04804    0.00652   -0.00158    0.00042
C28   1   -0.015550    0.330886    0.423853    11.00000    0.06565    0.12503 =
         0.05273   -0.00407    0.01097    0.02243
AFIX 137
H28A  2   -0.056802    0.377019    0.427860    11.00000   -1.50000
H28B  2    0.058051    0.336507    0.440740    11.00000   -1.50000
H28C  2   -0.049648    0.286812    0.435950    11.00000   -1.50000
AFIX   0
C29   1    0.039731    0.248255    0.315493    11.00000    0.03978    0.07949 =
         0.04678    0.00766   -0.00918   -0.00776
C30   1    0.101376    0.189262    0.301321    11.00000    0.03945    0.08687 =
         0.03361    0.00507   -0.00286   -0.00729
AFIX  43
H30   2    0.096080    0.178843    0.269195    11.00000   -1.20000
AFIX   0
C31   1    0.170518    0.145297    0.333231    11.00000    0.04025    0.07807 =
         0.04228    0.00522   -0.00855   -0.00583
C33   1    0.211516    0.060228    0.274149    11.00000    0.04872    0.09253 =
         0.04963   -0.00053   -0.00512    0.00584
AFIX 137
H33A  2    0.221611    0.101930    0.253050    11.00000   -1.50000
H33B  2    0.137117    0.041969    0.267080    11.00000   -1.50000
H33C  2    0.260696    0.018389    0.270286    11.00000   -1.50000
AFIX   0
C34   1   -0.034743    0.294372    0.281286    11.00000    0.03937    0.07852 =
         0.05246    0.00288   -0.00972    0.00203
AFIX  23
H34A  2   -0.100901    0.305195    0.294088    11.00000   -1.20000
H34B  2   -0.055548    0.264118    0.252639    11.00000   -1.20000
AFIX   0
C35   1    0.013562    0.368347    0.269312    11.00000    0.03619    0.09321 =
         0.04025    0.00306   -0.00665    0.00874
C36   1   -0.001534    0.434644    0.294363    11.00000    0.03883    0.09557 =
         0.03322    0.00443   -0.00835    0.00572
AFIX  43
H36   2   -0.046625    0.432913    0.317212    11.00000   -1.20000
AFIX   0
C37   1    0.048640    0.502905    0.286198    11.00000    0.04310    0.07893 =
         0.03998    0.00066   -0.00522    0.00526
C39   1   -0.019655    0.571176    0.344999    11.00000    0.08077    0.13273 =
         0.07294   -0.04259    0.03561   -0.02175
AFIX 137
H39A  2   -0.089943    0.546379    0.336877    11.00000   -1.50000
H39B  2   -0.029609    0.623873    0.354539    11.00000   -1.50000
H39C  2    0.024054    0.543437    0.370540    11.00000   -1.50000
AFIX   0
C40   1    0.116312    0.507979    0.252714    11.00000    0.03857    0.08151 =
         0.03763    0.00889   -0.00345    0.01182
C41   1    0.128323    0.441512    0.227590    11.00000    0.05040    0.08575 =
         0.05361    0.00344   -0.00098    0.00883
AFIX  43
H41   2    0.173697    0.442206    0.204834    11.00000   -1.20000
AFIX   0
C42   1    0.074295    0.373491    0.235431    11.00000    0.05995    0.08298 =
         0.04086    0.00664   -0.00258    0.00763
C44   1    0.102721    0.314079    0.164483    11.00000    0.15459    0.09538 =
         0.03729   -0.00093    0.00467    0.01178
AFIX 137
H44A  2    0.044935    0.345461    0.147421    11.00000   -1.50000
H44B  2    0.101422    0.263518    0.150172    11.00000   -1.50000
H44C  2    0.172252    0.338437    0.163616    11.00000   -1.50000
AFIX   0
C45   1    0.177797    0.579225    0.247698    11.00000    0.05509    0.07326 =
         0.04322    0.00137   -0.00016    0.00614
AFIX  23
H45A  2    0.127770    0.623114    0.243243    11.00000   -1.20000
H45B  2    0.212836    0.575252    0.220020    11.00000   -1.20000
AFIX   0
C46   1    0.262394    0.592417    0.290199    11.00000    0.05611    0.08100 =
         0.03825    0.00545    0.00817    0.00055
C47   1    0.248890    0.645352    0.322869    11.00000    0.05124    0.06702 =
         0.07535    0.00366    0.00122   -0.00181
AFIX  43
H47   2    0.190662    0.680268    0.316642    11.00000   -1.20000
AFIX   0
C48   1    0.319011    0.649358    0.365411    11.00000    0.05620    0.07653 =
         0.05509   -0.00960    0.01195    0.00805
C50   1    0.233610    0.761998    0.386827    11.00000    0.13927    0.13296 =
         0.10002   -0.04995   -0.03353    0.04124
AFIX 137
H50A  2    0.245288    0.783822    0.357296    11.00000   -1.50000
H50B  2    0.245745    0.801274    0.410938    11.00000   -1.50000
H50C  2    0.159585    0.743191    0.383708    11.00000   -1.50000
AFIX   0
C51   1    0.401909    0.596705    0.375970    11.00000    0.05915    0.08653 =
         0.04226    0.00226    0.01333    0.00308
C52   1    0.420845    0.547130    0.341976    11.00000    0.05219    0.09452 =
         0.04608    0.00040    0.00247    0.01638
AFIX  43
H52   2    0.480900    0.513722    0.347748    11.00000   -1.20000
AFIX   0
C53   1    0.352443    0.545176    0.298705    11.00000    0.05677    0.08068 =
         0.03354   -0.00130    0.00213    0.00501
C55   1    0.460999    0.454033    0.267352    11.00000    0.08957    0.08730 =
         0.06129   -0.00395    0.01419    0.03526
AFIX 137
H55A  2    0.459585    0.419509    0.240960    11.00000   -1.50000
H55B  2    0.469962    0.424340    0.296084    11.00000   -1.50000
H55C  2    0.521153    0.489737    0.268559    11.00000   -1.50000
AFIX   0
C56   1    0.465684    0.593700    0.424047    11.00000    0.07961    0.09293 =
         0.03794   -0.01298    0.00647    0.00663
AFIX  23
H56A  2    0.526481    0.629932    0.426135    11.00000   -1.20000
H56B  2    0.419328    0.610767    0.446150    11.00000   -1.20000
AFIX   0
C57   1    0.509222    0.516230    0.438282    11.00000    0.07217    0.07914 =
         0.03236    0.00108   -0.00171    0.01432
C58   1    0.619591    0.501851    0.451861    11.00000    0.05625    0.07950 =
         0.04196   -0.00484    0.00303   -0.00975
AFIX  43
H58   2    0.668341    0.543483    0.453980    11.00000   -1.20000
AFIX   0
C59   1    0.659928    0.429852    0.462217    11.00000    0.05098    0.07720 =
         0.04177   -0.00894    0.00478   -0.00052
C61   1    0.841076    0.476057    0.482989    11.00000    0.06202    0.07310 =
         0.14959   -0.02739    0.02609   -0.01278
AFIX 137
H61A  2    0.834928    0.506096    0.454459    11.00000   -1.50000
H61B  2    0.914626    0.456557    0.491285    11.00000   -1.50000
H61C  2    0.824194    0.508359    0.508082    11.00000   -1.50000
AFIX   0
C62   1    0.593023    0.366842    0.459636    11.00000    0.05027    0.07759 =
         0.02752    0.00304    0.00468   -0.00352
C63   1    0.481440    0.380712    0.447428    11.00000    0.04134    0.08593 =
         0.04310    0.00520    0.00307    0.00397
AFIX  43
H63   2    0.432945    0.339029    0.446120    11.00000   -1.20000
AFIX   0
C64   1    0.441281    0.452042    0.437476    11.00000    0.05901    0.09552 =
         0.03545    0.00590    0.00759    0.00704
C66   1    0.265003    0.408527    0.403500    11.00000    0.07733    0.13657 =
         0.09683   -0.00642   -0.00672   -0.02706
AFIX 137
H66A  2    0.298450    0.388436    0.378158    11.00000   -1.50000
H66B  2    0.193928    0.429314    0.390921    11.00000   -1.50000
H66C  2    0.257299    0.367403    0.425336    11.00000   -1.50000
AFIX   0
C67   1    0.636894    0.288321    0.469840    11.00000    0.03815    0.08424 =
         0.03916   -0.00400   -0.00937   -0.00602
AFIX  23
H67A  2    0.665125    0.283997    0.503396    11.00000   -1.20000
H67B  2    0.697550    0.279988    0.452972    11.00000   -1.20000
AFIX   0
C70   1    0.437185    0.121921    0.577060    11.00000    0.05227    0.09485 =
         0.03958    0.00668    0.00350   -0.00579
C71   1    0.510958    0.062937    0.587456    11.00000    0.07078    0.10243 =
         0.04237   -0.00906    0.00321   -0.00288
AFIX  43
H71   2    0.512478    0.023266    0.565507    11.00000   -1.20000
AFIX   0
C72   1    0.582893    0.060466    0.629317    11.00000    0.05436    0.10174 =
         0.04578    0.00219   -0.00615    0.00071
AFIX  43
H72   2    0.632224    0.019448    0.636107    11.00000   -1.20000
AFIX   0
C73   1    0.580606    0.118620    0.660356    11.00000    0.05094    0.09970 =
         0.03940    0.00015   -0.00101   -0.00402
C75   1    0.662065    0.171754    0.733584    11.00000    0.06787    0.10281 =
         0.05498   -0.00286   -0.01630   -0.01299
AFIX 137
H75A  2    0.668745    0.220849    0.718367    11.00000   -1.50000
H75B  2    0.724831    0.163832    0.757856    11.00000   -1.50000
H75C  2    0.596608    0.171670    0.747420    11.00000   -1.50000
AFIX   0
C76   1    0.509127    0.175604    0.651403    11.00000    0.07763    0.09278 =
         0.04156   -0.00113   -0.00772    0.01328
AFIX  43
H76   2    0.507205    0.214903    0.673555    11.00000   -1.20000
AFIX   0
C77   1    0.438187    0.176953    0.609786    11.00000    0.06704    0.08570 =
         0.07274    0.00892   -0.00540    0.01046
AFIX  43
H77   2    0.388376    0.217849    0.603886    11.00000   -1.20000
AFIX   0
PART 2
C80A  1    0.275576    0.051152    0.513273   -21.00000    0.05159    0.06176 =
         0.03819    0.00895   -0.00719    0.00816
PART 1
C80B  1    0.241775    0.179099    0.528273    21.00000    0.04735    0.05466 =
         0.03692    0.00419   -0.00198   -0.00556
PART 2
C81A  1    0.176360    0.037561    0.524007   -21.00000    0.05976    0.07747 =
         0.05681    0.00543   -0.00053    0.00700
AFIX  43
H81A  2    0.137634    0.075446    0.537501   -21.00000   -1.20000
AFIX   0
PART 1
C81B  1    0.261063    0.256233    0.520603    21.00000    0.05044    0.05997 =
         0.03687    0.00540    0.00414    0.00106
AFIX  43
H81B  2    0.327307    0.272460    0.512545    21.00000   -1.20000
AFIX   0
PART 2
C82A  1    0.135432   -0.035132    0.513983   -21.00000    0.07199    0.07917 =
         0.06594   -0.00238    0.00366    0.00009
AFIX  43
H82A  2    0.066004   -0.049800    0.519202   -21.00000   -1.20000
AFIX   0
PART 1
C82B  1    0.179655    0.309040    0.525157    21.00000    0.04217    0.06138 =
         0.03801    0.00051   -0.01002    0.00148
AFIX  43
H82B  2    0.191992    0.361794    0.520932    21.00000   -1.20000
AFIX   0
PART 2
C83A  1    0.202175   -0.084300    0.496026   -21.00000    0.07687    0.08219 =
         0.05771    0.00096   -0.00021    0.01056
PART 1
C83B  1    0.081806    0.285550    0.535689    21.00000    0.04719    0.07525 =
         0.03650    0.00068   -0.00717   -0.00225
PART 2
C85A  1    0.075948   -0.179884    0.492762   -21.00000    0.09739    0.11253 =
         0.08217   -0.00891    0.00776   -0.00797
AFIX 137
H85A  2    0.019990   -0.147679    0.475126   -21.00000   -1.50000
H85B  2    0.073134   -0.175575    0.525881   -21.00000   -1.50000
H85C  2    0.063994   -0.233063    0.482979   -21.00000   -1.50000
AFIX   0
PART 1
C85B  1   -0.088545    0.322573    0.551987    21.00000    0.05158    0.09220 =
         0.08689    0.00916    0.01311    0.00153
AFIX 137
H85D  2   -0.129890    0.292730    0.526781    21.00000   -1.50000
H85E  2   -0.128205    0.369118    0.556756    21.00000   -1.50000
H85F  2   -0.077380    0.292257    0.580497    21.00000   -1.50000
AFIX   0
PART 2
C86A  1    0.300478   -0.072435    0.483359   -21.00000    0.08361    0.08029 =
         0.07004   -0.00894    0.01105    0.01078
AFIX  43
H86A  2    0.339919   -0.111094    0.470906   -21.00000   -1.20000
AFIX   0
PART 1
C86B  1    0.064884    0.210302    0.540652    21.00000    0.04197    0.07563 =
         0.03227    0.00350   -0.00914   -0.00368
AFIX  43
H86B  2   -0.002608    0.192881    0.546763    21.00000   -1.20000
AFIX   0
PART 2
C87A  1    0.336594    0.002655    0.490712   -21.00000    0.08284    0.08565 =
         0.07629   -0.00484    0.01466    0.01115
AFIX  43
H87A  2    0.400273    0.019769    0.480679   -21.00000   -1.20000
AFIX   0
PART 1
C87B  1    0.144194    0.159277    0.536932    21.00000    0.04417    0.07396 =
         0.03063    0.00817   -0.00336   -0.00262
AFIX  43
H87B  2    0.129805    0.106694    0.540663    21.00000   -1.20000
AFIX   0
C14   1    1.027012   -0.006893    0.392734    11.00000    0.03680    0.09471 =
         0.22212    0.03606   -0.02403   -0.00305
AFIX 137
H14A  2    1.038322    0.030222    0.369030    11.00000   -1.50000
H14B  2    1.064197   -0.054516    0.387923    11.00000   -1.50000
H14C  2    1.055670    0.013538    0.423491    11.00000   -1.50000
AFIX   0
HKLF 4


REM  aktestb_auto_a.res in P2(1)/c
REM wR2 = 0.1543, GooF = S = 1.119, Restrained GooF = 1.105 for all data
REM R1 = 0.0692 for 10251 Fo > 4sig(Fo) and 0.0855 for all 12946 data
REM 915 parameters refined using 424 restraints

END

WGHT      0.0000     76.2620

REM Highest difference peak  1.262,  deepest hole -1.573,  1-sigma level  0.127
Q1    1   0.6793  0.3926  0.3653  11.00000  0.05    1.26
Q2    1   0.6024  0.2795  0.3661  11.00000  0.05    0.73
Q3    1   0.6210  0.3430  0.3536  11.00000  0.05    0.64
Q4    1   0.7799  0.3442  0.3621  11.00000  0.05    0.64
Q5    1   0.6543  0.3444  0.4010  11.00000  0.05    0.63
Q6    1   0.6212  0.2980  0.3295  11.00000  0.05    0.61
;
_shelx_res_checksum              39920
_olex2_submission_special_instructions 'No special instructions were received'
_oxdiff_exptl_absorpt_empirical_details 
;
Empirical correction (ABSPACK) includes:
- Absorption correction using spherical harmonics
- Frame scaling
;
_oxdiff_exptl_absorpt_empirical_full_max 1.351
_oxdiff_exptl_absorpt_empirical_full_min 0.696
####################################################################### 
# 
# This file contains crystal structure data downloaded from the 
# Cambridge Structural Database (CSD) hosted by the Cambridge 
# Crystallographic Data Centre (CCDC).
# 
# Full information about CCDC data access policies and citation 
# guidelines are available at http://www.ccdc.cam.ac.uk/access/V1 
# 
# Audit and citation data items may have been added by the CCDC. 
# Please retain this information to preserve the provenance of 
# this file and to allow appropriate attribution of the data. 
# 
#######################################################################

data_14a
_database_code_depnum_ccdc_archive 'CCDC 2553582'
loop_
_audit_author_name
_audit_author_address
'Celine Besnard'
;university of Geneva
Switzerland
;
_audit_update_record             
;
2026-05-12 deposited with the CCDC.	2026-07-20 downloaded from the CCDC.
;
_audit_creation_date             2025-09-19
_audit_creation_method           
;
Olex2 1.5
(compiled 2025.05.31 svn.r86d253d1 for OlexSys, GUI svn.r7254)
;
_shelx_SHELXL_version_number     2019/2
_chemical_name_common            ?
_chemical_name_systematic        ?
_chemical_formula_moiety         'C73 H64 F12 O10 P2'
_chemical_formula_sum            'C73 H64 F12 O10 P2'
_chemical_formula_weight         1391.18
_chemical_melting_point          ?
_chemical_oxdiff_formula         'C73 H64 O10 F12 P2'
loop_
_atom_type_symbol
_atom_type_description
_atom_type_scat_dispersion_real
_atom_type_scat_dispersion_imag
_atom_type_scat_source
C C 0.0181 0.0091 'International Tables Vol C Tables 4.2.6.8 and 6.1.1.4'
H H 0.0000 0.0000 'International Tables Vol C Tables 4.2.6.8 and 6.1.1.4'
F F 0.0727 0.0534 'International Tables Vol C Tables 4.2.6.8 and 6.1.1.4'
O O 0.0492 0.0322 'International Tables Vol C Tables 4.2.6.8 and 6.1.1.4'
P P 0.2955 0.4335 'International Tables Vol C Tables 4.2.6.8 and 6.1.1.4'

_shelx_space_group_comment       
;
The symmetry employed for this shelxl refinement is uniquely defined
by the following loop, which should always be used as a source of
symmetry information in preference to the above space-group names.
They are only intended as comments.
;
_space_group_crystal_system      triclinic
_space_group_IT_number           2
_space_group_name_H-M_alt        'P -1'
_space_group_name_Hall           '-P 1'
loop_
_space_group_symop_operation_xyz
'x, y, z'
'-x, -y, -z'

_cell_length_a                   13.1736(2)
_cell_length_b                   17.3316(3)
_cell_length_c                   18.0745(3)
_cell_angle_alpha                105.254(2)
_cell_angle_beta                 107.9810(10)
_cell_angle_gamma                96.6090(10)
_cell_volume                     3699.24(11)
_cell_formula_units_Z            2
_cell_measurement_reflns_used    33990
_cell_measurement_temperature    120.00(10)
_cell_measurement_theta_max      75.5170
_cell_measurement_theta_min      2.6960
_shelx_estimated_absorpt_T_max   ?
_shelx_estimated_absorpt_T_min   ?
_exptl_absorpt_coefficient_mu    1.264
_exptl_absorpt_correction_T_max  1.000
_exptl_absorpt_correction_T_min  0.387
_exptl_absorpt_correction_type   gaussian
_exptl_absorpt_process_details   
;
CrysAlisPro 1.171.43.144a (Rigaku Oxford Diffraction, 2024)
Numerical absorption correction based on gaussian integration over
a multifaceted crystal model
Empirical absorption correction using spherical harmonics,
implemented in SCALE3 ABSPACK scaling algorithm.
;
_exptl_absorpt_special_details   ?
_exptl_crystal_colour            colourless
_exptl_crystal_colour_primary    colourless
_exptl_crystal_density_diffrn    1.249
_exptl_crystal_density_meas      ?
_exptl_crystal_density_method    ?
_exptl_crystal_description       prism
_exptl_crystal_F_000             1440
loop_
_exptl_crystal_face_index_h
_exptl_crystal_face_index_k
_exptl_crystal_face_index_l
_exptl_crystal_face_perp_dist
0 -1 1 0.0303
0 1 -1 0.0834
-1 0 0 0.0701
1 0 0 0.1592
0 -1 -1 0.1263
0 1 1 0.1263
0 -1 2 0.0474

_exptl_crystal_size_max          0.361
_exptl_crystal_size_mid          0.244
_exptl_crystal_size_min          0.114
loop_
_exptl_oxdiff_crystal_face_indexfrac_h
_exptl_oxdiff_crystal_face_indexfrac_k
_exptl_oxdiff_crystal_face_indexfrac_l
_exptl_oxdiff_crystal_face_x
_exptl_oxdiff_crystal_face_y
_exptl_oxdiff_crystal_face_z
0.0006 -0.9988 0.9999 -0.1030 0.0372 0.0134
-0.0006 0.9988 -0.9999 0.1030 -0.0372 -0.0134
-1.0008 -0.0025 0.0021 0.0413 0.0955 -0.0709
1.0008 0.0025 -0.0021 -0.0413 -0.0955 0.0709
-0.0012 -1.0004 -0.9985 -0.0286 -0.0267 -0.1480
0.0012 1.0004 0.9985 0.0286 0.0267 0.1480
0.0015 -0.9980 1.9990 -0.1402 0.0691 0.0941

_exptl_transmission_factor_max   ?
_exptl_transmission_factor_min   ?
_diffrn_reflns_av_R_equivalents  0.0429
_diffrn_reflns_av_unetI/netI     0.0337
_diffrn_reflns_Laue_measured_fraction_full 0.999
_diffrn_reflns_Laue_measured_fraction_max 0.967
_diffrn_reflns_limit_h_max       16
_diffrn_reflns_limit_h_min       -16
_diffrn_reflns_limit_k_max       21
_diffrn_reflns_limit_k_min       -21
_diffrn_reflns_limit_l_max       22
_diffrn_reflns_limit_l_min       -21
_diffrn_reflns_number            64872
_diffrn_reflns_point_group_measured_fraction_full 0.999
_diffrn_reflns_point_group_measured_fraction_max 0.967
_diffrn_reflns_theta_full        67.684
_diffrn_reflns_theta_max         75.707
_diffrn_reflns_theta_min         2.705
_diffrn_ambient_environment      N~2~
_diffrn_ambient_temperature      120.00(10)
_diffrn_detector                 'Hybrid Pixel Array Detector'
_diffrn_detector_area_resol_mean 10.0000
_diffrn_detector_type            'HyPix-Arc 150'
_diffrn_measured_fraction_theta_full 0.999
_diffrn_measured_fraction_theta_max 0.967
_diffrn_measurement_details      
;
List of Runs (angles in degrees, time in seconds):

  # Type    Start    End  Width  t~exp~   \w     \q     \k     \f   Frames
#--------------------------------------------------------------------------
  1  \w    -96.00 -71.00   0.50    0.49    --  -57.24 -15.00 -60.00   50
  2  \w   -103.00 -71.00   0.50    0.49    --  -57.24 -15.00 -30.00   64
  3  \w   -100.00 -75.00   0.50    0.49    --  -57.24 -15.00   0.00   50
  4  \w   -104.00 -60.00   0.50    0.49    --  -57.24 -15.00 -90.00   88
  5  \w    -82.00 -40.00   0.50    0.49    --  -57.24 125.00  60.00   84
  6  \w    -56.00 -24.00   0.50    0.49    --  -57.24 -15.00   0.00   64
  7  \w    -50.00 -25.00   0.50    0.49    --  -57.24 -15.00 -30.00   50
  8  \w     40.00  77.00   0.50    0.49    --   79.86 -94.00 -30.00   74
  9  \w     84.00 109.00   0.50    0.49    --   79.86-125.00  30.00   50
 10  \w    101.00 126.00   0.50    0.49    --   83.50-144.00 -20.65   50
 11  \w     81.00 109.00   0.50    0.49    --   79.86-125.00 150.00   56
 12  \w     49.00 115.00   0.50    0.49    --   83.50-129.00  90.83  132
 13  \w     48.00  73.00   0.50    0.49    --   79.86-125.00 150.00   50
 14  \w     37.00  67.00   0.50    0.49    --   79.86-125.00  30.00   60
 15  \w     60.00  85.00   0.50    0.49    --   83.50-144.00 -20.65   50
 16  \w     55.00 109.00   0.50    0.49    --   79.86-125.00 -30.00  108
 17  \w     44.00  75.00   0.50    0.49    --   83.50-124.00-118.47   62
 18  \w     54.00  80.00   0.50    0.49    --   79.86-125.00-150.00   52
 19  \w     80.00 111.00   0.50    0.49    --   83.50-124.00-118.47   62
 20  \w     84.00 109.00   0.50    0.49    --   79.86-125.00-180.00   50
 21  \w     41.00  71.00   0.50    0.49    --   79.86 -94.00-150.00   60
 22  \w     46.00 103.00   0.50    0.49    --   74.47-125.00-120.00  114
 23  \w     52.00  87.00   0.50    0.49    --   79.86 -94.00   0.00   70
 24  \w     40.00  65.00   0.50    0.49    --   79.86 -94.00  30.00   50
 25  \w     40.00  66.00   0.50    0.49    --   79.86 -94.00  60.00   52
 26  \w     82.00 108.00   0.50    0.49    --   79.86-125.00 120.00   52
 27  \w     40.00  89.00   0.50    0.49    --   79.86 -94.00 150.00   98
 28  \w     40.00  70.00   0.50    0.49    --   79.86 -94.00 120.00   60
 29  \w     30.00  63.00   0.50    0.49    --   60.05 -94.00  60.00   66
 30  \w     20.00  57.00   0.50    0.49    --   60.05 -94.00  30.00   74
 31  \w     36.00  80.00   0.50    0.49    --   74.47 -94.00  90.00   88
 32  \w     44.00  72.00   0.50    0.49    --   79.86 -94.00 -90.00   56
 33  \w     20.00  56.00   0.50    0.49    --   60.05 -94.00 -90.00   72
 34  \w     22.00  51.00   0.50    0.49    --   60.05 -94.00 -60.00   58
 35  \w     35.00  75.00   0.50    0.49    --   74.47 -94.00 -30.00   80
 36  \w     40.00  78.00   0.50    0.49    --   74.47 -94.00 -90.00   76
 37  \w     41.00  86.00   0.50    0.49    --   79.86 -94.00-120.00   90
 38  \w     40.00  71.00   0.50    0.49    --   79.86 -94.00-180.00   62
 39  \w     26.00  57.00   0.50    0.49    --   60.05 -94.00-180.00   62
 40  \w     24.00  70.00   0.50    0.49    --   60.05 -94.00 -30.00   92
 41  \w     56.00  82.00   0.50    0.49    --   74.47 -94.00   0.00   52
 42  \w     40.00  86.00   0.50    0.49    --   79.86 -94.00  90.00   92
 43  \w     50.00 118.00   0.50    0.49    --   83.50  19.00 -53.98  136
 44  \w     84.00 119.00   0.50    0.49    --   74.47  15.00 -90.00   70
 45  \w     47.00  72.00   0.50    0.49    --   60.05  15.00 -90.00   50
 46  \w     28.00  68.00   0.50    0.49    --   60.05  15.00-120.00   80
 47  \w     70.00 107.00   0.50    0.49    --   60.05  15.00-120.00   74
 48  \w     28.00  85.00   0.50    0.49    --   60.05  15.00-180.00  114
 49  \w     42.00  77.00   0.50    0.49    --   74.47  15.00   0.00   70
 50  \w     48.00  74.00   0.50    0.49    --   79.86  15.00  60.00   52
 51  \w    101.00 127.00   0.50    0.49    --   79.86  15.00  60.00   52
 52  \w     93.00 119.00   0.50    0.49    --   79.86  15.00  90.00   52
 53  \w     48.00 126.00   0.50    0.49    --   79.86  15.00 150.00  156
 54  \w     54.00  80.00   0.50    0.49    --   79.86  15.00  90.00   52
 55  \w     68.00 118.00   0.50    0.49    --   79.86  15.00   0.00  100
 56  \w     62.00  88.00   0.50    0.49    --   79.86  15.00 -90.00   52
 57  \w    101.00 127.00   0.50    0.49    --   79.86  15.00-150.00   52
 58  \w     86.00 111.00   0.50    0.49    --   79.86  15.00-180.00   50
 59  \w     66.00  93.00   0.50    0.49    --   79.86  15.00-150.00   54
 60  \w     50.00  75.00   0.50    0.49    --   79.86  15.00-120.00   50
 61  \w     76.00 101.00   0.50    0.49    --   60.05  15.00 -90.00   50
;
_diffrn_measurement_device       'four-circle diffractometer'
_diffrn_measurement_device_type  'XtaLAB Synergy, Dualflex, HyPix-Arc 150'
_diffrn_measurement_method       '\w scans'
_diffrn_orient_matrix_type       
'CrysAlisPro convention (1999,Acta A55,543-557)'
_diffrn_orient_matrix_UB_11      -0.0415085000
_diffrn_orient_matrix_UB_12      0.0658047000
_diffrn_orient_matrix_UB_13      -0.0372488000
_diffrn_orient_matrix_UB_21      -0.0953832000
_diffrn_orient_matrix_UB_22      -0.0052195000
_diffrn_orient_matrix_UB_23      0.0320463000
_diffrn_orient_matrix_UB_31      0.0708553000
_diffrn_orient_matrix_UB_32      0.0673662000
_diffrn_orient_matrix_UB_33      0.0806656000
_diffrn_radiation_monochromator  mirror
_diffrn_radiation_probe          x-ray
_diffrn_radiation_type           'Cu K\a'
_diffrn_radiation_wavelength     1.54184
_diffrn_source                   'micro-focus sealed X-ray tube'
_diffrn_source_type              'PhotonJet (Cu) X-ray Source'
_reflns_Friedel_coverage         0.000
_reflns_Friedel_fraction_full    .
_reflns_Friedel_fraction_max     .
_reflns_number_gt                11332
_reflns_number_total             14887
_reflns_special_details          
;
 Reflections were merged by SHELXL according to the crystal
 class for the calculation of statistics and refinement.
 
 Structure factors included contributions from the .fab file.
 
 _reflns_Friedel_fraction is defined as the number of unique
 Friedel pairs measured divided by the number that would be
 possible theoretically, ignoring centric projections and
 systematic absences.
;
_reflns_threshold_expression     'I > 2\s(I)'
_computing_cell_refinement       'CrysAlisPro 1.171.43.144a (Rigaku OD, 2024)'
_computing_data_collection       
'CrysAlisPro system (CCD 43.143a 64-bit (release 25-10-2024))'
_computing_data_reduction        'CrysAlisPro 1.171.43.144a (Rigaku OD, 2024)'
_computing_molecular_graphics    'Olex2 1.5 (Dolomanov et al., 2009)'
_computing_publication_material  'Olex2 1.5 (Dolomanov et al., 2009)'
_computing_structure_refinement  'SHELXL 2019/2 (Sheldrick, 2015)'
_computing_structure_solution    'SHELXT  (Sheldrick, 2015)'
_refine_diff_density_max         1.219
_refine_diff_density_min         -0.476
_refine_diff_density_rms         0.058
_refine_ls_extinction_coef       .
_refine_ls_extinction_method     none
_refine_ls_goodness_of_fit_ref   1.045
_refine_ls_hydrogen_treatment    constr
_refine_ls_matrix_type           full
_refine_ls_number_parameters     1011
_refine_ls_number_reflns         14887
_refine_ls_number_restraints     484
_refine_ls_R_factor_all          0.0782
_refine_ls_R_factor_gt           0.0617
_refine_ls_restrained_S_all      1.087
_refine_ls_shift/su_max          0.003
_refine_ls_shift/su_mean         0.000
_refine_ls_structure_factor_coef Fsqd
_refine_ls_weighting_details     
'w=1/[\s^2^(Fo^2^)+(0.0909P)^2^+2.5687P] where P=(Fo^2^+2Fc^2^)/3'
_refine_ls_weighting_scheme      calc
_refine_ls_wR_factor_gt          0.1709
_refine_ls_wR_factor_ref         0.1821
_refine_special_details          
;
Some CF3 are disordered:

The one bound to C62 was refined using one C and 2 groups of 3 F. The following restraints were used:
SADI F12A C66 F10B C66 F10A C66 F12B C66 F11A C66 F11B C66
SADI 0.04 F10B F11B F11B F12B F12B F10B F10A F11A F11A F12A F12A F10A
RIGU F10A F11A F12A C66
RIGU F10B F11B F12B C66
SIMU 0.04 0.08 1.7 F10A > F12B

The one bound to C54 was refined using one C and 2 groups of 3 F. The following restraints were used:
SADI F3B C58 F3A C58 F2A C58 F2B C58 F1B C58 F1A C58
SADI F2B C58 F1B C58 F1A C58 F3A C58 F3B C58 F2A C58
SADI 0.04 F1A F2A F2A F3A F3A F1A F1B F2B F2B F3B F3B F1B
SIMU F1A > F3B C58
RIGU F1A F2A F3A C58
RIGU F1B F2B F3B C58


The one bound to C56 was refined using 2 CF3 groups.
SADI C56 C59B C59A C56
SADI F4B C59B F6B C59B F6A C59A F5A C59A F5B C59B F4A C59A
RIGU F4A F5A F6A C59A
RIGU F4B F5B F6B C59B
SIMU F4A > F6B C59A C59B

Some Ome are also disordered. They were refined using the following restraints:

DFIX 1.37 O7B C17 O74 C17
DFIX 1.42 O7B C48 O74 C75
DANG 2.37 C17 C48
DANG 2.37 C75 C17
RIGU C17 O74 C75
RIGU C17 O7B C48
SIMU C48 O7B O74
EADP C75 C48

RIGU O78 C27 C79
RIGU O78B C27 C79B
DFIX 1.37 O78 C27 O78B C27
DFIX 1.42 O78B C79B O78 C79
DANG 2.37 C27 C79B
DANG 2.37 C27 C79


Finally the squeeze/bypass method as implemented in Olex2 was used to take care of disordered solvent Four solvent-accessible voids were found (one located in the macrocycle, one outside) with about 40 electrons each. 
This electron count is consistent with the presence of either pentane or dichloromethane molecules, so that
a mix of them could be envision. Unfortunatly,modelling this disorder was not straightforward and the squeeze/bypass method was prefered.
;
_olex2_refinement_description    
;
1. Fixed Uiso
 At 1.2 times of:
  All C(H) groups, All C(H,H) groups
 At 1.5 times of:
  All C(H,H,H) groups
2. Restrained distances
 O7B-C17 = O74-C17
 1.37 with sigma of 0.02
 O7B-C48 = O74-C75
 1.42 with sigma of 0.02
 O78-C27 = O78B-C27
 1.37 with sigma of 0.02
 O78B-C79B = O78-C79
 1.42 with sigma of 0.02
 C17-C48
 2.37 with sigma of 0.04
 C75-C17
 2.37 with sigma of 0.04
 C27-C79B
 2.37 with sigma of 0.04
 C27-C79
 2.37 with sigma of 0.04
 F12A-C66 \\sim F10B-C66 \\sim F10A-C66 \\sim F12B-C66 \\sim F11A-C66 \\sim
F11B-C66
 with sigma of 0.02
 F10B-F11B \\sim F11B-F12B \\sim F12B-F10B \\sim F10A-F11A \\sim F11A-F12A
\\sim F12A-F10A
 with sigma of 0.04
 F3B-C58 \\sim F3A-C58 \\sim F2A-C58 \\sim F2B-C58 \\sim F1B-C58 \\sim F1A-C58
 with sigma of 0.02
 F2B-C58 \\sim F1B-C58 \\sim F1A-C58 \\sim F3A-C58 \\sim F3B-C58 \\sim F2A-C58
 with sigma of 0.02
 F1A-F2A \\sim F2A-F3A \\sim F3A-F1A \\sim F1B-F2B \\sim F2B-F3B \\sim F3B-F1B
 with sigma of 0.04
 C56-C59B \\sim C59A-C56
 with sigma of 0.02
 F4B-C59B \\sim F6B-C59B \\sim F6A-C59A \\sim F5A-C59A \\sim F5B-C59B \\sim
F4A-C59A
 with sigma of 0.02
3. Uiso/Uaniso restraints and constraints
C48 \\sim O7B \\sim O74: within 2A with sigma of 0.04 and sigma for terminal
atoms of 0.08 within 2A
F1A \\sim F1B \\sim F2A \\sim F2B \\sim F3A \\sim F3B \\sim C58: within 2A with
sigma of 0.04 and sigma for terminal atoms of 0.08 within 2A
F4A \\sim F4B \\sim F5A \\sim F5B \\sim F6A \\sim F6B \\sim C59A \\sim C59B:
within 2A with sigma of 0.04 and sigma for terminal atoms of 0.08 within 2A
F10A \\sim F10B \\sim F11A \\sim F11B \\sim F12A \\sim F12B: within 1.7A with
sigma of 0.04 and sigma for terminal atoms of 0.08 within 1.7A
Uanis(C75) = Uanis(C48)
4. Rigid body (RIGU) restrains
 O78, C27, C79
 with sigma for 1-2 distances of 0.004 and sigma for 1-3 distances of 0.004
 O78B, C27, C79B
 with sigma for 1-2 distances of 0.004 and sigma for 1-3 distances of 0.004
 C17, O74, C75
 with sigma for 1-2 distances of 0.004 and sigma for 1-3 distances of 0.004
 C17, O7B, C48
 with sigma for 1-2 distances of 0.004 and sigma for 1-3 distances of 0.004
 F1A, F2A, F3A, C58
 with sigma for 1-2 distances of 0.004 and sigma for 1-3 distances of 0.004
 F1B, F2B, F3B, C58
 with sigma for 1-2 distances of 0.004 and sigma for 1-3 distances of 0.004
 F4A, F5A, F6A, C59A
 with sigma for 1-2 distances of 0.004 and sigma for 1-3 distances of 0.004
 F4B, F5B, F6B, C59B
 with sigma for 1-2 distances of 0.004 and sigma for 1-3 distances of 0.004
 F10A, F11A, F12A, C66
 with sigma for 1-2 distances of 0.004 and sigma for 1-3 distances of 0.004
 F10B, F11B, F12B, C66
 with sigma for 1-2 distances of 0.004 and sigma for 1-3 distances of 0.004
5. Others
 Sof(F4B)=Sof(F5B)=Sof(F6B)=Sof(C59B)=1-FVAR(1)
 Sof(F4A)=Sof(F5A)=Sof(F6A)=Sof(C59A)=FVAR(1)
 Sof(O78B)=Sof(C79B)=Sof(H79D)=Sof(H79E)=Sof(H79F)=1-FVAR(2)
 Sof(O78)=Sof(C79)=Sof(H79A)=Sof(H79B)=Sof(H79C)=FVAR(2)
 Sof(F1A)=Sof(F2A)=Sof(F3A)=1-FVAR(3)
 Sof(F1B)=Sof(F2B)=Sof(F3B)=FVAR(3)
 Sof(O7B)=Sof(C48)=Sof(H48A)=Sof(H48B)=Sof(H48C)=1-FVAR(4)
 Sof(O74)=Sof(C75)=Sof(H75A)=Sof(H75B)=Sof(H75C)=FVAR(4)
 Sof(F10B)=Sof(F11B)=Sof(F12B)=1-FVAR(5)
 Sof(F10A)=Sof(F11A)=Sof(F12A)=FVAR(5)
6.a Secondary CH2 refined with riding coordinates:
 C7(H7A,H7B), C14(H14A,H14B), C21(H21A,H21B), C28(H28A,H28B), C35(H35A,H35B)
6.b Aromatic/amide H refined with riding coordinates:
 C3(H3), C6(H6), C10(H10), C13(H13), C16(H16), C19(H19), C23(H23), C26(H26),
 C31(H31), C34(H34), C37(H37), C38(H38), C40(H40), C41(H41), C45(H45), C46(H46),
  C50(H50), C51(H51), C53(H53), C55(H55), C57(H57), C61(H61), C63(H63), C65(H65)
6.c Idealised Me refined as rotating group:
 C43(H43A,H43B,H43C), C48(H48A,H48B,H48C), C49(H49A,H49B,H49C), C69(H69A,H69B,
 H69C), C71(H71A,H71B,H71C), C73(H73A,H73B,H73C), C75(H75A,H75B,H75C), C77(H77A,
 H77B,H77C), C79(H79A,H79B,H79C), C79B(H79D,H79E,H79F), C81(H81A,H81B,H81C),
 C83(H83A,H83B,H83C)
;
_atom_sites_solution_hydrogens   geom
_atom_sites_solution_primary     dual
_atom_sites_solution_secondary   ?
loop_
_atom_site_label
_atom_site_type_symbol
_atom_site_fract_x
_atom_site_fract_y
_atom_site_fract_z
_atom_site_U_iso_or_equiv
_atom_site_adp_type
_atom_site_occupancy
_atom_site_site_symmetry_order
_atom_site_calc_flag
_atom_site_refinement_flags_posn
_atom_site_refinement_flags_adp
_atom_site_refinement_flags_occupancy
_atom_site_disorder_assembly
_atom_site_disorder_group
P1 P 0.73054(5) 0.86451(4) 0.88451(4) 0.03543(15) Uani 1 1 d . . . . .
P2 P 0.44914(5) 0.49088(4) 0.72444(4) 0.03701(15) Uani 1 1 d . . . . .
F1A F 0.1006(10) 0.6224(7) 0.8431(9) 0.111(4) Uani 0.300(7) 1 d D U P A 2
F1B F 0.0944(4) 0.5964(3) 0.8721(3) 0.0755(11) Uani 0.700(7) 1 d D U P A 1
F2A F 0.0739(8) 0.5642(8) 0.7157(6) 0.100(4) Uani 0.300(7) 1 d D U P A 2
F2B F 0.1329(2) 0.6288(2) 0.7785(2) 0.0689(12) Uani 0.700(7) 1 d D U P A 1
F3A F 0.0156(12) 0.5029(10) 0.7775(9) 0.098(4) Uani 0.300(7) 1 d D U P A 2
F3B F 0.0204(4) 0.5150(3) 0.7495(4) 0.094(2) Uani 0.700(7) 1 d D U P A 1
F4A F 0.4082(8) 0.4206(8) 1.0057(6) 0.162(4) Uani 0.619(13) 1 d D U P B 1
F4B F 0.3894(8) 0.4722(8) 1.0303(5) 0.097(3) Uani 0.381(13) 1 d D U P B 2
F5A F 0.3326(8) 0.3128(5) 0.9070(6) 0.112(2) Uani 0.619(13) 1 d D U P B 1
F5B F 0.3985(15) 0.3613(12) 0.9515(10) 0.115(5) Uani 0.381(13) 1 d D U P B 2
F6A F 0.2330(9) 0.3627(8) 0.9539(8) 0.129(3) Uani 0.619(13) 1 d D U P B 1
F6B F 0.2546(10) 0.3957(9) 0.9828(7) 0.079(3) Uani 0.381(13) 1 d D U P B 2
F7 F 0.50108(19) 0.17867(12) 0.77207(12) 0.0703(6) Uani 1 1 d . . . . .
F8 F 0.46861(16) 0.18183(10) 0.64896(11) 0.0609(5) Uani 1 1 d . . . . .
F9 F 0.62497(19) 0.16587(12) 0.71900(13) 0.0731(6) Uani 1 1 d . . . . .
F10A F 0.8640(3) 0.4408(4) 0.9666(2) 0.0899(16) Uani 0.795(10) 1 d D U P C 1
F10B F 0.8805(14) 0.4019(10) 0.9370(12) 0.092(5) Uani 0.205(10) 1 d D U P C 2
F11A F 0.8738(3) 0.53162(19) 0.9073(3) 0.0909(17) Uani 0.795(10) 1 d D U P C 1
F11B F 0.8486(9) 0.5217(8) 0.9522(8) 0.076(4) Uani 0.205(10) 1 d D U P C 2
F12A F 0.9143(3) 0.4177(4) 0.8644(3) 0.0918(15) Uani 0.795(10) 1 d D U P C 1
F12B F 0.9091(11) 0.4660(13) 0.8604(8) 0.079(4) Uani 0.205(10) 1 d D U P C 2
O7B O -0.0609(5) 0.7024(5) 0.4444(6) 0.087(3) Uani 0.715(9) 1 d D U P D 2
O42 O 1.16980(15) 0.81501(12) 1.06598(13) 0.0478(5) Uani 1 1 d . . . . .
O48 O 0.7417(3) 0.9649(2) 0.59471(18) 0.0930(10) Uani 1 1 d . . . . .
O68 O 0.21655(17) 0.52703(15) 0.44446(13) 0.0592(6) Uani 1 1 d . . . . .
O70 O 0.64960(15) 0.68865(12) 0.56902(12) 0.0467(5) Uani 1 1 d . . . . .
O72 O 0.35063(18) 0.81162(15) 0.44680(15) 0.0603(6) Uani 1 1 d . . . . .
O74 O -0.0590(12) 0.6763(10) 0.4394(12) 0.052(3) Uani 0.285(9) 1 d D U P D 1
O76 O 0.03345(16) 0.78205(13) 0.76247(13) 0.0534(5) Uani 1 1 d . . . . .
O78 O 0.1535(10) 1.0274(9) 0.6358(8) 0.075(3) Uani 0.45(2) 1 d D . P E 1
O78B O 0.1650(10) 0.9978(6) 0.6202(6) 0.070(3) Uani 0.55(2) 1 d D . P E 2
O80 O 0.38513(14) 1.00246(11) 0.88540(11) 0.0395(4) Uani 1 1 d . . . . .
O82 O 0.35790(15) 0.70071(11) 0.93597(11) 0.0408(4) Uani 1 1 d . . . . .
C1 C 0.64639(19) 0.76019(15) 0.83615(15) 0.0350(5) Uani 1 1 d . . . . .
C2 C 0.58175(19) 0.72980(15) 0.87535(15) 0.0335(5) Uani 1 1 d . . . . .
C3 C 0.5252(2) 0.64895(15) 0.84180(15) 0.0351(5) Uani 1 1 d . . . . .
H3 H 0.483572 0.628033 0.869536 0.042 Uiso 1 1 calc R U . . .
C4 C 0.5269(2) 0.59681(15) 0.76847(15) 0.0360(5) Uani 1 1 d . . . . .
C5 C 0.5877(2) 0.62814(15) 0.72701(15) 0.0344(5) Uani 1 1 d . . . . .
C6 C 0.6463(2) 0.70824(16) 0.76188(16) 0.0369(5) Uani 1 1 d . . . . .
H6 H 0.688424 0.729058 0.734416 0.044 Uiso 1 1 calc R U . . .
C7 C 0.5905(2) 0.57713(16) 0.64492(16) 0.0390(6) Uani 1 1 d . . . . .
H7A H 0.665071 0.590021 0.643769 0.047 Uiso 1 1 calc R U . . .
H7B H 0.572790 0.518259 0.639111 0.047 Uiso 1 1 calc R U . . .
C8 C 0.5099(2) 0.59401(16) 0.57378(16) 0.0390(6) Uani 1 1 d . . . . .
C9 C 0.5409(2) 0.65020(17) 0.53782(16) 0.0404(6) Uani 1 1 d . . . . .
C10 C 0.4630(2) 0.66542(18) 0.47364(16) 0.0438(6) Uani 1 1 d . . . . .
H10 H 0.485161 0.704051 0.449836 0.053 Uiso 1 1 calc R U . . .
C11 C 0.3542(2) 0.62534(19) 0.44394(16) 0.0461(6) Uani 1 1 d . . . . .
C12 C 0.3239(2) 0.56748(18) 0.47876(17) 0.0467(7) Uani 1 1 d . . . . .
C13 C 0.4011(2) 0.55246(17) 0.54271(16) 0.0437(6) Uani 1 1 d . . . . .
H13 H 0.379236 0.512992 0.565728 0.052 Uiso 1 1 calc R U . . .
C14 C 0.2693(2) 0.6448(2) 0.37687(17) 0.0527(7) Uani 1 1 d . . . . .
H14A H 0.306290 0.670788 0.346682 0.063 Uiso 1 1 calc R U . . .
H14B H 0.219137 0.593268 0.337598 0.063 Uiso 1 1 calc R U . . .
C15 C 0.2041(2) 0.7012(2) 0.41061(17) 0.0538(8) Uani 1 1 d . . . . .
C16 C 0.1006(3) 0.6714(3) 0.40871(18) 0.0624(9) Uani 1 1 d . . . . .
H16 H 0.069300 0.614517 0.384039 0.075 Uiso 1 1 calc R U . . .
C17 C 0.0416(3) 0.7231(3) 0.44218(19) 0.0653(10) Uani 1 1 d D . . . .
C18 C 0.0855(3) 0.8059(3) 0.47817(18) 0.0642(10) Uani 1 1 d . . . . .
C19 C 0.1889(3) 0.8371(2) 0.48002(19) 0.0596(8) Uani 1 1 d . . . . .
H19 H 0.219501 0.894174 0.504019 0.072 Uiso 1 1 calc R U . . .
C20 C 0.2479(3) 0.7845(2) 0.44653(18) 0.0557(8) Uani 1 1 d . . . . .
C21 C 0.0225(3) 0.8620(3) 0.51635(19) 0.0711(11) Uani 1 1 d . . . . .
H21A H -0.056325 0.836214 0.491710 0.085 Uiso 1 1 calc R U . . .
H21B H 0.032672 0.914197 0.504151 0.085 Uiso 1 1 calc R U . . .
C22 C 0.0603(2) 0.8796(2) 0.60902(19) 0.0597(9) Uani 1 1 d . . . . .
C23 C 0.0274(2) 0.8220(2) 0.64162(18) 0.0534(8) Uani 1 1 d . . . . .
H23 H -0.021158 0.771747 0.606099 0.064 Uiso 1 1 calc R U . . .
C24 C 0.0645(2) 0.83654(19) 0.72610(18) 0.0467(7) Uani 1 1 d . . . . .
C25 C 0.1357(2) 0.90972(18) 0.77905(16) 0.0421(6) Uani 1 1 d . . . . .
C26 C 0.1661(2) 0.9682(2) 0.74665(19) 0.0556(8) Uani 1 1 d . . . . .
H26 H 0.212358 1.019190 0.782377 0.067 Uiso 1 1 calc R U . . .
C27 C 0.1298(3) 0.9535(3) 0.6614(2) 0.0661(9) Uani 1 1 d D . . . .
C28 C 0.1816(2) 0.92427(17) 0.87110(16) 0.0393(6) Uani 1 1 d . . . . .
H28A H 0.201540 0.983855 0.900448 0.047 Uiso 1 1 calc R U . . .
H28B H 0.124911 0.899313 0.888232 0.047 Uiso 1 1 calc R U . . .
C29 C 0.2819(2) 0.88759(16) 0.89436(15) 0.0362(5) Uani 1 1 d . . . . .
C30 C 0.3833(2) 0.92814(15) 0.89893(15) 0.0347(5) Uani 1 1 d . . . . .
C31 C 0.4744(2) 0.89407(15) 0.91726(14) 0.0347(5) Uani 1 1 d . . . . .
H31 H 0.542286 0.922413 0.919913 0.042 Uiso 1 1 calc R U . . .
C32 C 0.4682(2) 0.81869(15) 0.93190(14) 0.0336(5) Uani 1 1 d . . . . .
C33 C 0.3672(2) 0.77814(16) 0.92666(15) 0.0366(5) Uani 1 1 d . . . . .
C34 C 0.2758(2) 0.81240(16) 0.90829(15) 0.0375(5) Uani 1 1 d . . . . .
H34 H 0.207862 0.783812 0.905203 0.045 Uiso 1 1 calc R U . . .
C35 C 0.5688(2) 0.78245(15) 0.95271(15) 0.0341(5) Uani 1 1 d . . . . .
H35A H 0.562697 0.748599 0.988172 0.041 Uiso 1 1 calc R U . . .
H35B H 0.634347 0.827211 0.983570 0.041 Uiso 1 1 calc R U . . .
C36 C 0.8628(2) 0.84472(16) 0.93688(16) 0.0365(5) Uani 1 1 d . . . . .
C37 C 0.8950(2) 0.76976(17) 0.91946(19) 0.0459(6) Uani 1 1 d . . . . .
H37 H 0.845751 0.723806 0.876520 0.055 Uiso 1 1 calc R U . . .
C38 C 0.9966(2) 0.76146(17) 0.96337(19) 0.0476(7) Uani 1 1 d . . . . .
H38 H 1.016638 0.709995 0.950670 0.057 Uiso 1 1 calc R U . . .
C39 C 1.0700(2) 0.82794(16) 1.02620(16) 0.0385(5) Uani 1 1 d . . . . .
C40 C 1.0390(2) 0.90231(17) 1.04589(17) 0.0419(6) Uani 1 1 d . . . . .
H40 H 1.088093 0.948050 1.089222 0.050 Uiso 1 1 calc R U . . .
C41 C 0.9355(2) 0.90915(16) 1.00151(16) 0.0397(6) Uani 1 1 d . . . . .
H41 H 0.913990 0.959828 1.016123 0.048 Uiso 1 1 calc R U . . .
C43 C 1.2518(2) 0.8862(2) 1.1188(2) 0.0526(7) Uani 1 1 d . . . . .
H43A H 1.258194 0.924829 1.088623 0.079 Uiso 1 1 calc R U . . .
H43B H 1.321962 0.870564 1.138430 0.079 Uiso 1 1 calc R U . . .
H43C H 1.231439 0.912216 1.165745 0.079 Uiso 1 1 calc R U . . .
C44 C 0.7446(2) 0.89012(16) 0.79611(16) 0.0384(5) Uani 1 1 d . . . . .
C45 C 0.6512(2) 0.9058(2) 0.74446(19) 0.0503(7) Uani 1 1 d . . . . .
H45 H 0.585065 0.899376 0.755248 0.060 Uiso 1 1 calc R U . . .
C46 C 0.6532(3) 0.9303(2) 0.6789(2) 0.0624(9) Uani 1 1 d . . . . .
H46 H 0.588407 0.939310 0.643875 0.075 Uiso 1 1 calc R U . . .
C47 C 0.7503(3) 0.9421(2) 0.6630(2) 0.0636(9) Uani 1 1 d . . . . .
C48 C -0.1170(5) 0.6247(4) 0.3859(4) 0.0761(17) Uani 0.715(9) 1 d D U P D 2
H48A H -0.117207 0.624781 0.331651 0.114 Uiso 0.715(9) 1 calc R U P D 2
H48B H -0.192475 0.613318 0.384220 0.114 Uiso 0.715(9) 1 calc R U P D 2
H48C H -0.080186 0.582294 0.401403 0.114 Uiso 0.715(9) 1 calc R U P D 2
C49 C 0.8359(5) 0.9693(4) 0.5719(4) 0.132(3) Uani 1 1 d . . . . .
H49A H 0.817803 0.979419 0.518932 0.197 Uiso 1 1 calc R U . . .
H49B H 0.860182 0.917424 0.567289 0.197 Uiso 1 1 calc R U . . .
H49C H 0.894392 1.013984 0.613618 0.197 Uiso 1 1 calc R U . . .
C50 C 0.8441(3) 0.9293(2) 0.7144(2) 0.0552(8) Uani 1 1 d . . . . .
H50 H 0.910988 0.938774 0.705124 0.066 Uiso 1 1 calc R U . . .
C51 C 0.8405(2) 0.90263(17) 0.77962(18) 0.0436(6) Uani 1 1 d . . . . .
H51 H 0.905062 0.892647 0.813904 0.052 Uiso 1 1 calc R U . . .
C52 C 0.3654(2) 0.48766(16) 0.78816(16) 0.0394(6) Uani 1 1 d . . . . .
C53 C 0.2771(2) 0.52628(16) 0.77400(18) 0.0428(6) Uani 1 1 d . . . . .
H53 H 0.266152 0.555694 0.735637 0.051 Uiso 1 1 calc R U . . .
C54 C 0.2050(2) 0.52179(17) 0.81597(19) 0.0465(6) Uani 1 1 d . . . . .
C55 C 0.2178(3) 0.4786(2) 0.87065(19) 0.0523(7) Uani 1 1 d . . . . .
H55 H 0.167190 0.474380 0.897901 0.063 Uiso 1 1 calc R U . . .
C56 C 0.3058(3) 0.4413(2) 0.8852(2) 0.0590(8) Uani 1 1 d D . . . .
C57 C 0.3789(2) 0.4457(2) 0.84457(19) 0.0503(7) Uani 1 1 d . . . . .
H57 H 0.438977 0.419564 0.855642 0.060 Uiso 1 1 calc R U . . .
C58 C 0.1102(3) 0.5622(2) 0.7993(2) 0.0633(8) Uani 1 1 d D U . . .
C59A C 0.3192(9) 0.3861(7) 0.9392(6) 0.088(3) Uani 0.619(13) 1 d D U P B 1
C59B C 0.3352(11) 0.4136(8) 0.9598(7) 0.068(3) Uani 0.381(13) 1 d D U P B 2
C60 C 0.5499(2) 0.43204(16) 0.76199(16) 0.0388(6) Uani 1 1 d . . . . .
C61 C 0.6572(2) 0.46631(17) 0.81544(16) 0.0415(6) Uani 1 1 d . . . . .
H61 H 0.682366 0.524093 0.836018 0.050 Uiso 1 1 calc R U . . .
C62 C 0.7273(2) 0.41581(19) 0.83857(17) 0.0448(6) Uani 1 1 d . . . . .
C63 C 0.6924(2) 0.33136(19) 0.81036(17) 0.0461(6) Uani 1 1 d . . . . .
H63 H 0.740360 0.297441 0.827572 0.055 Uiso 1 1 calc R U . . .
C64 C 0.5861(2) 0.29737(17) 0.75652(17) 0.0428(6) Uani 1 1 d . . . . .
C65 C 0.5159(2) 0.34717(16) 0.73206(16) 0.0396(6) Uani 1 1 d . . . . .
H65 H 0.443756 0.322982 0.694345 0.048 Uiso 1 1 calc R U . . .
C66 C 0.8431(3) 0.4519(2) 0.8944(2) 0.0573(8) Uani 1 1 d D . . . .
C67 C 0.5457(3) 0.20674(19) 0.72409(19) 0.0540(7) Uani 1 1 d . . . . .
C69 C 0.1822(3) 0.4716(2) 0.4814(2) 0.0682(10) Uani 1 1 d . . . . .
H69A H 0.218982 0.425566 0.474190 0.102 Uiso 1 1 calc R U . . .
H69B H 0.102986 0.451115 0.455587 0.102 Uiso 1 1 calc R U . . .
H69C H 0.200950 0.499610 0.540044 0.102 Uiso 1 1 calc R U . . .
C71 C 0.6847(3) 0.7384(3) 0.5267(2) 0.0650(9) Uani 1 1 d . . . . .
H71A H 0.664432 0.706318 0.468835 0.097 Uiso 1 1 calc R U . . .
H71B H 0.764237 0.757736 0.551143 0.097 Uiso 1 1 calc R U . . .
H71C H 0.649708 0.785509 0.530758 0.097 Uiso 1 1 calc R U . . .
C73 C 0.3960(3) 0.8965(2) 0.4802(2) 0.0686(9) Uani 1 1 d . . . . .
H73A H 0.351052 0.925412 0.447348 0.103 Uiso 1 1 calc R U . . .
H73B H 0.470368 0.906944 0.479584 0.103 Uiso 1 1 calc R U . . .
H73C H 0.397897 0.916121 0.536733 0.103 Uiso 1 1 calc R U . . .
C75 C -0.1554(11) 0.6637(13) 0.3688(9) 0.0761(17) Uani 0.285(9) 1 d D . P D 1
H75A H -0.175032 0.716434 0.368092 0.114 Uiso 0.285(9) 1 calc R U P D 1
H75B H -0.215844 0.627223 0.371428 0.114 Uiso 0.285(9) 1 calc R U P D 1
H75C H -0.140795 0.638910 0.318761 0.114 Uiso 0.285(9) 1 calc R U P D 1
C77 C -0.0528(3) 0.7131(2) 0.7122(2) 0.0681(10) Uani 1 1 d . . . . .
H77A H -0.030967 0.679258 0.669488 0.102 Uiso 1 1 calc R U . . .
H77B H -0.118299 0.731819 0.686554 0.102 Uiso 1 1 calc R U . . .
H77C H -0.068690 0.680710 0.745859 0.102 Uiso 1 1 calc R U . . .
C79 C 0.2047(18) 1.1091(12) 0.6895(8) 0.122(6) Uani 0.45(2) 1 d D . P E 1
H79A H 0.149232 1.137272 0.702947 0.183 Uiso 0.45(2) 1 calc R U P E 1
H79B H 0.241261 1.138836 0.662351 0.183 Uiso 0.45(2) 1 calc R U P E 1
H79C H 0.258646 1.107108 0.739997 0.183 Uiso 0.45(2) 1 calc R U P E 1
C79B C 0.2621(12) 1.0589(10) 0.6696(6) 0.112(7) Uani 0.55(2) 1 d D . P E 2
H79D H 0.322192 1.032498 0.689546 0.168 Uiso 0.55(2) 1 calc R U P E 2
H79E H 0.249951 1.095047 0.716330 0.168 Uiso 0.55(2) 1 calc R U P E 2
H79F H 0.280935 1.091202 0.636699 0.168 Uiso 0.55(2) 1 calc R U P E 2
C81 C 0.4812(2) 1.04003(16) 0.87698(17) 0.0411(6) Uani 1 1 d . . . . .
H81A H 0.496776 1.002307 0.832958 0.062 Uiso 1 1 calc R U . . .
H81B H 0.542961 1.053233 0.928586 0.062 Uiso 1 1 calc R U . . .
H81C H 0.469980 1.090374 0.863610 0.062 Uiso 1 1 calc R U . . .
C83 C 0.3472(3) 0.69883(19) 1.01110(19) 0.0526(7) Uani 1 1 d . . . . .
H83A H 0.280884 0.717329 1.014875 0.079 Uiso 1 1 calc R U . . .
H83B H 0.411001 0.735089 1.056812 0.079 Uiso 1 1 calc R U . . .
H83C H 0.342312 0.642785 1.013602 0.079 Uiso 1 1 calc R U . . .

loop_
_atom_site_aniso_label
_atom_site_aniso_U_11
_atom_site_aniso_U_22
_atom_site_aniso_U_33
_atom_site_aniso_U_23
_atom_site_aniso_U_13
_atom_site_aniso_U_12
P1 0.0327(3) 0.0342(3) 0.0409(3) 0.0102(3) 0.0167(3) 0.0072(2)
P2 0.0365(3) 0.0355(3) 0.0382(3) 0.0098(3) 0.0142(3) 0.0065(3)
F1A 0.087(6) 0.090(6) 0.143(8) 0.010(6) 0.039(7) 0.043(6)
F1B 0.087(2) 0.080(2) 0.093(2) 0.0364(18) 0.059(2) 0.048(2)
F2A 0.083(6) 0.159(9) 0.118(6) 0.085(6) 0.065(5) 0.078(6)
F2B 0.0560(18) 0.073(2) 0.101(3) 0.050(2) 0.0344(18) 0.0325(15)
F3A 0.061(5) 0.125(7) 0.112(9) 0.057(6) 0.021(5) 0.025(4)
F3B 0.048(2) 0.082(3) 0.110(4) -0.011(3) 0.001(2) 0.0238(19)
F4A 0.191(6) 0.179(9) 0.098(5) 0.090(6) -0.006(5) 0.027(6)
F4B 0.120(6) 0.118(7) 0.056(4) 0.043(4) 0.021(3) 0.036(5)
F5A 0.154(5) 0.112(5) 0.123(5) 0.087(4) 0.067(4) 0.058(4)
F5B 0.173(10) 0.158(10) 0.122(9) 0.115(7) 0.112(8) 0.118(8)
F6A 0.167(6) 0.165(9) 0.142(8) 0.117(6) 0.105(6) 0.070(5)
F6B 0.092(5) 0.111(7) 0.068(5) 0.053(5) 0.050(4) 0.035(4)
F7 0.0999(16) 0.0519(11) 0.0636(12) 0.0271(9) 0.0317(11) 0.0053(10)
F8 0.0820(13) 0.0424(9) 0.0514(10) 0.0133(8) 0.0147(9) 0.0154(9)
F9 0.0938(15) 0.0574(12) 0.0742(13) 0.0230(10) 0.0276(11) 0.0405(11)
F10A 0.0555(18) 0.147(4) 0.0529(18) 0.038(2) 0.0031(14) -0.002(2)
F10B 0.068(8) 0.100(9) 0.090(10) 0.043(8) -0.002(7) 0.009(6)
F11A 0.0467(16) 0.0749(19) 0.124(4) 0.0297(19) 0.0007(19) -0.0036(13)
F11B 0.042(5) 0.083(6) 0.077(7) 0.008(5) 0.006(5) -0.002(4)
F12A 0.0464(15) 0.116(4) 0.103(3) 0.009(2) 0.0316(15) 0.021(2)
F12B 0.050(6) 0.107(11) 0.077(6) 0.027(7) 0.028(5) -0.003(7)
O7B 0.047(2) 0.130(6) 0.061(3) -0.007(4) 0.022(2) 0.017(3)
O42 0.0377(10) 0.0484(11) 0.0565(12) 0.0184(9) 0.0129(9) 0.0123(8)
O48 0.111(2) 0.153(3) 0.096(2) 0.095(2) 0.0753(18) 0.098(2)
O68 0.0461(11) 0.0686(14) 0.0469(12) 0.0078(10) 0.0079(9) 0.0000(10)
O70 0.0408(10) 0.0590(12) 0.0486(11) 0.0254(10) 0.0193(8) 0.0132(9)
O72 0.0514(12) 0.0699(15) 0.0679(14) 0.0263(12) 0.0234(11) 0.0278(11)
O74 0.049(5) 0.071(7) 0.046(6) 0.014(5) 0.026(4) 0.031(4)
O76 0.0422(10) 0.0491(12) 0.0588(13) 0.0135(10) 0.0077(9) 0.0082(9)
O78 0.060(4) 0.112(7) 0.049(5) 0.028(5) 0.018(4) 0.007(5)
O78B 0.090(5) 0.074(5) 0.034(3) 0.020(3) 0.015(3) -0.007(4)
O80 0.0391(9) 0.0379(10) 0.0459(10) 0.0169(8) 0.0178(8) 0.0094(7)
O82 0.0472(10) 0.0356(9) 0.0457(10) 0.0142(8) 0.0242(8) 0.0080(8)
C1 0.0311(11) 0.0383(13) 0.0369(13) 0.0104(10) 0.0140(10) 0.0102(10)
C2 0.0307(11) 0.0377(13) 0.0322(12) 0.0097(10) 0.0115(9) 0.0098(10)
C3 0.0355(12) 0.0375(13) 0.0344(13) 0.0112(10) 0.0149(10) 0.0086(10)
C4 0.0362(12) 0.0363(13) 0.0366(13) 0.0101(11) 0.0142(10) 0.0110(10)
C5 0.0344(12) 0.0376(13) 0.0345(12) 0.0111(10) 0.0152(10) 0.0119(10)
C6 0.0347(12) 0.0413(14) 0.0399(13) 0.0140(11) 0.0186(11) 0.0105(10)
C7 0.0426(14) 0.0396(14) 0.0402(14) 0.0112(11) 0.0210(11) 0.0150(11)
C8 0.0423(13) 0.0385(14) 0.0347(13) 0.0034(11) 0.0169(11) 0.0126(11)
C9 0.0420(14) 0.0451(15) 0.0370(13) 0.0102(11) 0.0181(11) 0.0150(11)
C10 0.0479(15) 0.0510(16) 0.0380(14) 0.0124(12) 0.0215(12) 0.0184(12)
C11 0.0475(15) 0.0575(17) 0.0327(13) 0.0081(12) 0.0160(12) 0.0181(13)
C12 0.0422(14) 0.0523(17) 0.0360(14) 0.0012(12) 0.0115(11) 0.0095(12)
C13 0.0488(15) 0.0432(15) 0.0362(14) 0.0050(11) 0.0183(12) 0.0075(12)
C14 0.0490(16) 0.073(2) 0.0337(14) 0.0100(14) 0.0144(12) 0.0194(15)
C15 0.0477(16) 0.081(2) 0.0322(14) 0.0154(15) 0.0114(12) 0.0230(15)
C16 0.0509(17) 0.094(3) 0.0367(15) 0.0111(16) 0.0144(13) 0.0183(17)
C17 0.0434(16) 0.109(3) 0.0370(16) 0.0127(18) 0.0128(13) 0.0202(17)
C18 0.0492(17) 0.110(3) 0.0329(15) 0.0157(17) 0.0120(13) 0.0377(19)
C19 0.0547(18) 0.083(2) 0.0429(16) 0.0193(16) 0.0136(14) 0.0331(17)
C20 0.0470(16) 0.083(2) 0.0417(16) 0.0206(16) 0.0147(13) 0.0306(16)
C21 0.0549(19) 0.119(3) 0.0372(16) 0.0146(18) 0.0128(14) 0.043(2)
C22 0.0380(15) 0.100(3) 0.0394(15) 0.0154(17) 0.0123(12) 0.0300(16)
C23 0.0391(14) 0.070(2) 0.0428(16) 0.0062(15) 0.0087(12) 0.0235(14)
C24 0.0324(13) 0.0595(18) 0.0457(15) 0.0105(13) 0.0120(11) 0.0200(12)
C25 0.0330(12) 0.0554(16) 0.0394(14) 0.0123(12) 0.0150(11) 0.0154(11)
C26 0.0461(16) 0.073(2) 0.0436(16) 0.0202(15) 0.0115(13) 0.0042(15)
C27 0.0480(17) 0.105(3) 0.0493(18) 0.0353(19) 0.0158(14) 0.0086(18)
C28 0.0379(13) 0.0434(14) 0.0394(14) 0.0128(11) 0.0169(11) 0.0116(11)
C29 0.0362(12) 0.0411(14) 0.0330(12) 0.0100(11) 0.0159(10) 0.0089(10)
C30 0.0405(13) 0.0341(13) 0.0307(12) 0.0094(10) 0.0148(10) 0.0083(10)
C31 0.0340(12) 0.0397(13) 0.0308(12) 0.0095(10) 0.0139(10) 0.0063(10)
C32 0.0358(12) 0.0368(13) 0.0278(11) 0.0075(10) 0.0136(10) 0.0064(10)
C33 0.0405(13) 0.0372(13) 0.0360(13) 0.0114(11) 0.0189(11) 0.0082(10)
C34 0.0366(13) 0.0408(14) 0.0368(13) 0.0109(11) 0.0175(10) 0.0059(10)
C35 0.0352(12) 0.0351(13) 0.0331(12) 0.0099(10) 0.0142(10) 0.0077(10)
C36 0.0348(12) 0.0373(13) 0.0403(13) 0.0121(11) 0.0180(10) 0.0067(10)
C37 0.0397(14) 0.0355(14) 0.0554(17) 0.0068(12) 0.0135(12) 0.0081(11)
C38 0.0417(14) 0.0358(14) 0.0628(18) 0.0115(13) 0.0173(13) 0.0112(11)
C39 0.0342(12) 0.0428(14) 0.0434(14) 0.0165(12) 0.0170(11) 0.0107(10)
C40 0.0394(13) 0.0385(14) 0.0429(14) 0.0081(11) 0.0126(11) 0.0067(11)
C41 0.0403(13) 0.0354(13) 0.0440(14) 0.0102(11) 0.0166(11) 0.0115(11)
C43 0.0384(14) 0.0601(19) 0.0568(18) 0.0222(15) 0.0107(13) 0.0093(13)
C44 0.0392(13) 0.0360(13) 0.0437(14) 0.0133(11) 0.0173(11) 0.0133(10)
C45 0.0407(15) 0.0653(19) 0.0546(17) 0.0235(15) 0.0222(13) 0.0223(13)
C46 0.0603(19) 0.089(3) 0.061(2) 0.0390(19) 0.0307(16) 0.0445(18)
C47 0.075(2) 0.089(3) 0.066(2) 0.0498(19) 0.0443(18) 0.052(2)
C48 0.054(3) 0.102(5) 0.064(3) 0.016(3) 0.024(2) 0.000(3)
C49 0.156(5) 0.234(7) 0.150(5) 0.160(5) 0.130(4) 0.151(5)
C50 0.0585(18) 0.071(2) 0.071(2) 0.0452(17) 0.0428(16) 0.0389(16)
C51 0.0413(14) 0.0481(16) 0.0564(16) 0.0255(13) 0.0262(12) 0.0195(12)
C52 0.0358(13) 0.0376(14) 0.0399(14) 0.0080(11) 0.0123(11) 0.0027(10)
C53 0.0423(14) 0.0373(14) 0.0518(16) 0.0157(12) 0.0191(12) 0.0089(11)
C54 0.0453(15) 0.0415(15) 0.0559(17) 0.0138(13) 0.0237(13) 0.0089(12)
C55 0.0528(17) 0.0582(19) 0.0522(17) 0.0178(14) 0.0269(14) 0.0116(14)
C56 0.0630(19) 0.076(2) 0.0547(18) 0.0319(17) 0.0307(16) 0.0233(17)
C57 0.0485(16) 0.0624(19) 0.0503(16) 0.0264(15) 0.0215(13) 0.0196(14)
C58 0.0565(18) 0.067(2) 0.084(2) 0.0311(18) 0.0392(17) 0.0251(16)
C59A 0.110(6) 0.128(7) 0.075(5) 0.067(5) 0.058(4) 0.058(5)
C59B 0.075(6) 0.096(7) 0.061(6) 0.043(5) 0.039(5) 0.038(5)
C60 0.0420(13) 0.0403(14) 0.0349(13) 0.0097(11) 0.0171(11) 0.0069(11)
C61 0.0388(13) 0.0450(15) 0.0415(14) 0.0131(12) 0.0158(11) 0.0085(11)
C62 0.0404(14) 0.0560(17) 0.0396(14) 0.0151(13) 0.0164(11) 0.0105(12)
C63 0.0494(15) 0.0549(17) 0.0437(15) 0.0224(13) 0.0211(12) 0.0194(13)
C64 0.0532(16) 0.0422(15) 0.0399(14) 0.0159(12) 0.0216(12) 0.0154(12)
C65 0.0417(13) 0.0413(14) 0.0353(13) 0.0115(11) 0.0141(11) 0.0076(11)
C66 0.0427(15) 0.072(2) 0.0563(18) 0.0214(15) 0.0152(13) 0.0128(14)
C67 0.068(2) 0.0503(17) 0.0479(17) 0.0196(14) 0.0210(15) 0.0203(15)
C69 0.0536(19) 0.067(2) 0.065(2) 0.0081(18) 0.0124(16) -0.0063(16)
C71 0.0487(17) 0.096(3) 0.069(2) 0.050(2) 0.0253(16) 0.0152(17)
C73 0.057(2) 0.068(2) 0.077(2) 0.0173(19) 0.0190(18) 0.0232(17)
C75 0.054(3) 0.102(5) 0.064(3) 0.016(3) 0.024(2) 0.000(3)
C77 0.0479(18) 0.0544(19) 0.077(2) 0.0089(17) -0.0013(16) 0.0085(15)
C79 0.152(14) 0.117(8) 0.080(7) 0.041(6) 0.029(7) -0.027(8)
C79B 0.137(9) 0.118(10) 0.050(5) 0.041(5) 0.008(5) -0.062(8)
C81 0.0447(14) 0.0389(14) 0.0448(15) 0.0150(12) 0.0220(12) 0.0072(11)
C83 0.070(2) 0.0485(17) 0.0559(18) 0.0253(14) 0.0357(16) 0.0189(15)

_geom_special_details            
;
 All esds (except the esd in the dihedral angle between two l.s. planes)
 are estimated using the full covariance matrix.  The cell esds are taken
 into account individually in the estimation of esds in distances, angles
 and torsion angles; correlations between esds in cell parameters are only
 used when they are defined by crystal symmetry.  An approximate (isotropic)
 treatment of cell esds is used for estimating esds involving l.s. planes.
;
loop_
_geom_bond_atom_site_label_1
_geom_bond_atom_site_label_2
_geom_bond_distance
_geom_bond_site_symmetry_2
_geom_bond_publ_flag
P1 C1 1.836(3) . ?
P1 C36 1.827(3) . ?
P1 C44 1.822(3) . ?
P2 C4 1.830(3) . ?
P2 C52 1.831(3) . ?
P2 C60 1.839(3) . ?
F1A C58 1.178(9) . ?
F1B C58 1.383(5) . ?
F2A C58 1.449(8) . ?
F2B C58 1.336(4) . ?
F3A C58 1.397(11) . ?
F3B C58 1.270(6) . ?
F4A C59A 1.330(10) . ?
F4B C59B 1.324(12) . ?
F5A C59A 1.307(10) . ?
F5B C59B 1.312(11) . ?
F6A C59A 1.291(9) . ?
F6B C59B 1.289(11) . ?
F7 C67 1.343(4) . ?
F8 C67 1.342(4) . ?
F9 C67 1.341(4) . ?
F10A C66 1.319(4) . ?
F10B C66 1.342(11) . ?
F11A C66 1.330(4) . ?
F11B C66 1.352(10) . ?
F12A C66 1.341(4) . ?
F12B C66 1.245(9) . ?
O7B C17 1.372(8) . ?
O7B C48 1.420(9) . ?
O42 C39 1.366(3) . ?
O42 C43 1.428(4) . ?
O48 C47 1.369(4) . ?
O48 C49 1.423(5) . ?
O68 C12 1.370(3) . ?
O68 C69 1.413(4) . ?
O70 C9 1.378(3) . ?
O70 C71 1.421(4) . ?
O72 C20 1.379(4) . ?
O72 C73 1.412(4) . ?
O74 C17 1.451(15) . ?
O74 C75 1.442(16) . ?
O76 C24 1.377(4) . ?
O76 C77 1.423(4) . ?
O78 C27 1.504(12) . ?
O78 C79 1.433(13) . ?
O78B C27 1.340(8) . ?
O78B C79B 1.429(10) . ?
O80 C30 1.372(3) . ?
O80 C81 1.425(3) . ?
O82 C33 1.392(3) . ?
O82 C83 1.416(3) . ?
C1 C2 1.404(3) . ?
C1 C6 1.406(3) . ?
C2 C3 1.386(3) . ?
C2 C35 1.526(3) . ?
C3 H3 0.9500 . ?
C3 C4 1.403(3) . ?
C4 C5 1.408(3) . ?
C5 C6 1.383(4) . ?
C5 C7 1.528(3) . ?
C6 H6 0.9500 . ?
C7 H7A 0.9900 . ?
C7 H7B 0.9900 . ?
C7 C8 1.514(4) . ?
C8 C9 1.394(4) . ?
C8 C13 1.393(4) . ?
C9 C10 1.398(4) . ?
C10 H10 0.9500 . ?
C10 C11 1.388(4) . ?
C11 C12 1.398(4) . ?
C11 C14 1.516(4) . ?
C12 C13 1.390(4) . ?
C13 H13 0.9500 . ?
C14 H14A 0.9900 . ?
C14 H14B 0.9900 . ?
C14 C15 1.506(4) . ?
C15 C16 1.389(5) . ?
C15 C20 1.386(5) . ?
C16 H16 0.9500 . ?
C16 C17 1.392(5) . ?
C17 C18 1.379(6) . ?
C18 C19 1.394(5) . ?
C18 C21 1.515(5) . ?
C19 H19 0.9500 . ?
C19 C20 1.401(4) . ?
C21 H21A 0.9900 . ?
C21 H21B 0.9900 . ?
C21 C22 1.526(4) . ?
C22 C23 1.380(5) . ?
C22 C27 1.390(5) . ?
C23 H23 0.9500 . ?
C23 C24 1.394(4) . ?
C24 C25 1.392(4) . ?
C25 C26 1.376(4) . ?
C25 C28 1.523(4) . ?
C26 H26 0.9500 . ?
C26 C27 1.406(4) . ?
C28 H28A 0.9900 . ?
C28 H28B 0.9900 . ?
C28 C29 1.522(4) . ?
C29 C30 1.403(3) . ?
C29 C34 1.389(4) . ?
C30 C31 1.386(3) . ?
C31 H31 0.9500 . ?
C31 C32 1.398(4) . ?
C32 C33 1.394(3) . ?
C32 C35 1.517(3) . ?
C33 C34 1.391(4) . ?
C34 H34 0.9500 . ?
C35 H35A 0.9900 . ?
C35 H35B 0.9900 . ?
C36 C37 1.401(4) . ?
C36 C41 1.380(4) . ?
C37 H37 0.9500 . ?
C37 C38 1.375(4) . ?
C38 H38 0.9500 . ?
C38 C39 1.389(4) . ?
C39 C40 1.387(4) . ?
C40 H40 0.9500 . ?
C40 C41 1.389(4) . ?
C41 H41 0.9500 . ?
C43 H43A 0.9800 . ?
C43 H43B 0.9800 . ?
C43 H43C 0.9800 . ?
C44 C45 1.400(4) . ?
C44 C51 1.391(4) . ?
C45 H45 0.9500 . ?
C45 C46 1.366(4) . ?
C46 H46 0.9500 . ?
C46 C47 1.399(5) . ?
C47 C50 1.379(4) . ?
C48 H48A 0.9800 . ?
C48 H48B 0.9800 . ?
C48 H48C 0.9800 . ?
C49 H49A 0.9800 . ?
C49 H49B 0.9800 . ?
C49 H49C 0.9800 . ?
C50 H50 0.9500 . ?
C50 C51 1.387(4) . ?
C51 H51 0.9500 . ?
C52 C53 1.397(4) . ?
C52 C57 1.382(4) . ?
C53 H53 0.9500 . ?
C53 C54 1.394(4) . ?
C54 C55 1.372(4) . ?
C54 C58 1.490(4) . ?
C55 H55 0.9500 . ?
C55 C56 1.380(5) . ?
C56 C57 1.387(4) . ?
C56 C59A 1.523(9) . ?
C56 C59B 1.503(12) . ?
C57 H57 0.9500 . ?
C60 C61 1.395(4) . ?
C60 C65 1.392(4) . ?
C61 H61 0.9500 . ?
C61 C62 1.391(4) . ?
C62 C63 1.386(4) . ?
C62 C66 1.496(4) . ?
C63 H63 0.9500 . ?
C63 C64 1.386(4) . ?
C64 C65 1.388(4) . ?
C64 C67 1.492(4) . ?
C65 H65 0.9500 . ?
C69 H69A 0.9800 . ?
C69 H69B 0.9800 . ?
C69 H69C 0.9800 . ?
C71 H71A 0.9800 . ?
C71 H71B 0.9800 . ?
C71 H71C 0.9800 . ?
C73 H73A 0.9800 . ?
C73 H73B 0.9800 . ?
C73 H73C 0.9800 . ?
C75 H75A 0.9800 . ?
C75 H75B 0.9800 . ?
C75 H75C 0.9800 . ?
C77 H77A 0.9800 . ?
C77 H77B 0.9800 . ?
C77 H77C 0.9800 . ?
C79 H79A 0.9800 . ?
C79 H79B 0.9800 . ?
C79 H79C 0.9800 . ?
C79B H79D 0.9800 . ?
C79B H79E 0.9800 . ?
C79B H79F 0.9800 . ?
C81 H81A 0.9800 . ?
C81 H81B 0.9800 . ?
C81 H81C 0.9800 . ?
C83 H83A 0.9800 . ?
C83 H83B 0.9800 . ?
C83 H83C 0.9800 . ?

loop_
_geom_angle_atom_site_label_1
_geom_angle_atom_site_label_2
_geom_angle_atom_site_label_3
_geom_angle
_geom_angle_site_symmetry_1
_geom_angle_site_symmetry_3
_geom_angle_publ_flag
C36 P1 C1 101.25(11) . . ?
C44 P1 C1 101.56(12) . . ?
C44 P1 C36 105.23(12) . . ?
C4 P2 C52 102.31(12) . . ?
C4 P2 C60 103.54(12) . . ?
C52 P2 C60 101.45(12) . . ?
C17 O7B C48 110.5(7) . . ?
C39 O42 C43 116.4(2) . . ?
C47 O48 C49 116.5(3) . . ?
C12 O68 C69 116.9(3) . . ?
C9 O70 C71 117.1(2) . . ?
C20 O72 C73 117.9(3) . . ?
C75 O74 C17 117.2(13) . . ?
C24 O76 C77 117.8(3) . . ?
C79 O78 C27 126.2(10) . . ?
C27 O78B C79B 113.6(7) . . ?
C30 O80 C81 117.7(2) . . ?
C33 O82 C83 114.2(2) . . ?
C2 C1 P1 119.30(18) . . ?
C2 C1 C6 118.3(2) . . ?
C6 C1 P1 122.38(19) . . ?
C1 C2 C35 122.9(2) . . ?
C3 C2 C1 118.9(2) . . ?
C3 C2 C35 118.1(2) . . ?
C2 C3 H3 118.7 . . ?
C2 C3 C4 122.5(2) . . ?
C4 C3 H3 118.7 . . ?
C3 C4 P2 121.62(19) . . ?
C3 C4 C5 118.7(2) . . ?
C5 C4 P2 119.70(19) . . ?
C4 C5 C7 122.4(2) . . ?
C6 C5 C4 118.5(2) . . ?
C6 C5 C7 119.0(2) . . ?
C1 C6 H6 118.5 . . ?
C5 C6 C1 122.9(2) . . ?
C5 C6 H6 118.5 . . ?
C5 C7 H7A 109.4 . . ?
C5 C7 H7B 109.4 . . ?
H7A C7 H7B 108.0 . . ?
C8 C7 C5 111.4(2) . . ?
C8 C7 H7A 109.4 . . ?
C8 C7 H7B 109.4 . . ?
C9 C8 C7 122.1(2) . . ?
C13 C8 C7 119.5(2) . . ?
C13 C8 C9 118.4(3) . . ?
O70 C9 C8 116.6(2) . . ?
O70 C9 C10 123.3(2) . . ?
C8 C9 C10 120.1(3) . . ?
C9 C10 H10 119.3 . . ?
C11 C10 C9 121.5(3) . . ?
C11 C10 H10 119.3 . . ?
C10 C11 C12 118.3(3) . . ?
C10 C11 C14 121.2(3) . . ?
C12 C11 C14 120.5(3) . . ?
O68 C12 C11 115.7(3) . . ?
O68 C12 C13 123.9(3) . . ?
C13 C12 C11 120.3(3) . . ?
C8 C13 H13 119.3 . . ?
C12 C13 C8 121.4(3) . . ?
C12 C13 H13 119.3 . . ?
C11 C14 H14A 109.2 . . ?
C11 C14 H14B 109.2 . . ?
H14A C14 H14B 107.9 . . ?
C15 C14 C11 112.0(2) . . ?
C15 C14 H14A 109.2 . . ?
C15 C14 H14B 109.2 . . ?
C16 C15 C14 121.3(3) . . ?
C20 C15 C14 120.3(3) . . ?
C20 C15 C16 118.3(3) . . ?
C15 C16 H16 119.3 . . ?
C15 C16 C17 121.4(4) . . ?
C17 C16 H16 119.3 . . ?
O7B C17 C16 127.7(5) . . ?
O7B C17 C18 112.1(5) . . ?
C16 C17 O74 110.7(8) . . ?
C18 C17 O74 128.9(8) . . ?
C18 C17 C16 120.2(3) . . ?
C17 C18 C19 119.3(3) . . ?
C17 C18 C21 120.3(3) . . ?
C19 C18 C21 120.4(4) . . ?
C18 C19 H19 120.0 . . ?
C18 C19 C20 120.1(4) . . ?
C20 C19 H19 120.0 . . ?
O72 C20 C15 116.4(3) . . ?
O72 C20 C19 122.8(3) . . ?
C15 C20 C19 120.7(3) . . ?
C18 C21 H21A 109.3 . . ?
C18 C21 H21B 109.3 . . ?
C18 C21 C22 111.6(3) . . ?
H21A C21 H21B 108.0 . . ?
C22 C21 H21A 109.3 . . ?
C22 C21 H21B 109.3 . . ?
C23 C22 C21 120.4(3) . . ?
C23 C22 C27 119.3(3) . . ?
C27 C22 C21 120.3(4) . . ?
C22 C23 H23 119.6 . . ?
C22 C23 C24 120.7(3) . . ?
C24 C23 H23 119.6 . . ?
O76 C24 C23 123.5(3) . . ?
O76 C24 C25 116.1(2) . . ?
C25 C24 C23 120.4(3) . . ?
C24 C25 C28 120.8(3) . . ?
C26 C25 C24 118.8(3) . . ?
C26 C25 C28 120.4(3) . . ?
C25 C26 H26 119.5 . . ?
C25 C26 C27 121.0(3) . . ?
C27 C26 H26 119.5 . . ?
O78B C27 C22 111.7(5) . . ?
O78B C27 C26 128.0(5) . . ?
C22 C27 O78 124.5(6) . . ?
C22 C27 C26 119.7(3) . . ?
C26 C27 O78 114.7(6) . . ?
C25 C28 H28A 109.4 . . ?
C25 C28 H28B 109.4 . . ?
H28A C28 H28B 108.0 . . ?
C29 C28 C25 111.2(2) . . ?
C29 C28 H28A 109.4 . . ?
C29 C28 H28B 109.4 . . ?
C30 C29 C28 120.1(2) . . ?
C34 C29 C28 121.8(2) . . ?
C34 C29 C30 118.0(2) . . ?
O80 C30 C29 115.7(2) . . ?
O80 C30 C31 123.5(2) . . ?
C31 C30 C29 120.7(2) . . ?
C30 C31 H31 119.5 . . ?
C30 C31 C32 121.1(2) . . ?
C32 C31 H31 119.5 . . ?
C31 C32 C35 120.6(2) . . ?
C33 C32 C31 118.1(2) . . ?
C33 C32 C35 121.3(2) . . ?
O82 C33 C32 118.9(2) . . ?
C34 C33 O82 120.3(2) . . ?
C34 C33 C32 120.7(2) . . ?
C29 C34 C33 121.3(2) . . ?
C29 C34 H34 119.4 . . ?
C33 C34 H34 119.4 . . ?
C2 C35 H35A 109.4 . . ?
C2 C35 H35B 109.4 . . ?
C32 C35 C2 111.2(2) . . ?
C32 C35 H35A 109.4 . . ?
C32 C35 H35B 109.4 . . ?
H35A C35 H35B 108.0 . . ?
C37 C36 P1 126.0(2) . . ?
C41 C36 P1 116.5(2) . . ?
C41 C36 C37 117.5(2) . . ?
C36 C37 H37 119.4 . . ?
C38 C37 C36 121.2(3) . . ?
C38 C37 H37 119.4 . . ?
C37 C38 H38 119.8 . . ?
C37 C38 C39 120.3(3) . . ?
C39 C38 H38 119.8 . . ?
O42 C39 C38 116.8(2) . . ?
O42 C39 C40 123.7(2) . . ?
C40 C39 C38 119.5(2) . . ?
C39 C40 H40 120.4 . . ?
C39 C40 C41 119.2(2) . . ?
C41 C40 H40 120.4 . . ?
C36 C41 C40 122.2(2) . . ?
C36 C41 H41 118.9 . . ?
C40 C41 H41 118.9 . . ?
O42 C43 H43A 109.5 . . ?
O42 C43 H43B 109.5 . . ?
O42 C43 H43C 109.5 . . ?
H43A C43 H43B 109.5 . . ?
H43A C43 H43C 109.5 . . ?
H43B C43 H43C 109.5 . . ?
C45 C44 P1 115.8(2) . . ?
C51 C44 P1 126.3(2) . . ?
C51 C44 C45 117.5(3) . . ?
C44 C45 H45 119.3 . . ?
C46 C45 C44 121.3(3) . . ?
C46 C45 H45 119.3 . . ?
C45 C46 H46 119.9 . . ?
C45 C46 C47 120.3(3) . . ?
C47 C46 H46 119.9 . . ?
O48 C47 C46 114.9(3) . . ?
O48 C47 C50 125.5(3) . . ?
C50 C47 C46 119.5(3) . . ?
O7B C48 H48A 109.5 . . ?
O7B C48 H48B 109.5 . . ?
O7B C48 H48C 109.5 . . ?
H48A C48 H48B 109.5 . . ?
H48A C48 H48C 109.5 . . ?
H48B C48 H48C 109.5 . . ?
O48 C49 H49A 109.5 . . ?
O48 C49 H49B 109.5 . . ?
O48 C49 H49C 109.5 . . ?
H49A C49 H49B 109.5 . . ?
H49A C49 H49C 109.5 . . ?
H49B C49 H49C 109.5 . . ?
C47 C50 H50 120.2 . . ?
C47 C50 C51 119.7(3) . . ?
C51 C50 H50 120.2 . . ?
C44 C51 H51 119.2 . . ?
C50 C51 C44 121.6(3) . . ?
C50 C51 H51 119.2 . . ?
C53 C52 P2 116.7(2) . . ?
C57 C52 P2 124.9(2) . . ?
C57 C52 C53 118.3(3) . . ?
C52 C53 H53 119.9 . . ?
C54 C53 C52 120.2(3) . . ?
C54 C53 H53 119.9 . . ?
C53 C54 C58 119.7(3) . . ?
C55 C54 C53 121.1(3) . . ?
C55 C54 C58 119.2(3) . . ?
C54 C55 H55 120.7 . . ?
C54 C55 C56 118.6(3) . . ?
C56 C55 H55 120.7 . . ?
C55 C56 C57 121.2(3) . . ?
C55 C56 C59A 121.2(5) . . ?
C55 C56 C59B 117.4(5) . . ?
C57 C56 C59A 117.3(5) . . ?
C57 C56 C59B 119.8(5) . . ?
C52 C57 C56 120.7(3) . . ?
C52 C57 H57 119.7 . . ?
C56 C57 H57 119.7 . . ?
F1A C58 F2A 109.6(8) . . ?
F1A C58 F3A 107.0(11) . . ?
F1A C58 C54 126.4(7) . . ?
F1B C58 C54 109.1(3) . . ?
F2A C58 C54 111.0(4) . . ?
F2B C58 F1B 101.0(3) . . ?
F2B C58 C54 111.6(3) . . ?
F3A C58 F2A 88.3(7) . . ?
F3A C58 C54 107.7(9) . . ?
F3B C58 F1B 107.1(4) . . ?
F3B C58 F2B 112.0(4) . . ?
F3B C58 C54 115.0(4) . . ?
F4A C59A C56 108.9(7) . . ?
F5A C59A F4A 105.2(9) . . ?
F5A C59A C56 116.3(7) . . ?
F6A C59A F4A 114.4(10) . . ?
F6A C59A F5A 96.5(9) . . ?
F6A C59A C56 114.9(8) . . ?
F4B C59B C56 115.3(9) . . ?
F5B C59B F4B 106.5(12) . . ?
F5B C59B C56 108.2(8) . . ?
F6B C59B F4B 92.5(10) . . ?
F6B C59B F5B 118.9(13) . . ?
F6B C59B C56 114.6(11) . . ?
C61 C60 P2 124.8(2) . . ?
C65 C60 P2 116.6(2) . . ?
C65 C60 C61 118.6(3) . . ?
C60 C61 H61 120.0 . . ?
C62 C61 C60 119.9(3) . . ?
C62 C61 H61 120.0 . . ?
C61 C62 C66 120.3(3) . . ?
C63 C62 C61 121.3(3) . . ?
C63 C62 C66 118.4(3) . . ?
C62 C63 H63 120.6 . . ?
C62 C63 C64 118.7(3) . . ?
C64 C63 H63 120.6 . . ?
C63 C64 C65 120.5(3) . . ?
C63 C64 C67 120.4(3) . . ?
C65 C64 C67 119.2(3) . . ?
C60 C65 H65 119.5 . . ?
C64 C65 C60 120.9(3) . . ?
C64 C65 H65 119.5 . . ?
F10A C66 F11A 107.6(4) . . ?
F10A C66 F12A 104.8(4) . . ?
F10A C66 C62 112.8(3) . . ?
F10B C66 F11B 104.5(9) . . ?
F10B C66 C62 110.1(8) . . ?
F11A C66 F12A 104.8(3) . . ?
F11A C66 C62 113.8(3) . . ?
F11B C66 C62 110.1(5) . . ?
F12A C66 C62 112.2(3) . . ?
F12B C66 F10B 106.9(10) . . ?
F12B C66 F11B 108.9(9) . . ?
F12B C66 C62 115.7(7) . . ?
F7 C67 C64 112.0(3) . . ?
F8 C67 F7 106.4(3) . . ?
F8 C67 C64 112.6(2) . . ?
F9 C67 F7 105.6(3) . . ?
F9 C67 F8 106.6(3) . . ?
F9 C67 C64 113.0(3) . . ?
O68 C69 H69A 109.5 . . ?
O68 C69 H69B 109.5 . . ?
O68 C69 H69C 109.5 . . ?
H69A C69 H69B 109.5 . . ?
H69A C69 H69C 109.5 . . ?
H69B C69 H69C 109.5 . . ?
O70 C71 H71A 109.5 . . ?
O70 C71 H71B 109.5 . . ?
O70 C71 H71C 109.5 . . ?
H71A C71 H71B 109.5 . . ?
H71A C71 H71C 109.5 . . ?
H71B C71 H71C 109.5 . . ?
O72 C73 H73A 109.5 . . ?
O72 C73 H73B 109.5 . . ?
O72 C73 H73C 109.5 . . ?
H73A C73 H73B 109.5 . . ?
H73A C73 H73C 109.5 . . ?
H73B C73 H73C 109.5 . . ?
O74 C75 H75A 109.5 . . ?
O74 C75 H75B 109.5 . . ?
O74 C75 H75C 109.5 . . ?
H75A C75 H75B 109.5 . . ?
H75A C75 H75C 109.5 . . ?
H75B C75 H75C 109.5 . . ?
O76 C77 H77A 109.5 . . ?
O76 C77 H77B 109.5 . . ?
O76 C77 H77C 109.5 . . ?
H77A C77 H77B 109.5 . . ?
H77A C77 H77C 109.5 . . ?
H77B C77 H77C 109.5 . . ?
O78 C79 H79A 109.5 . . ?
O78 C79 H79B 109.5 . . ?
O78 C79 H79C 109.5 . . ?
H79A C79 H79B 109.5 . . ?
H79A C79 H79C 109.5 . . ?
H79B C79 H79C 109.5 . . ?
O78B C79B H79D 109.5 . . ?
O78B C79B H79E 109.5 . . ?
O78B C79B H79F 109.5 . . ?
H79D C79B H79E 109.5 . . ?
H79D C79B H79F 109.5 . . ?
H79E C79B H79F 109.5 . . ?
O80 C81 H81A 109.5 . . ?
O80 C81 H81B 109.5 . . ?
O80 C81 H81C 109.5 . . ?
H81A C81 H81B 109.5 . . ?
H81A C81 H81C 109.5 . . ?
H81B C81 H81C 109.5 . . ?
O82 C83 H83A 109.5 . . ?
O82 C83 H83B 109.5 . . ?
O82 C83 H83C 109.5 . . ?
H83A C83 H83B 109.5 . . ?
H83A C83 H83C 109.5 . . ?
H83B C83 H83C 109.5 . . ?

loop_
_geom_torsion_atom_site_label_1
_geom_torsion_atom_site_label_2
_geom_torsion_atom_site_label_3
_geom_torsion_atom_site_label_4
_geom_torsion
_geom_torsion_site_symmetry_1
_geom_torsion_site_symmetry_2
_geom_torsion_site_symmetry_3
_geom_torsion_site_symmetry_4
_geom_torsion_publ_flag
P1 C1 C2 C3 -174.99(18) . . . . ?
P1 C1 C2 C35 6.4(3) . . . . ?
P1 C1 C6 C5 176.6(2) . . . . ?
P1 C36 C37 C38 -179.4(2) . . . . ?
P1 C36 C41 C40 -179.4(2) . . . . ?
P1 C44 C45 C46 176.2(3) . . . . ?
P1 C44 C51 C50 -173.9(2) . . . . ?
P2 C4 C5 C6 -179.58(19) . . . . ?
P2 C4 C5 C7 0.8(3) . . . . ?
P2 C52 C53 C54 175.6(2) . . . . ?
P2 C52 C57 C56 -174.6(3) . . . . ?
P2 C60 C61 C62 -178.7(2) . . . . ?
P2 C60 C65 C64 179.8(2) . . . . ?
O7B C17 C18 C19 -179.2(5) . . . . ?
O7B C17 C18 C21 1.7(6) . . . . ?
O42 C39 C40 C41 179.9(2) . . . . ?
O48 C47 C50 C51 -177.0(4) . . . . ?
O68 C12 C13 C8 178.3(3) . . . . ?
O70 C9 C10 C11 180.0(2) . . . . ?
O74 C17 C18 C19 174.1(10) . . . . ?
O74 C17 C18 C21 -5.0(11) . . . . ?
O76 C24 C25 C26 -177.3(3) . . . . ?
O76 C24 C25 C28 4.2(4) . . . . ?
O80 C30 C31 C32 178.9(2) . . . . ?
O82 C33 C34 C29 -176.5(2) . . . . ?
C1 P1 C36 C37 19.0(3) . . . . ?
C1 P1 C36 C41 -158.4(2) . . . . ?
C1 P1 C44 C45 73.1(2) . . . . ?
C1 P1 C44 C51 -113.1(3) . . . . ?
C1 C2 C3 C4 -2.2(4) . . . . ?
C1 C2 C35 C32 94.0(3) . . . . ?
C2 C1 C6 C5 -1.7(4) . . . . ?
C2 C3 C4 P2 -178.72(19) . . . . ?
C2 C3 C4 C5 -0.6(4) . . . . ?
C3 C2 C35 C32 -84.6(3) . . . . ?
C3 C4 C5 C6 2.3(4) . . . . ?
C3 C4 C5 C7 -177.3(2) . . . . ?
C4 P2 C52 C53 74.5(2) . . . . ?
C4 P2 C52 C57 -110.0(3) . . . . ?
C4 P2 C60 C61 3.3(3) . . . . ?
C4 P2 C60 C65 -174.5(2) . . . . ?
C4 C5 C6 C1 -1.2(4) . . . . ?
C4 C5 C7 C8 97.1(3) . . . . ?
C5 C7 C8 C9 95.7(3) . . . . ?
C5 C7 C8 C13 -84.3(3) . . . . ?
C6 C1 C2 C3 3.3(4) . . . . ?
C6 C1 C2 C35 -175.3(2) . . . . ?
C6 C5 C7 C8 -82.5(3) . . . . ?
C7 C5 C6 C1 178.5(2) . . . . ?
C7 C8 C9 O70 1.4(4) . . . . ?
C7 C8 C9 C10 -178.3(2) . . . . ?
C7 C8 C13 C12 178.5(2) . . . . ?
C8 C9 C10 C11 -0.3(4) . . . . ?
C9 C8 C13 C12 -1.6(4) . . . . ?
C9 C10 C11 C12 -1.3(4) . . . . ?
C9 C10 C11 C14 177.3(3) . . . . ?
C10 C11 C12 O68 -177.0(2) . . . . ?
C10 C11 C12 C13 1.5(4) . . . . ?
C10 C11 C14 C15 -100.1(3) . . . . ?
C11 C12 C13 C8 -0.1(4) . . . . ?
C11 C14 C15 C16 -99.8(3) . . . . ?
C11 C14 C15 C20 78.5(4) . . . . ?
C12 C11 C14 C15 78.5(4) . . . . ?
C13 C8 C9 O70 -178.5(2) . . . . ?
C13 C8 C9 C10 1.7(4) . . . . ?
C14 C11 C12 O68 4.4(4) . . . . ?
C14 C11 C12 C13 -177.1(3) . . . . ?
C14 C15 C16 C17 178.0(3) . . . . ?
C14 C15 C20 O72 2.0(4) . . . . ?
C14 C15 C20 C19 -178.3(3) . . . . ?
C15 C16 C17 O7B 179.7(6) . . . . ?
C15 C16 C17 O74 -174.6(8) . . . . ?
C15 C16 C17 C18 0.1(5) . . . . ?
C16 C15 C20 O72 -179.7(3) . . . . ?
C16 C15 C20 C19 0.0(4) . . . . ?
C16 C17 C18 C19 0.5(5) . . . . ?
C16 C17 C18 C21 -178.6(3) . . . . ?
C17 C18 C19 C20 -0.8(5) . . . . ?
C17 C18 C21 C22 98.1(4) . . . . ?
C18 C19 C20 O72 -179.7(3) . . . . ?
C18 C19 C20 C15 0.6(5) . . . . ?
C18 C21 C22 C23 -77.3(4) . . . . ?
C18 C21 C22 C27 101.6(4) . . . . ?
C19 C18 C21 C22 -81.0(5) . . . . ?
C20 C15 C16 C17 -0.3(5) . . . . ?
C21 C18 C19 C20 178.3(3) . . . . ?
C21 C22 C23 C24 177.8(3) . . . . ?
C21 C22 C27 O78 14.1(8) . . . . ?
C21 C22 C27 O78B -7.0(8) . . . . ?
C21 C22 C27 C26 -178.5(3) . . . . ?
C22 C23 C24 O76 179.1(3) . . . . ?
C22 C23 C24 C25 -0.1(4) . . . . ?
C23 C22 C27 O78 -167.0(7) . . . . ?
C23 C22 C27 O78B 171.9(7) . . . . ?
C23 C22 C27 C26 0.5(5) . . . . ?
C23 C24 C25 C26 1.9(4) . . . . ?
C23 C24 C25 C28 -176.6(2) . . . . ?
C24 C25 C26 C27 -2.6(5) . . . . ?
C24 C25 C28 C29 84.2(3) . . . . ?
C25 C26 C27 O78 170.0(6) . . . . ?
C25 C26 C27 O78B -168.5(8) . . . . ?
C25 C26 C27 C22 1.4(5) . . . . ?
C25 C28 C29 C30 77.7(3) . . . . ?
C25 C28 C29 C34 -99.6(3) . . . . ?
C26 C25 C28 C29 -94.3(3) . . . . ?
C27 C22 C23 C24 -1.1(5) . . . . ?
C28 C25 C26 C27 176.0(3) . . . . ?
C28 C29 C30 O80 3.1(3) . . . . ?
C28 C29 C30 C31 -177.8(2) . . . . ?
C28 C29 C34 C33 177.7(2) . . . . ?
C29 C30 C31 C32 -0.2(4) . . . . ?
C30 C29 C34 C33 0.3(4) . . . . ?
C30 C31 C32 C33 0.7(4) . . . . ?
C30 C31 C32 C35 -179.4(2) . . . . ?
C31 C32 C33 O82 176.0(2) . . . . ?
C31 C32 C33 C34 -0.7(4) . . . . ?
C31 C32 C35 C2 -88.9(3) . . . . ?
C32 C33 C34 C29 0.2(4) . . . . ?
C33 C32 C35 C2 91.0(3) . . . . ?
C34 C29 C30 O80 -179.4(2) . . . . ?
C34 C29 C30 C31 -0.3(4) . . . . ?
C35 C2 C3 C4 176.5(2) . . . . ?
C35 C32 C33 O82 -3.9(3) . . . . ?
C35 C32 C33 C34 179.4(2) . . . . ?
C36 P1 C1 C2 96.6(2) . . . . ?
C36 P1 C1 C6 -81.6(2) . . . . ?
C36 P1 C44 C45 178.3(2) . . . . ?
C36 P1 C44 C51 -7.9(3) . . . . ?
C36 C37 C38 C39 -0.3(5) . . . . ?
C37 C36 C41 C40 3.0(4) . . . . ?
C37 C38 C39 O42 -179.0(3) . . . . ?
C37 C38 C39 C40 1.8(4) . . . . ?
C38 C39 C40 C41 -0.9(4) . . . . ?
C39 C40 C41 C36 -1.6(4) . . . . ?
C41 C36 C37 C38 -2.1(4) . . . . ?
C43 O42 C39 C38 168.1(3) . . . . ?
C43 O42 C39 C40 -12.7(4) . . . . ?
C44 P1 C1 C2 -155.1(2) . . . . ?
C44 P1 C1 C6 26.7(2) . . . . ?
C44 P1 C36 C37 -86.5(3) . . . . ?
C44 P1 C36 C41 96.2(2) . . . . ?
C44 C45 C46 C47 -1.5(5) . . . . ?
C45 C44 C51 C50 -0.3(4) . . . . ?
C45 C46 C47 O48 178.7(3) . . . . ?
C45 C46 C47 C50 -0.4(6) . . . . ?
C46 C47 C50 C51 1.9(6) . . . . ?
C47 C50 C51 C44 -1.6(5) . . . . ?
C48 O7B C17 C16 -18.2(12) . . . . ?
C48 O7B C17 C18 161.4(7) . . . . ?
C49 O48 C47 C46 -173.8(5) . . . . ?
C49 O48 C47 C50 5.2(7) . . . . ?
C51 C44 C45 C46 1.8(5) . . . . ?
C52 P2 C4 C3 9.2(2) . . . . ?
C52 P2 C4 C5 -168.8(2) . . . . ?
C52 P2 C60 C61 -102.5(2) . . . . ?
C52 P2 C60 C65 79.6(2) . . . . ?
C52 C53 C54 C55 -1.1(4) . . . . ?
C52 C53 C54 C58 -179.1(3) . . . . ?
C53 C52 C57 C56 0.8(4) . . . . ?
C53 C54 C55 C56 1.8(5) . . . . ?
C53 C54 C58 F1A -107.1(11) . . . . ?
C53 C54 C58 F1B -141.8(3) . . . . ?
C53 C54 C58 F2A 29.7(7) . . . . ?
C53 C54 C58 F2B -31.0(5) . . . . ?
C53 C54 C58 F3A 124.8(8) . . . . ?
C53 C54 C58 F3B 97.9(5) . . . . ?
C54 C55 C56 C57 -1.2(5) . . . . ?
C54 C55 C56 C59A -174.4(6) . . . . ?
C54 C55 C56 C59B 164.3(7) . . . . ?
C55 C54 C58 F1A 74.9(11) . . . . ?
C55 C54 C58 F1B 40.3(4) . . . . ?
C55 C54 C58 F2A -148.2(6) . . . . ?
C55 C54 C58 F2B 151.0(3) . . . . ?
C55 C54 C58 F3A -53.2(8) . . . . ?
C55 C54 C58 F3B -80.0(5) . . . . ?
C55 C56 C57 C52 -0.1(5) . . . . ?
C55 C56 C59A F4A -114.9(10) . . . . ?
C55 C56 C59A F5A 126.5(8) . . . . ?
C55 C56 C59A F6A 14.9(11) . . . . ?
C55 C56 C59B F4B -78.0(11) . . . . ?
C55 C56 C59B F5B 163.0(12) . . . . ?
C55 C56 C59B F6B 27.7(13) . . . . ?
C57 C52 C53 C54 -0.2(4) . . . . ?
C57 C56 C59A F4A 71.6(10) . . . . ?
C57 C56 C59A F5A -46.9(10) . . . . ?
C57 C56 C59A F6A -158.6(7) . . . . ?
C57 C56 C59B F4B 87.8(10) . . . . ?
C57 C56 C59B F5B -31.3(15) . . . . ?
C57 C56 C59B F6B -166.5(8) . . . . ?
C58 C54 C55 C56 179.8(3) . . . . ?
C59A C56 C57 C52 173.4(6) . . . . ?
C59B C56 C57 C52 -165.3(7) . . . . ?
C60 P2 C4 C3 -95.9(2) . . . . ?
C60 P2 C4 C5 86.0(2) . . . . ?
C60 P2 C52 C53 -178.7(2) . . . . ?
C60 P2 C52 C57 -3.2(3) . . . . ?
C60 C61 C62 C63 -0.8(4) . . . . ?
C60 C61 C62 C66 178.7(3) . . . . ?
C61 C60 C65 C64 1.9(4) . . . . ?
C61 C62 C63 C64 1.5(4) . . . . ?
C61 C62 C66 F10A 113.1(4) . . . . ?
C61 C62 C66 F10B 152.6(11) . . . . ?
C61 C62 C66 F11A -10.0(5) . . . . ?
C61 C62 C66 F11B 37.9(10) . . . . ?
C61 C62 C66 F12A -128.8(4) . . . . ?
C61 C62 C66 F12B -86.1(12) . . . . ?
C62 C63 C64 C65 -0.5(4) . . . . ?
C62 C63 C64 C67 179.4(3) . . . . ?
C63 C62 C66 F10A -67.4(5) . . . . ?
C63 C62 C66 F10B -27.9(12) . . . . ?
C63 C62 C66 F11A 169.6(4) . . . . ?
C63 C62 C66 F11B -142.6(9) . . . . ?
C63 C62 C66 F12A 50.7(5) . . . . ?
C63 C62 C66 F12B 93.4(12) . . . . ?
C63 C64 C65 C60 -1.2(4) . . . . ?
C63 C64 C67 F7 90.1(3) . . . . ?
C63 C64 C67 F8 -150.1(3) . . . . ?
C63 C64 C67 F9 -29.1(4) . . . . ?
C65 C60 C61 C62 -0.9(4) . . . . ?
C65 C64 C67 F7 -90.0(3) . . . . ?
C65 C64 C67 F8 29.9(4) . . . . ?
C65 C64 C67 F9 150.8(3) . . . . ?
C66 C62 C63 C64 -178.0(3) . . . . ?
C67 C64 C65 C60 178.9(2) . . . . ?
C69 O68 C12 C11 -176.5(3) . . . . ?
C69 O68 C12 C13 5.1(4) . . . . ?
C71 O70 C9 C8 172.6(3) . . . . ?
C71 O70 C9 C10 -7.7(4) . . . . ?
C73 O72 C20 C15 177.7(3) . . . . ?
C73 O72 C20 C19 -2.0(4) . . . . ?
C75 O74 C17 C16 -92.5(16) . . . . ?
C75 O74 C17 C18 93.4(19) . . . . ?
C77 O76 C24 C23 -9.6(4) . . . . ?
C77 O76 C24 C25 169.6(3) . . . . ?
C79 O78 C27 C22 165.6(14) . . . . ?
C79 O78 C27 C26 -2.4(15) . . . . ?
C79B O78B C27 C22 -159.9(9) . . . . ?
C79B O78B C27 C26 10.6(13) . . . . ?
C81 O80 C30 C29 -170.6(2) . . . . ?
C81 O80 C30 C31 10.3(3) . . . . ?
C83 O82 C33 C32 107.7(3) . . . . ?
C83 O82 C33 C34 -75.6(3) . . . . ?

_smtbx_masks_special_details     ?
loop_
_smtbx_masks_void_nr
_smtbx_masks_void_average_x
_smtbx_masks_void_average_y
_smtbx_masks_void_average_z
_smtbx_masks_void_volume
_smtbx_masks_void_count_electrons
_smtbx_masks_void_content
1 0.014 0.199 0.795 118.4 38.2 ?
2 -0.298 0.252 0.343 111.6 42.7 ?
3 0.298 0.748 0.657 111.6 42.7 ?
4 -0.014 0.801 0.205 118.4 37.9 ?
5 0.186 0.439 0.251 12.2 0.0 ?
6 0.814 0.561 0.749 12.2 0.0 ?

_smtbx_masks_void_probe_radius   1.25
_smtbx_masks_void_truncation_radius 1.2
_shelx_res_file                  
;
TITL ak16_97f_auto_a.res in P-1
    ak16_97f_auto.res
    created by SHELXL-2019/2 at 15:25:32 on 19-Sep-2025
REM Old TITL AK16_97f_auto in P-1
REM SHELXT solution in P-1
REM R1 0.235, Rweak 0.021, Alpha 0.080, Orientation as input
REM Formula found by SHELXT: C81 O11 F12A P2
CELL 1.54184 13.1736 17.3316 18.0745 105.254 107.981 96.609
ZERR 2 0.0002 0.0003 0.0003 0.002 0.001 0.001
LATT 1
SFAC C H F O P
UNIT 146 128 24 20 4
DFIX 1.37 O7B C17 O74 C17
DFIX 1.42 O7B C48 O74 C75
RIGU O78 C27 C79
DANG 2.37 C17 C48
DANG 2.37 C75 C17
RIGU O78B C27 C79B
RIGU C17 O74 C75
RIGU C17 O7B C48
SIMU C48 O7B O74
EADP C75 C48
DFIX 1.37 O78 C27 O78B C27
DFIX 1.42 O78B C79B O78 C79
SADI F12A C66 F10B C66 F10A C66 F12B C66 F11A C66 F11B C66
DANG 2.37 C27 C79B
DANG 2.37 C27 C79
SADI 0.04 F10B F11B F11B F12B F12B F10B F10A F11A F11A F12A F12A F10A
SADI F3B C58 F3A C58 F2A C58 F2B C58 F1B C58 F1A C58
SADI F2B C58 F1B C58 F1A C58 F3A C58 F3B C58 F2A C58
SADI 0.04 F1A F2A F2A F3A F3A F1A F1B F2B F2B F3B F3B F1B
SIMU F1A > F3B C58
RIGU F1A F2A F3A C58
RIGU F1B F2B F3B C58
SADI C56 C59B C59A C56
SADI F4B C59B F6B C59B F6A C59A F5A C59A F5B C59B F4A C59A
RIGU F4A F5A F6A C59A
RIGU F4B F5B F6B C59B
SIMU F4A > F6B C59A C59B
RIGU F10A F11A F12A C66
RIGU F10B F11B F12B C66
SIMU 0.04 0.08 1.7 F10A > F12B

L.S. 4
PLAN  14
TEMP -153
CONF
BOND $H
MORE -1
fmap 2
ACTA
ABIN
OMIT 0 -2 2
OMIT 0 2 0
REM <olex2.extras>
REM <HklSrc "%.\\AK16_97f_auto.hkl">
REM </olex2.extras>

WGHT    0.090900    2.568700
FVAR       3.05970   0.61886   0.45434   0.69953   0.28522   0.79456
P1    5    0.730536    0.864506    0.884506    11.00000    0.03275    0.03425 =
         0.04095    0.01016    0.01672    0.00715
P2    5    0.449138    0.490882    0.724439    11.00000    0.03653    0.03551 =
         0.03823    0.00978    0.01417    0.00652
PART 2
F1A   3    0.100587    0.622394    0.843051   -41.00000    0.08739    0.08994 =
         0.14286    0.01015    0.03887    0.04277
PART 1
F1B   3    0.094415    0.596389    0.872137    41.00000    0.08706    0.07980 =
         0.09280    0.03640    0.05869    0.04768
PART 2
F2A   3    0.073893    0.564215    0.715749   -41.00000    0.08321    0.15907 =
         0.11777    0.08544    0.06472    0.07809
PART 1
F2B   3    0.132868    0.628781    0.778483    41.00000    0.05603    0.07276 =
         0.10147    0.04998    0.03444    0.03248
PART 2
F3A   3    0.015641    0.502862    0.777486   -41.00000    0.06144    0.12470 =
         0.11240    0.05673    0.02076    0.02550
PART 1
F3B   3    0.020360    0.514999    0.749508    41.00000    0.04825    0.08188 =
         0.10997   -0.01067    0.00092    0.02379
F4A   3    0.408231    0.420640    1.005688    21.00000    0.19126    0.17899 =
         0.09792    0.08984   -0.00575    0.02672
PART 2
F4B   3    0.389355    0.472247    1.030263   -21.00000    0.12048    0.11819 =
         0.05579    0.04253    0.02145    0.03558
PART 1
F5A   3    0.332647    0.312806    0.907010    21.00000    0.15375    0.11167 =
         0.12336    0.08728    0.06722    0.05795
PART 2
F5B   3    0.398546    0.361257    0.951492   -21.00000    0.17334    0.15795 =
         0.12214    0.11500    0.11238    0.11772
PART 1
F6A   3    0.232954    0.362731    0.953927    21.00000    0.16742    0.16527 =
         0.14216    0.11684    0.10517    0.06985
PART 2
F6B   3    0.254605    0.395708    0.982828   -21.00000    0.09235    0.11091 =
         0.06847    0.05300    0.05048    0.03517
PART 0
F7    3    0.501085    0.178668    0.772068    11.00000    0.09992    0.05188 =
         0.06363    0.02708    0.03166    0.00525
F8    3    0.468607    0.181833    0.648958    11.00000    0.08204    0.04239 =
         0.05144    0.01328    0.01473    0.01538
F9    3    0.624972    0.165871    0.718998    11.00000    0.09383    0.05745 =
         0.07417    0.02300    0.02763    0.04055
PART 1
F10A  3    0.863950    0.440771    0.966600    61.00000    0.05552    0.14740 =
         0.05291    0.03833    0.00312   -0.00199
PART 2
F10B  3    0.880528    0.401856    0.936953   -61.00000    0.06824    0.10037 =
         0.08976    0.04302   -0.00216    0.00851
PART 1
F11A  3    0.873789    0.531615    0.907306    61.00000    0.04668    0.07486 =
         0.12403    0.02973    0.00067   -0.00363
PART 2
F11B  3    0.848637    0.521739    0.952217   -61.00000    0.04158    0.08264 =
         0.07739    0.00804    0.00580   -0.00157
PART 1
F12A  3    0.914270    0.417680    0.864397    61.00000    0.04636    0.11566 =
         0.10278    0.00943    0.03164    0.02087
PART 2
F12B  3    0.909061    0.465965    0.860418   -61.00000    0.05020    0.10700 =
         0.07661    0.02717    0.02849   -0.00274
O7B   4   -0.060941    0.702369    0.444367   -51.00000    0.04713    0.13011 =
         0.06108   -0.00731    0.02193    0.01715
PART 0
O42   4    1.169796    0.815014    1.065979    11.00000    0.03775    0.04840 =
         0.05649    0.01842    0.01288    0.01234
O48   4    0.741692    0.964854    0.594711    11.00000    0.11109    0.15318 =
         0.09603    0.09536    0.07532    0.09770
O68   4    0.216552    0.527027    0.444456    11.00000    0.04609    0.06862 =
         0.04692    0.00779    0.00794   -0.00004
O70   4    0.649597    0.688645    0.569022    11.00000    0.04082    0.05898 =
         0.04863    0.02545    0.01927    0.01316
O72   4    0.350626    0.811618    0.446796    11.00000    0.05144    0.06986 =
         0.06793    0.02632    0.02344    0.02781
PART 1
O74   4   -0.059001    0.676324    0.439399    51.00000    0.04895    0.07115 =
         0.04604    0.01380    0.02634    0.03078
PART 0
O76   4    0.033454    0.782047    0.762474    11.00000    0.04216    0.04905 =
         0.05880    0.01347    0.00773    0.00819
PART 1
O78   4    0.153539    1.027433    0.635841    31.00000    0.06046    0.11233 =
         0.04899    0.02807    0.01840    0.00746
PART 2
O78B  4    0.165001    0.997845    0.620184   -31.00000    0.09040    0.07419 =
         0.03419    0.01993    0.01470   -0.00663
PART 0
O80   4    0.385134    1.002455    0.885405    11.00000    0.03912    0.03793 =
         0.04586    0.01687    0.01776    0.00936
O82   4    0.357902    0.700714    0.935975    11.00000    0.04721    0.03563 =
         0.04571    0.01416    0.02417    0.00803
C1    1    0.646390    0.760190    0.836150    11.00000    0.03114    0.03833 =
         0.03689    0.01040    0.01400    0.01024
C2    1    0.581749    0.729800    0.875350    11.00000    0.03072    0.03767 =
         0.03222    0.00973    0.01155    0.00980
C3    1    0.525160    0.648952    0.841797    11.00000    0.03554    0.03751 =
         0.03437    0.01120    0.01494    0.00863
AFIX  43
H3    2    0.483572    0.628033    0.869536    11.00000   -1.20000
AFIX   0
C4    1    0.526908    0.596807    0.768466    11.00000    0.03622    0.03627 =
         0.03661    0.01014    0.01422    0.01098
C5    1    0.587670    0.628139    0.727011    11.00000    0.03443    0.03759 =
         0.03445    0.01113    0.01516    0.01195
C6    1    0.646321    0.708237    0.761882    11.00000    0.03471    0.04134 =
         0.03988    0.01402    0.01861    0.01049
AFIX  43
H6    2    0.688424    0.729058    0.734416    11.00000   -1.20000
AFIX   0
C7    1    0.590493    0.577126    0.644918    11.00000    0.04259    0.03962 =
         0.04024    0.01122    0.02100    0.01502
AFIX  23
H7A   2    0.665071    0.590021    0.643769    11.00000   -1.20000
H7B   2    0.572790    0.518259    0.639111    11.00000   -1.20000
AFIX   0
C8    1    0.509861    0.594013    0.573776    11.00000    0.04226    0.03846 =
         0.03468    0.00344    0.01692    0.01264
C9    1    0.540858    0.650203    0.537818    11.00000    0.04198    0.04514 =
         0.03700    0.01022    0.01808    0.01502
C10   1    0.463034    0.665420    0.473642    11.00000    0.04791    0.05104 =
         0.03804    0.01242    0.02151    0.01837
AFIX  43
H10   2    0.485161    0.704051    0.449836    11.00000   -1.20000
AFIX   0
C11   1    0.354170    0.625340    0.443944    11.00000    0.04750    0.05748 =
         0.03266    0.00810    0.01601    0.01806
C12   1    0.323925    0.567476    0.478756    11.00000    0.04217    0.05226 =
         0.03596    0.00119    0.01148    0.00947
C13   1    0.401124    0.552458    0.542710    11.00000    0.04884    0.04315 =
         0.03621    0.00497    0.01826    0.00750
AFIX  43
H13   2    0.379236    0.512992    0.565728    11.00000   -1.20000
AFIX   0
C14   1    0.269311    0.644838    0.376870    11.00000    0.04896    0.07289 =
         0.03365    0.00999    0.01438    0.01943
AFIX  23
H14A  2    0.306290    0.670788    0.346682    11.00000   -1.20000
H14B  2    0.219137    0.593268    0.337598    11.00000   -1.20000
AFIX   0
C15   1    0.204104    0.701216    0.410612    11.00000    0.04771    0.08053 =
         0.03220    0.01543    0.01136    0.02302
C16   1    0.100559    0.671410    0.408714    11.00000    0.05090    0.09355 =
         0.03674    0.01111    0.01440    0.01830
AFIX  43
H16   2    0.069300    0.614517    0.384039    11.00000   -1.20000
AFIX   0
C17   1    0.041591    0.723096    0.442184    11.00000    0.04343    0.10909 =
         0.03702    0.01266    0.01281    0.02018
C18   1    0.085498    0.805882    0.478171    11.00000    0.04923    0.10974 =
         0.03291    0.01568    0.01201    0.03771
C19   1    0.188932    0.837134    0.480024    11.00000    0.05474    0.08305 =
         0.04285    0.01934    0.01360    0.03306
AFIX  43
H19   2    0.219501    0.894174    0.504019    11.00000   -1.20000
AFIX   0
C20   1    0.247858    0.784507    0.446533    11.00000    0.04703    0.08259 =
         0.04168    0.02060    0.01468    0.03057
C21   1    0.022536    0.862002    0.516349    11.00000    0.05492    0.11873 =
         0.03722    0.01459    0.01285    0.04258
AFIX  23
H21A  2   -0.056325    0.836214    0.491710    11.00000   -1.20000
H21B  2    0.032672    0.914197    0.504151    11.00000   -1.20000
AFIX   0
C22   1    0.060318    0.879628    0.609016    11.00000    0.03803    0.10043 =
         0.03943    0.01542    0.01230    0.03000
C23   1    0.027357    0.821953    0.641620    11.00000    0.03908    0.07008 =
         0.04276    0.00618    0.00870    0.02352
AFIX  43
H23   2   -0.021158    0.771747    0.606099    11.00000   -1.20000
AFIX   0
C24   1    0.064461    0.836544    0.726103    11.00000    0.03238    0.05947 =
         0.04571    0.01047    0.01204    0.01999
C25   1    0.135747    0.909725    0.779053    11.00000    0.03300    0.05536 =
         0.03944    0.01232    0.01500    0.01537
C26   1    0.166142    0.968170    0.746647    11.00000    0.04614    0.07280 =
         0.04356    0.02024    0.01150    0.00421
AFIX  43
H26   2    0.212358    1.019190    0.782377    11.00000   -1.20000
AFIX   0
C27   1    0.129815    0.953497    0.661434    11.00000    0.04801    0.10461 =
         0.04934    0.03527    0.01581    0.00864
C28   1    0.181629    0.924271    0.871104    11.00000    0.03791    0.04343 =
         0.03935    0.01277    0.01689    0.01155
AFIX  23
H28A  2    0.201540    0.983855    0.900448    11.00000   -1.20000
H28B  2    0.124911    0.899313    0.888232    11.00000   -1.20000
AFIX   0
C29   1    0.281922    0.887594    0.894361    11.00000    0.03616    0.04114 =
         0.03301    0.00996    0.01591    0.00889
C30   1    0.383258    0.928143    0.898930    11.00000    0.04047    0.03411 =
         0.03073    0.00942    0.01481    0.00834
C31   1    0.474438    0.894073    0.917258    11.00000    0.03403    0.03968 =
         0.03084    0.00951    0.01394    0.00627
AFIX  43
H31   2    0.542286    0.922413    0.919913    11.00000   -1.20000
AFIX   0
C32   1    0.468169    0.818687    0.931898    11.00000    0.03585    0.03684 =
         0.02781    0.00748    0.01362    0.00639
C33   1    0.367235    0.778142    0.926659    11.00000    0.04053    0.03715 =
         0.03595    0.01137    0.01892    0.00825
C34   1    0.275812    0.812403    0.908286    11.00000    0.03656    0.04083 =
         0.03683    0.01092    0.01748    0.00592
AFIX  43
H34   2    0.207862    0.783812    0.905203    11.00000   -1.20000
AFIX   0
C35   1    0.568755    0.782447    0.952707    11.00000    0.03525    0.03512 =
         0.03305    0.00987    0.01416    0.00768
AFIX  23
H35A  2    0.562697    0.748599    0.988172    11.00000   -1.20000
H35B  2    0.634347    0.827211    0.983570    11.00000   -1.20000
AFIX   0
C36   1    0.862752    0.844721    0.936880    11.00000    0.03485    0.03734 =
         0.04035    0.01209    0.01801    0.00666
C37   1    0.894988    0.769761    0.919464    11.00000    0.03971    0.03555 =
         0.05543    0.00679    0.01347    0.00814
AFIX  43
H37   2    0.845751    0.723806    0.876520    11.00000   -1.20000
AFIX   0
C38   1    0.996554    0.761464    0.963365    11.00000    0.04169    0.03583 =
         0.06281    0.01150    0.01731    0.01121
AFIX  43
H38   2    1.016638    0.709995    0.950670    11.00000   -1.20000
AFIX   0
C39   1    1.069982    0.827941    1.026195    11.00000    0.03418    0.04277 =
         0.04337    0.01652    0.01702    0.01068
C40   1    1.039037    0.902306    1.045885    11.00000    0.03939    0.03855 =
         0.04288    0.00813    0.01257    0.00666
AFIX  43
H40   2    1.088093    0.948050    1.089222    11.00000   -1.20000
AFIX   0
C41   1    0.935465    0.909151    1.001509    11.00000    0.04025    0.03541 =
         0.04402    0.01018    0.01662    0.01150
AFIX  43
H41   2    0.913990    0.959828    1.016123    11.00000   -1.20000
AFIX   0
C43   1    1.251775    0.886240    1.118839    11.00000    0.03839    0.06014 =
         0.05682    0.02221    0.01073    0.00928
AFIX 137
H43A  2    1.258194    0.924829    1.088623    11.00000   -1.50000
H43B  2    1.321962    0.870564    1.138430    11.00000   -1.50000
H43C  2    1.231439    0.912216    1.165745    11.00000   -1.50000
AFIX   0
C44   1    0.744550    0.890123    0.796106    11.00000    0.03917    0.03598 =
         0.04369    0.01326    0.01728    0.01334
C45   1    0.651160    0.905837    0.744462    11.00000    0.04071    0.06530 =
         0.05461    0.02346    0.02224    0.02229
AFIX  43
H45   2    0.585065    0.899376    0.755248    11.00000   -1.20000
AFIX   0
C46   1    0.653194    0.930279    0.678867    11.00000    0.06033    0.08937 =
         0.06127    0.03905    0.03068    0.04447
AFIX  43
H46   2    0.588407    0.939310    0.643875    11.00000   -1.20000
AFIX   0
C47   1    0.750292    0.942052    0.663046    11.00000    0.07518    0.08885 =
         0.06563    0.04978    0.04429    0.05181
PART 2
C48   1   -0.117050    0.624671    0.385879   -51.00000    0.05421    0.10189 =
         0.06408    0.01646    0.02416    0.00003
AFIX 137
H48A  2   -0.117207    0.624781    0.331651   -51.00000   -1.50000
H48B  2   -0.192475    0.613318    0.384220   -51.00000   -1.50000
H48C  2   -0.080186    0.582294    0.401403   -51.00000   -1.50000
AFIX   0
PART 0
C49   1    0.835850    0.969263    0.571858    11.00000    0.15641    0.23351 =
         0.15044    0.16014    0.12961    0.15101
AFIX 137
H49A  2    0.817803    0.979419    0.518932    11.00000   -1.50000
H49B  2    0.860182    0.917424    0.567289    11.00000   -1.50000
H49C  2    0.894392    1.013984    0.613618    11.00000   -1.50000
AFIX   0
C50   1    0.844144    0.929318    0.714386    11.00000    0.05848    0.07131 =
         0.07117    0.04518    0.04281    0.03894
AFIX  43
H50   2    0.910988    0.938774    0.705124    11.00000   -1.20000
AFIX   0
C51   1    0.840481    0.902632    0.779624    11.00000    0.04125    0.04805 =
         0.05639    0.02555    0.02624    0.01946
AFIX  43
H51   2    0.905062    0.892647    0.813904    11.00000   -1.20000
AFIX   0
C52   1    0.365396    0.487663    0.788160    11.00000    0.03582    0.03764 =
         0.03994    0.00800    0.01232    0.00266
C53   1    0.277082    0.526281    0.773996    11.00000    0.04227    0.03731 =
         0.05178    0.01565    0.01913    0.00886
AFIX  43
H53   2    0.266152    0.555694    0.735637    11.00000   -1.20000
AFIX   0
C54   1    0.204968    0.521789    0.815968    11.00000    0.04534    0.04151 =
         0.05590    0.01378    0.02369    0.00887
C55   1    0.217790    0.478550    0.870651    11.00000    0.05281    0.05820 =
         0.05224    0.01775    0.02690    0.01159
AFIX  43
H55   2    0.167190    0.474380    0.897901    11.00000   -1.20000
AFIX   0
C56   1    0.305776    0.441256    0.885204    11.00000    0.06301    0.07571 =
         0.05466    0.03191    0.03074    0.02330
C57   1    0.378946    0.445672    0.844573    11.00000    0.04846    0.06242 =
         0.05032    0.02641    0.02148    0.01959
AFIX  43
H57   2    0.438977    0.419564    0.855642    11.00000   -1.20000
AFIX   0
C58   1    0.110194    0.562159    0.799335    11.00000    0.05650    0.06721 =
         0.08436    0.03105    0.03922    0.02507
PART 1
C59A  1    0.319247    0.386069    0.939162    21.00000    0.11023    0.12788 =
         0.07476    0.06654    0.05791    0.05849
PART 2
C59B  1    0.335245    0.413611    0.959812   -21.00000    0.07487    0.09622 =
         0.06145    0.04318    0.03930    0.03773
PART 0
C60   1    0.549886    0.432042    0.761988    11.00000    0.04195    0.04031 =
         0.03492    0.00969    0.01707    0.00689
C61   1    0.657195    0.466315    0.815443    11.00000    0.03876    0.04500 =
         0.04148    0.01309    0.01581    0.00848
AFIX  43
H61   2    0.682366    0.524093    0.836018    11.00000   -1.20000
AFIX   0
C62   1    0.727268    0.415807    0.838573    11.00000    0.04045    0.05598 =
         0.03958    0.01515    0.01643    0.01053
C63   1    0.692372    0.331364    0.810357    11.00000    0.04936    0.05493 =
         0.04368    0.02244    0.02109    0.01937
AFIX  43
H63   2    0.740360    0.297441    0.827572    11.00000   -1.20000
AFIX   0
C64   1    0.586072    0.297365    0.756523    11.00000    0.05317    0.04217 =
         0.03994    0.01588    0.02163    0.01544
C65   1    0.515950    0.347170    0.732059    11.00000    0.04174    0.04129 =
         0.03534    0.01149    0.01408    0.00761
AFIX  43
H65   2    0.443756    0.322982    0.694345    11.00000   -1.20000
AFIX   0
C66   1    0.843130    0.451922    0.894418    11.00000    0.04272    0.07210 =
         0.05625    0.02142    0.01521    0.01276
C67   1    0.545654    0.206735    0.724088    11.00000    0.06849    0.05031 =
         0.04793    0.01965    0.02095    0.02033
C69   1    0.182237    0.471578    0.481401    11.00000    0.05358    0.06702 =
         0.06472    0.00809    0.01243   -0.00630
AFIX 137
H69A  2    0.218982    0.425566    0.474190    11.00000   -1.50000
H69B  2    0.102986    0.451115    0.455587    11.00000   -1.50000
H69C  2    0.200950    0.499610    0.540044    11.00000   -1.50000
AFIX   0
C71   1    0.684718    0.738412    0.526653    11.00000    0.04866    0.09562 =
         0.06872    0.04990    0.02534    0.01525
AFIX 137
H71A  2    0.664432    0.706318    0.468835    11.00000   -1.50000
H71B  2    0.764237    0.757736    0.551143    11.00000   -1.50000
H71C  2    0.649708    0.785509    0.530758    11.00000   -1.50000
AFIX   0
C73   1    0.395953    0.896518    0.480168    11.00000    0.05663    0.06793 =
         0.07699    0.01731    0.01899    0.02320
AFIX 137
H73A  2    0.351052    0.925412    0.447348    11.00000   -1.50000
H73B  2    0.470368    0.906944    0.479584    11.00000   -1.50000
H73C  2    0.397897    0.916121    0.536733    11.00000   -1.50000
AFIX   0
PART 1
C75   1   -0.155384    0.663713    0.368766    51.00000    0.05421    0.10189 =
         0.06408    0.01646    0.02416    0.00003
AFIX 137
H75A  2   -0.175032    0.716434    0.368092    51.00000   -1.50000
H75B  2   -0.215844    0.627223    0.371428    51.00000   -1.50000
H75C  2   -0.140795    0.638910    0.318761    51.00000   -1.50000
AFIX   0
PART 0
C77   1   -0.052840    0.713093    0.712180    11.00000    0.04786    0.05445 =
         0.07690    0.00891   -0.00127    0.00850
AFIX 137
H77A  2   -0.030967    0.679258    0.669488    11.00000   -1.50000
H77B  2   -0.118299    0.731819    0.686554    11.00000   -1.50000
H77C  2   -0.068690    0.680710    0.745859    11.00000   -1.50000
AFIX   0
PART 1
C79   1    0.204715    1.109119    0.689528    31.00000    0.15201    0.11673 =
         0.07973    0.04141    0.02910   -0.02738
AFIX 137
H79A  2    0.149232    1.137272    0.702947    31.00000   -1.50000
H79B  2    0.241261    1.138836    0.662351    31.00000   -1.50000
H79C  2    0.258646    1.107108    0.739997    31.00000   -1.50000
AFIX   0
PART 2
C79B  1    0.262148    1.058946    0.669567   -31.00000    0.13701    0.11758 =
         0.04974    0.04100    0.00828   -0.06162
AFIX 137
H79D  2    0.322192    1.032498    0.689546   -31.00000   -1.50000
H79E  2    0.249951    1.095047    0.716330   -31.00000   -1.50000
H79F  2    0.280935    1.091202    0.636699   -31.00000   -1.50000
AFIX   0
PART 0
C81   1    0.481214    1.040026    0.876982    11.00000    0.04465    0.03893 =
         0.04479    0.01498    0.02198    0.00716
AFIX 137
H81A  2    0.496776    1.002307    0.832958    11.00000   -1.50000
H81B  2    0.542961    1.053233    0.928586    11.00000   -1.50000
H81C  2    0.469980    1.090374    0.863610    11.00000   -1.50000
AFIX   0
C83   1    0.347201    0.698834    1.011099    11.00000    0.07032    0.04850 =
         0.05586    0.02531    0.03566    0.01892
AFIX 137
H83A  2    0.280884    0.717329    1.014875    11.00000   -1.50000
H83B  2    0.411001    0.735089    1.056812    11.00000   -1.50000
H83C  2    0.342312    0.642785    1.013602    11.00000   -1.50000
AFIX   0
HKLF 4


REM  ak16_97f_auto_a.res in P-1
REM wR2 = 0.1821, GooF = S = 1.045, Restrained GooF = 1.087 for all data
REM R1 = 0.0617 for 11332 Fo > 4sig(Fo) and 0.0782 for all 14887 data
REM 1011 parameters refined using 484 restraints

END

WGHT      0.0909      2.5691

REM Highest difference peak  1.219,  deepest hole -0.476,  1-sigma level  0.058
Q1    1   0.1438  1.1952  0.6993  11.00000  0.05    1.22
Q2    1  -0.2403  0.7620  0.3104  11.00000  0.05    1.03
Q3    1   0.1000  1.1720  0.7191  11.00000  0.05    0.77
Q4    1   0.0282  0.5524  0.8293  11.00000  0.05    0.42
Q5    1   0.7348  0.8680  0.8324  11.00000  0.05    0.37
Q6    1   0.3785  0.4608  0.6787  11.00000  0.05    0.35
Q7    1   0.0359  0.5305  0.6961  11.00000  0.05    0.32
Q8    1   0.4203  0.4870  0.7701  11.00000  0.05    0.29
Q9    1   0.5039  0.5441  0.7562  11.00000  0.05    0.29
Q10   1   0.4541  0.4896  0.6718  11.00000  0.05    0.27
Q11   1   0.6805  0.8079  0.8557  11.00000  0.05    0.25
Q12   1   0.6746  0.9301  0.5572  11.00000  0.05    0.25
Q13   1   0.3391  0.8474  0.6840  11.00000  0.05    0.25
Q14   1   0.3027  1.0189  0.6527  11.00000  0.05    0.23
;
_shelx_res_checksum              53364
_shelx_fab_file                  
;
-16 -3 8 -0.8146 0.0055
-16 -3 9 0.8390 0.0249
-16 -2 5 -0.3108 0.0048
-16 -2 6 1.1064 -0.0213
-16 -2 7 -0.6881 -0.0166
-16 -2 8 -0.4056 0.0412
-16 -2 9 0.8100 0.0512
-16 -2 10 -0.6079 -0.0210
-16 -2 11 -0.2561 -0.0115
-16 -1 4 -0.7972 0.0160
-16 -1 5 0.6843 0.0232
-16 -1 6 0.2089 -0.0060
-16 -1 7 -1.0553 -0.0038
-16 -1 8 1.0134 -0.0010
-16 -1 9 0.1346 0.0006
-16 -1 10 -0.7801 0.0634
-16 -1 11 0.4223 -0.0000
-16 -1 12 -0.0981 -0.0416
-16 0 3 -0.7927 -0.0639
-16 0 4 0.2667 -0.0114
-16 0 5 1.3354 0.0334
-16 0 6 -1.5272 0.0071
-16 0 7 -0.0106 -0.0121
-16 0 8 1.1967 -0.0202
-16 0 9 -0.7130 -0.0053
-16 0 10 -0.0591 0.0282
-16 0 11 0.9430 0.0007
-16 0 12 -0.5765 0.0116
-16 1 3 -1.3112 -0.0719
-16 1 4 2.0832 -0.0185
-16 1 5 -0.2708 0.0262
-16 1 6 -1.5372 -0.0033
-16 1 7 1.5448 -0.0056
-16 1 8 0.0136 -0.0165
-16 1 9 -1.5654 -0.0075
-16 1 10 0.8536 -0.0097
-16 1 11 0.7327 0.0043
-16 1 12 -0.5480 0.0121
-16 2 2 -2.1155 -0.0219
-16 2 3 0.4968 -0.0584
-16 2 4 1.7572 -0.0107
-16 2 5 -1.9827 -0.0234
-16 2 6 0.0484 0.0208
-16 2 7 1.8776 0.0157
-16 2 8 -1.1579 -0.0188
-16 2 9 -0.4638 -0.0202
-16 2 10 0.7568 -0.0172
-16 2 11 -0.8178 0.0002
-16 2 12 -0.0234 0.0366
-16 3 2 -0.9926 0.0069
-16 3 3 1.4848 -0.0148
-16 3 4 -0.8974 -0.0285
-16 3 5 -1.0825 -0.0196
-16 3 6 1.7814 0.0012
-16 3 7 -0.6707 0.0140
-16 3 8 -1.1068 0.0061
-16 3 9 1.9750 -0.0149
-16 3 10 0.0215 -0.0293
-16 3 11 -1.5709 0.0227
-16 4 2 1.7211 0.0609
-16 4 3 0.3280 0.0520
-16 4 4 -2.5057 0.0003
-16 4 5 1.1502 -0.0273
-16 4 6 1.5201 -0.0114
-16 4 7 -2.1962 0.0090
-16 4 8 -0.1720 0.0074
-16 4 9 1.3004 -0.0067
-16 4 10 -0.2833 0.0129
-16 4 11 0.0266 0.0036
-16 5 2 1.7474 0.0412
-16 5 3 -0.3432 0.0997
-16 5 4 -0.9000 0.0171
-16 5 5 1.0146 0.0014
-16 5 6 -0.2680 -0.0071
-16 5 7 -0.0206 -0.0157
-16 5 8 0.4692 0.0218
-16 5 9 -1.0096 0.0233
-16 5 10 -0.5033 0.0075
-16 6 2 -0.0703 0.0047
-16 6 3 -0.4160 0.0164
-16 6 4 0.9650 0.0228
-16 6 5 -0.2094 0.0418
-16 6 6 -1.0041 -0.0118
-16 6 7 0.9402 -0.0147
-16 6 8 0.9498 0.0172
-16 6 9 -1.0870 0.0291
-16 7 3 -0.6301 -0.0141
-16 7 4 0.8949 -0.0075
-16 7 5 0.1341 -0.0105
-16 7 6 -1.0435 0.0299
-16 7 7 -0.0083 0.0063
-16 7 8 0.6768 -0.0233
-15 -6 6 -0.0051 0.0123
-15 -6 7 0.2591 -0.0018
-15 -6 8 -0.1939 -0.0286
-15 -6 9 -0.4719 -0.0237
-15 -6 10 -0.0285 0.0281
-15 -6 11 0.4013 0.0187
-15 -6 12 0.3421 0.0224
-15 -5 4 0.4023 0.0199
-15 -5 5 0.4455 -0.0004
-15 -5 6 -0.6955 -0.0281
-15 -5 7 0.0164 -0.0198
-15 -5 8 1.0678 0.0187
-15 -5 9 -0.4871 0.0037
-15 -5 10 -1.4145 -0.0481
-15 -5 11 0.8433 -0.0025
-15 -5 12 0.9042 0.0305
-15 -5 13 -1.0442 -0.0115
-15 -4 2 0.1098 0.0057
-15 -4 3 -1.4026 0.0789
-15 -4 4 0.3803 0.0323
-15 -4 5 1.1409 0.0004
-15 -4 6 -1.0125 -0.0190
-15 -4 7 -0.5406 0.0092
-15 -4 8 1.4309 0.0279
-15 -4 9 -0.2143 -0.0053
-15 -4 10 -0.7157 -0.0376
-15 -4 11 0.4311 0.0159
-15 -4 12 -0.3164 -0.0376
-15 -4 13 -0.2120 0.0096
-15 -4 14 0.7250 0.0164
-15 -3 1 1.0688 -0.0751
-15 -3 2 0.2222 0.0243
-15 -3 3 -0.8926 0.0196
-15 -3 4 0.2662 0.0258
-15 -3 5 0.4581 0.0042
-15 -3 6 -0.7815 0.0128
-15 -3 7 0.2718 0.0220
-15 -3 8 -0.0591 0.0117
-15 -3 9 -0.2873 -0.0028
-15 -3 10 1.1388 0.0187
-15 -3 11 -0.4201 -0.0127
-15 -3 12 -1.2107 0.0193
-15 -3 13 1.1515 -0.0180
-15 -3 14 0.3227 -0.0322
-15 -3 15 -1.0904 0.0201
-15 -2 1 0.0650 -0.0252
-15 -2 2 -0.1964 -0.0674
-15 -2 3 0.6523 -0.0369
-15 -2 4 0.6903 0.0349
-15 -2 5 -1.4340 0.0190
-15 -2 6 0.2068 0.0153
-15 -2 7 1.5619 -0.0187
-15 -2 8 -1.6764 -0.0196
-15 -2 9 -0.3800 0.0493
-15 -2 10 1.7031 0.0137
-15 -2 11 -0.8109 -0.0051
-15 -2 12 -0.8169 0.0273
-15 -2 13 1.2586 -0.0091
-15 -2 14 -0.1997 0.0074
-15 -2 15 -0.7082 0.0090
-15 -1 1 -1.0730 0.0135
-15 -1 2 -0.9981 -0.1214
-15 -1 3 1.9769 -0.0509
-15 -1 4 0.2201 -0.0039
-15 -1 5 -2.2020 0.0160
-15 -1 6 1.8419 0.0080
-15 -1 7 0.7851 -0.0133
-15 -1 8 -1.9368 -0.0255
-15 -1 9 0.6809 -0.0079
-15 -1 10 0.9320 0.0126
-15 -1 11 -1.0265 0.0208
-15 -1 12 0.0137 -0.0039
-15 -1 13 0.4854 0.0085
-15 -1 14 -0.3162 0.0183
-15 -1 15 -0.0296 0.0250
-15 0 1 -1.7067 0.0203
-15 0 2 -0.5354 -0.0245
-15 0 3 2.0223 -0.0480
-15 0 4 -1.8563 -0.0428
-15 0 5 -0.2359 -0.0235
-15 0 6 2.3211 0.0188
-15 0 7 -1.6962 0.0109
-15 0 8 -0.6899 -0.0151
-15 0 9 1.9341 -0.0379
-15 0 10 -0.7107 -0.0078
-15 0 11 -0.5331 0.0002
-15 0 12 1.1487 -0.0047
-15 0 13 -0.5990 -0.0053
-15 0 14 -0.7973 0.0257
-15 0 15 1.2384 -0.0063
-15 1 1 -1.3780 0.0442
-15 1 2 1.9710 0.0412
-15 1 3 -0.4688 0.0111
-15 1 4 -2.4753 -0.0629
-15 1 5 2.5252 -0.0148
-15 1 6 0.2587 0.0084
-15 1 7 -2.6147 0.0015
-15 1 8 1.9537 0.0024
-15 1 9 0.5179 -0.0078
-15 1 10 -2.4357 -0.0154
-15 1 11 1.2197 -0.0059
-15 1 12 1.8027 -0.0422
-15 1 13 -2.1284 0.0151
-15 1 14 -0.0357 0.0019
-15 1 15 1.4777 -0.0321
-15 2 1 1.2850 0.0383
-15 2 2 1.8436 0.0841
-15 2 3 -3.3172 0.0287
-15 2 4 0.7490 -0.0091
-15 2 5 2.7720 -0.0200
-15 2 6 -3.3998 -0.0138
-15 2 7 -0.0457 0.0065
-15 2 8 3.3696 0.0163
-15 2 9 -1.8554 0.0052
-15 2 10 -1.8572 0.0059
-15 2 11 2.0497 -0.0331
-15 2 12 -0.2813 -0.0168
-15 2 13 -0.9472 0.0306
-15 2 14 1.1457 -0.0280
-15 2 15 -0.7705 -0.0434
-15 3 1 3.2616 0.0526
-15 3 2 -1.4066 0.0890
-15 3 3 -2.5409 0.0319
-15 3 4 3.5373 0.0200
-15 3 5 -0.4022 0.0015
-15 3 6 -2.8795 -0.0187
-15 3 7 2.1764 -0.0051
-15 3 8 0.1775 0.0173
-15 3 9 -1.4134 0.0290
-15 3 10 2.0017 -0.0056
-15 3 11 -0.2543 -0.0274
-15 3 12 -2.2977 0.0231
-15 3 13 2.1353 0.0066
-15 3 14 0.1287 -0.0394
-15 4 1 1.1555 0.0062
-15 4 2 -1.9955 0.0467
-15 4 3 1.3977 0.0161
-15 4 4 1.0592 0.0447
-15 4 5 -2.7837 0.0252
-15 4 6 1.9424 -0.0097
-15 4 7 1.4040 0.0003
-15 4 8 -3.7511 0.0038
-15 4 9 0.4256 0.0047
-15 4 10 3.3462 0.0054
-15 4 11 -2.0074 0.0270
-15 4 12 -0.5151 0.0233
-15 4 13 1.5409 -0.0464
-15 4 14 -0.6806 -0.0019
-15 5 1 -1.9045 -0.0692
-15 5 2 -0.5546 -0.0704
-15 5 3 3.2249 0.0107
-15 5 4 -1.6294 0.0426
-15 5 5 -1.9137 0.0233
-15 5 6 2.8759 0.0149
-15 5 7 0.5222 -0.0007
-15 5 8 -2.2031 -0.0115
-15 5 9 0.4160 -0.0107
-15 5 10 0.0218 0.0272
-15 5 11 -0.2504 0.0388
-15 5 12 0.7189 -0.0138
-15 5 13 -0.6192 -0.0070
-15 6 1 -2.0644 -0.0767
-15 6 2 -0.2400 -0.0869
-15 6 3 1.2381 -0.0541
-15 6 4 -0.5482 -0.0185
-15 6 5 -0.4088 0.0425
-15 6 6 -0.1284 0.0208
-15 6 7 0.1439 -0.0147
-15 6 8 1.4025 -0.0283
-15 6 9 -0.2899 0.0068
-15 6 10 -1.4610 0.0221
-15 6 11 0.6099 -0.0016
-15 6 12 0.0778 -0.0083
-15 6 13 -0.3874 0.0423
-15 7 1 0.0373 0.0164
-15 7 2 0.3463 -0.0501
-15 7 3 -0.9205 -0.0663
-15 7 4 0.1456 -0.0404
-15 7 5 1.1394 -0.0199
-15 7 6 -1.2672 0.0255
-15 7 7 -1.2558 -0.0010
-15 7 8 1.5852 -0.0068
-15 7 9 0.8672 -0.0199
-15 7 10 -1.1641 -0.0277
-15 7 11 -0.2797 -0.0012
-15 7 12 1.1063 0.0364
-15 8 1 1.3208 0.0287
-15 8 2 1.3864 -0.0062
-15 8 3 -1.9057 0.0159
-15 8 4 -0.2718 -0.0444
-15 8 5 2.4901 -0.0324
-15 8 6 -0.4658 -0.0175
-15 8 7 -2.1522 0.0264
-15 8 8 0.8958 0.0215
-15 8 9 1.0055 -0.0363
-15 8 10 -1.3681 -0.0332
-15 8 11 0.6253 0.0047
-15 9 1 0.9961 0.0250
-15 9 2 1.1102 0.0700
-15 9 3 -1.5712 0.0143
-15 9 4 -0.2481 -0.0038
-15 9 5 1.3236 -0.0268
-15 9 6 0.0554 -0.0041
-15 9 7 -0.1892 0.0196
-15 9 8 0.3620 -0.0002
-15 9 9 -1.0623 0.0072
-15 9 10 0.4573 0.0096
-15 10 1 -0.1184 0.0288
-15 10 2 -0.0673 0.0566
-15 10 3 0.5555 0.0673
-15 10 4 -0.2799 -0.0143
-15 10 5 -1.3474 -0.0284
-15 10 6 0.3201 0.0037
-15 10 7 1.9134 0.0054
-15 10 8 -1.0465 0.0206
-15 11 1 -1.0090 -0.0421
-15 11 2 -0.7933 0.0336
-15 11 3 1.5820 0.0477
-15 11 4 0.2304 0.0454
-15 11 5 -1.9027 -0.0186
-15 11 6 0.3076 -0.0508
-14 -9 7 0.1909 0.0331
-14 -9 8 0.3156 -0.0317
-14 -9 9 -0.5796 -0.0357
-14 -9 10 0.5547 0.0144
-14 -9 11 0.2606 0.0213
-14 -9 12 -0.4404 0.0164
-14 -8 4 0.4510 0.0390
-14 -8 5 -0.1617 -0.0155
-14 -8 6 -0.2142 -0.0137
-14 -8 7 0.4316 -0.0185
-14 -8 8 -0.7718 0.0123
-14 -8 9 0.2133 0.0255
-14 -8 10 0.6376 -0.0332
-14 -8 11 -0.8146 -0.0241
-14 -8 12 0.2728 0.0449
-14 -8 13 0.7650 -0.0130
-14 -8 14 -0.3953 -0.0138
-14 -7 3 0.2310 0.0440
-14 -7 4 -0.0558 0.0419
-14 -7 5 -0.7509 0.0026
-14 -7 6 1.0426 -0.0263
-14 -7 7 0.0455 -0.0229
-14 -7 8 -1.1758 0.0074
-14 -7 9 0.3023 0.0314
-14 -7 10 0.3612 0.0009
-14 -7 11 -0.2264 -0.0017
-14 -7 12 -0.3910 -0.0290
-14 -7 13 -0.0887 0.0234
-14 -7 14 0.8078 0.0180
-14 -7 15 -0.2811 -0.0590
-14 -6 1 -0.3870 -0.0292
-14 -6 2 -0.3720 0.0522
-14 -6 3 1.2919 0.0424
-14 -6 4 -0.3746 0.0061
-14 -6 5 -1.0312 -0.0064
-14 -6 6 0.8454 0.0036
-14 -6 7 0.7088 0.0085
-14 -6 8 -0.5343 -0.0106
-14 -6 9 -0.6943 -0.0299
-14 -6 10 0.4715 0.0191
-14 -6 11 0.2690 0.0263
-14 -6 12 -0.9127 -0.0160
-14 -6 13 0.2762 0.0489
-14 -6 14 0.1775 -0.0277
-14 -6 15 -0.7628 -0.0238
-14 -6 16 0.4142 -0.0186
-14 -5 1 -1.0419 -0.0384
-14 -5 2 -0.5145 0.0457
-14 -5 3 1.0556 0.0118
-14 -5 4 0.1245 0.0135
-14 -5 5 -0.6979 0.0288
-14 -5 6 -0.1810 0.0240
-14 -5 7 0.5102 -0.0108
-14 -5 8 0.4577 -0.0042
-14 -5 9 0.3054 -0.0221
-14 -5 10 -0.7281 0.0124
-14 -5 11 -0.6859 -0.0136
-14 -5 12 1.1859 0.0206
-14 -5 13 0.3265 0.0043
-14 -5 14 -1.6011 0.0237
-14 -5 15 0.4023 0.0169
-14 -5 16 0.3353 -0.0124
-14 -4 1 -0.4895 -0.0362
-14 -4 2 0.4003 -0.0728
-14 -4 3 -0.1074 -0.0131
-14 -4 4 -0.4724 0.0124
-14 -4 5 0.5153 0.0570
-14 -4 6 0.0659 0.0194
-14 -4 7 -1.3617 -0.0097
-14 -4 8 0.9306 -0.0044
-14 -4 9 1.5713 0.0142
-14 -4 10 -1.6233 -0.0062
-14 -4 11 -0.5119 0.0125
-14 -4 12 1.9949 -0.0192
-14 -4 13 -0.7843 -0.0141
-14 -4 14 -1.0818 0.0234
-14 -4 15 1.3768 0.0252
-14 -4 16 -0.3203 0.0239
-14 -4 17 -0.7696 0.0046
-14 -3 1 0.4193 -0.0803
-14 -3 2 1.6971 -0.0679
-14 -3 3 -1.0141 -0.0317
-14 -3 4 -1.3521 -0.0244
-14 -3 5 1.9505 0.0114
-14 -3 6 0.1915 0.0078
-14 -3 7 -2.2522 0.0083
-14 -3 8 0.7386 0.0176
-14 -3 9 1.0805 -0.0029
-14 -3 10 -0.8622 -0.0078
-14 -3 11 0.2616 0.0084
-14 -3 12 0.4457 0.0162
-14 -3 13 -0.6016 -0.0037
-14 -3 14 0.3524 -0.0149
-14 -3 15 0.1772 -0.0072
-14 -3 16 -0.1607 0.0127
-14 -3 17 0.4596 0.0424
-14 -2 1 0.5968 -0.0222
-14 -2 2 1.4807 -0.0203
-14 -2 3 -1.4586 -0.0637
-14 -2 4 -0.2694 -0.0355
-14 -2 5 2.1237 -0.0268
-14 -2 6 -1.0190 0.0028
-14 -2 7 -0.9289 0.0051
-14 -2 8 1.0525 -0.0103
-14 -2 9 -0.6528 -0.0016
-14 -2 10 -0.1356 -0.0124
-14 -2 11 0.7977 -0.0022
-14 -2 12 -0.8322 0.0275
-14 -2 13 -0.0920 -0.0016
-14 -2 14 1.1226 0.0037
-14 -2 15 -0.5831 -0.0069
-14 -2 16 -0.6983 -0.0071
-14 -2 17 0.9758 -0.0027
-14 -1 1 0.5110 0.1050
-14 -1 2 -0.1788 0.0041
-14 -1 3 -1.4370 -0.0385
-14 -1 4 1.7961 -0.0395
-14 -1 5 0.3067 -0.0204
-14 -1 6 -2.1568 -0.0069
-14 -1 7 1.9705 0.0041
-14 -1 8 0.8453 -0.0140
-14 -1 9 -2.4905 -0.0168
-14 -1 10 0.9939 -0.0230
-14 -1 11 1.4614 -0.0048
-14 -1 12 -2.0397 0.0010
-14 -1 13 -0.3786 0.0070
-14 -1 14 2.3901 -0.0142
-14 -1 15 -1.1461 0.0305
-14 -1 16 -1.2566 -0.0047
-14 -1 17 1.1280 -0.0179
-14 0 1 1.3193 0.0997
-14 0 2 -2.5409 0.0826
-14 0 3 -0.1241 0.0112
-14 0 4 2.7024 -0.0004
-14 0 5 -2.7197 -0.0273
-14 0 6 -0.9135 -0.0186
-14 0 7 3.7053 0.0115
-14 0 8 -1.7167 0.0203
-14 0 9 -2.1338 -0.0098
-14 0 10 2.8113 -0.0208
-14 0 11 0.7692 -0.0329
-14 0 12 -2.8895 0.0062
-14 0 13 1.1406 -0.0148
-14 0 14 1.0082 -0.0162
-14 0 15 -1.2849 0.0263
-14 0 16 0.6835 -0.0030
-14 0 17 -0.1371 -0.0245
-14 1 1 0.0583 0.0509
-14 1 2 -2.9741 0.0666
-14 1 3 3.0037 0.0748
-14 1 4 0.4426 0.0191
-14 1 5 -4.0594 -0.0103
-14 1 6 2.7597 -0.0057
-14 1 7 1.3654 0.0058
-14 1 8 -3.3895 0.0157
-14 1 9 0.8129 0.0151
-14 1 10 1.8756 0.0003
-14 1 11 -2.1702 -0.0023
-14 1 12 1.1451 -0.0136
-14 1 13 1.4316 -0.0250
-14 1 14 -3.3855 -0.0075
-14 1 15 1.4068 0.0068
-14 1 16 1.9235 -0.0231
-14 1 17 -1.7889 0.0160
-14 2 1 -2.9598 -0.0302
-14 2 2 0.5446 0.0007
-14 2 3 3.4884 0.0572
-14 2 4 -3.5560 0.0504
-14 2 5 -0.0006 0.0166
-14 2 6 3.4779 -0.0039
-14 2 7 -3.3824 -0.0012
-14 2 8 -0.3536 0.0050
-14 2 9 4.0577 0.0114
-14 2 10 -3.3816 0.0241
-14 2 11 -2.2678 0.0175
-14 2 12 5.3112 -0.0108
-14 2 13 -1.5722 -0.0188
-14 2 14 -2.8590 0.0252
-14 2 15 2.1118 -0.0327
-14 2 16 0.0275 -0.0075
-14 3 1 -1.9247 -0.0838
-14 3 2 4.1317 -0.0586
-14 3 3 -1.4477 0.0114
-14 3 4 -3.4449 0.0481
-14 3 5 4.9940 0.0329
-14 3 6 -0.2797 0.0078
-14 3 7 -4.8995 -0.0172
-14 3 8 3.4998 -0.0112
-14 3 9 2.3949 0.0255
-14 3 10 -4.2058 0.0236
-14 3 11 1.2102 0.0142
-14 3 12 1.1758 -0.0207
-14 3 13 -1.1760 0.0181
-14 3 14 1.5001 0.0166
-14 3 15 -1.1194 -0.0093
-14 3 16 -0.7495 0.0104
-14 4 1 1.2037 -0.0985
-14 4 2 3.0521 -0.0514
-14 4 3 -3.8373 -0.0463
-14 4 4 0.2940 -0.0062
-14 4 5 3.0948 0.0299
-14 4 6 -2.2484 0.0229
-14 4 7 -0.2147 -0.0077
-14 4 8 1.4491 -0.0188
-14 4 9 -2.3472 0.0079
-14 4 10 1.5757 0.0186
-14 4 11 1.3239 -0.0015
-14 4 12 -3.1694 0.0160
-14 4 13 1.4511 0.0248
-14 4 14 1.8352 -0.0301
-14 4 15 -1.1587 0.0212
-14 4 16 -0.3727 0.0065
-14 5 1 1.5437 -0.0143
-14 5 2 -1.0927 -0.0581
-14 5 3 -0.7294 -0.0760
-14 5 4 2.3425 -0.0350
-14 5 5 -2.0230 -0.0154
-14 5 6 -0.9036 0.0201
-14 5 7 4.0701 0.0077
-14 5 8 -1.7318 -0.0066
-14 5 9 -3.0081 -0.0170
-14 5 10 2.7268 -0.0131
-14 5 11 0.5414 0.0035
-14 5 12 -1.9636 0.0412
-14 5 13 -0.3347 -0.0043
-14 5 14 1.3286 0.0086
-14 5 15 0.4864 -0.0291
-14 6 1 1.3266 0.0510
-14 6 2 -3.5617 -0.0019
-14 6 3 0.9159 -0.0374
-14 6 4 2.6201 -0.0812
-14 6 5 -3.0910 -0.0224
-14 6 6 -0.9789 0.0022
-14 6 7 3.1320 0.0124
-14 6 8 0.1295 -0.0094
-14 6 9 -2.1865 -0.0308
-14 6 10 0.4881 -0.0170
-14 6 11 1.8989 0.0156
-14 6 12 -1.5100 -0.0196
-14 6 13 -0.9757 0.0214
-14 6 14 0.7316 0.0087
-14 6 15 -0.1360 -0.0087
-14 7 1 1.3522 0.0829
-14 7 2 -2.7573 0.0982
-14 7 3 0.8014 0.0067
-14 7 4 1.8860 -0.0388
-14 7 5 -1.3830 -0.0516
-14 7 6 -1.2281 -0.0053
-14 7 7 0.9008 0.0187
-14 7 8 0.2690 0.0002
-14 7 9 -0.4709 -0.0186
-14 7 10 0.9020 -0.0114
-14 7 11 -0.8536 -0.0365
-14 7 12 0.5497 0.0003
-14 7 13 0.9391 0.0125
-14 7 14 -1.6271 -0.0253
-14 8 1 -0.6712 0.0791
-14 8 2 0.2727 0.0735
-14 8 3 0.9787 0.0746
-14 8 4 -1.1210 0.0153
-14 8 5 0.5692 -0.0188
-14 8 6 1.9112 -0.0283
-14 8 7 -1.9736 0.0002
-14 8 8 -1.8870 0.0309
-14 8 9 3.7075 0.0231
-14 8 10 -1.0168 -0.0234
-14 8 11 -2.7026 -0.0303
-14 8 12 2.7688 0.0044
-14 8 13 0.5002 -0.0358
-14 9 1 -2.1318 -0.0008
-14 9 2 2.9964 0.0588
-14 9 3 -0.1769 0.0298
-14 9 4 -3.5686 0.0564
-14 9 5 2.0043 0.0238
-14 9 6 3.0580 -0.0186
-14 9 7 -3.3189 -0.0027
-14 9 8 0.0152 0.0083
-14 9 9 2.1947 0.0146
-14 9 10 -1.6887 0.0245
-14 9 11 -0.2400 0.0250
-14 9 12 0.5441 -0.0458
-14 10 1 -0.8543 -0.0374
-14 10 2 2.1373 -0.0427
-14 10 3 -0.5904 0.0394
-14 10 4 -1.7031 0.0390
-14 10 5 0.6724 0.0073
-14 10 6 -0.2441 0.0167
-14 10 7 0.5124 -0.0053
-14 10 8 0.6220 -0.0164
-14 10 9 -1.3335 0.0050
-14 10 10 0.5498 0.0289
-14 10 11 0.1305 0.0116
-14 11 1 0.3745 -0.1194
-14 11 2 -0.5322 -0.0676
-14 11 3 0.2867 0.0020
-14 11 4 1.3955 0.0152
-14 11 5 -1.4787 0.0324
-14 11 6 -1.1958 -0.0069
-14 11 7 1.6556 -0.0237
-14 11 8 0.1996 0.0053
-14 11 9 -0.5557 -0.0040
-14 11 10 -0.0669 -0.0058
-14 12 1 0.9259 -0.0212
-14 12 2 -1.1133 -0.0831
-14 12 3 -0.0359 -0.0743
-14 12 4 1.2019 0.0192
-14 12 5 0.1229 0.0257
-14 12 6 -1.2848 0.0016
-14 12 7 -0.3006 0.0016
-14 12 8 1.7131 -0.0188
-14 13 1 0.7763 0.0492
-14 13 2 -0.1540 -0.0479
-14 13 3 -0.9819 -0.0353
-14 13 4 0.8142 -0.0505
-14 13 5 0.8866 0.0029
-14 13 6 -1.5556 0.0369
-13 -11 7 1.0012 -0.0402
-13 -11 8 -0.8100 -0.0206
-13 -11 9 -0.2749 0.0421
-13 -11 10 0.6002 -0.0249
-13 -11 11 -0.6149 -0.0195
-13 -11 12 0.1972 0.0542
-13 -10 4 -0.1545 -0.0077
-13 -10 5 -0.9944 -0.0266
-13 -10 6 1.0591 0.0001
-13 -10 7 -0.0100 -0.0199
-13 -10 8 -0.5977 -0.0263
-13 -10 9 1.2417 -0.0090
-13 -10 10 -0.7501 0.0166
-13 -10 11 -0.8485 -0.0003
-13 -10 12 1.5186 -0.0355
-13 -10 13 -0.5424 -0.0009
-13 -10 14 -0.5094 0.0282
-13 -10 15 1.0793 -0.0157
-13 -9 2 0.0470 0.0565
-13 -9 3 0.5708 0.0690
-13 -9 4 -0.9263 0.0045
-13 -9 5 0.4052 -0.0110
-13 -9 6 0.3584 -0.0233
-13 -9 7 -1.4955 0.0249
-13 -9 8 1.1236 0.0047
-13 -9 9 0.6520 -0.0380
-13 -9 10 -1.6200 -0.0028
-13 -9 11 0.9406 0.0264
-13 -9 12 0.6240 -0.0118
-13 -9 13 -1.0051 -0.0003
-13 -9 14 0.3968 -0.0314
-13 -9 15 0.2514 -0.0062
-13 -9 16 0.3915 -0.0045
-13 -8 1 -0.1771 -0.0851
-13 -8 2 0.8076 0.0808
-13 -8 3 -1.0136 0.0661
-13 -8 4 -0.5538 0.0284
-13 -8 5 1.9862 -0.0006
-13 -8 6 -0.9262 -0.0066
-13 -8 7 -1.0154 0.0054
-13 -8 8 1.0531 0.0234
-13 -8 9 -0.6300 -0.0017
-13 -8 10 -0.0521 -0.0067
-13 -8 11 0.1953 -0.0149
-13 -8 12 -0.6073 0.0321
-13 -8 13 1.0026 0.0174
-13 -8 14 -0.4933 -0.0262
-13 -8 15 -0.4891 -0.0040
-13 -8 16 1.1763 -0.0232
-13 -8 17 0.1595 0.0168
-13 -7 1 0.9798 -0.0149
-13 -7 2 1.3404 -0.0235
-13 -7 3 -1.8479 -0.0031
-13 -7 4 -0.0487 0.0393
-13 -7 5 1.0702 0.0492
-13 -7 6 -0.3339 0.0039
-13 -7 7 0.5033 -0.0202
-13 -7 8 -0.3086 -0.0142
-13 -7 9 -0.5265 0.0172
-13 -7 10 0.4786 0.0305
-13 -7 11 -0.5009 -0.0068
-13 -7 12 -0.0941 0.0104
-13 -7 13 -0.0048 -0.0151
-13 -7 14 -0.3383 0.0235
-13 -7 15 0.1953 0.0004
-13 -7 16 -0.3178 -0.0042
-13 -7 17 0.8235 -0.0074
-13 -6 1 1.2066 -0.0243
-13 -6 2 0.3635 -0.0770
-13 -6 3 -0.4422 -0.0372
-13 -6 4 0.3972 0.0379
-13 -6 5 -1.0041 0.0411
-13 -6 6 -0.0343 -0.0027
-13 -6 7 1.5866 0.0071
-13 -6 8 0.0334 -0.0292
-13 -6 9 -1.1669 0.0014
-13 -6 10 0.3992 0.0096
-13 -6 11 1.2468 0.0208
-13 -6 12 -1.1220 -0.0064
-13 -6 13 -1.1980 0.0162
-13 -6 14 1.7239 0.0139
-13 -6 15 -0.7370 -0.0022
-13 -6 16 -1.6468 -0.0190
-13 -6 17 1.4783 -0.0003
-13 -6 18 0.2834 0.0162
-13 -5 1 0.7567 -0.0650
-13 -5 2 -1.5336 -0.0617
-13 -5 3 0.6569 -0.0558
-13 -5 4 1.3380 0.0096
-13 -5 5 -1.5460 0.0071
-13 -5 6 -0.8838 0.0190
-13 -5 7 1.5053 0.0050
-13 -5 8 -0.0713 -0.0041
-13 -5 9 -0.7849 -0.0155
-13 -5 10 1.3167 -0.0064
-13 -5 11 0.4705 -0.0030
-13 -5 12 -1.5425 0.0071
-13 -5 13 0.7250 0.0150
-13 -5 14 1.0327 0.0214
-13 -5 15 -1.3083 0.0050
-13 -5 16 -0.0036 0.0097
-13 -5 17 -0.2072 -0.0201
-13 -5 18 -0.4948 -0.0085
-13 -4 1 0.0631 0.0256
-13 -4 2 -2.2109 -0.0377
-13 -4 3 1.1004 -0.0746
-13 -4 4 1.5126 -0.0533
-13 -4 5 -1.4417 -0.0044
-13 -4 6 -0.3771 0.0312
-13 -4 7 0.3595 0.0112
-13 -4 8 -0.7147 -0.0054
-13 -4 9 0.6755 -0.0247
-13 -4 10 0.5545 -0.0150
-13 -4 11 -1.1888 0.0195
-13 -4 12 0.7793 -0.0156
-13 -4 13 1.1716 -0.0041
-13 -4 14 -1.4551 0.0030
-13 -4 15 0.3549 0.0053
-13 -4 16 1.5128 0.0380
-13 -4 17 -1.3599 0.0116
-13 -4 18 -0.5482 -0.0156
-13 -3 1 -1.1147 0.0719
-13 -3 2 -0.8593 0.0084
-13 -3 3 1.6683 -0.0164
-13 -3 4 -0.0994 -0.0731
-13 -3 5 -0.9064 -0.0344
-13 -3 6 0.9327 0.0051
-13 -3 7 -0.3909 0.0074
-13 -3 8 -1.0149 0.0106
-13 -3 9 1.0991 -0.0167
-13 -3 10 -0.4001 -0.0138
-13 -3 11 -1.1568 -0.0072
-13 -3 12 1.2783 -0.0127
-13 -3 13 0.6937 0.0114
-13 -3 14 -1.3548 -0.0092
-13 -3 15 -0.1263 -0.0223
-13 -3 16 1.2873 -0.0010
-13 -3 17 0.3685 0.0387
-13 -3 18 -0.4378 0.0001
-13 -2 1 -1.4985 0.0506
-13 -2 2 1.0693 0.0770
-13 -2 3 0.8409 0.0389
-13 -2 4 -1.7461 -0.0224
-13 -2 5 0.4415 -0.0437
-13 -2 6 2.3344 -0.0189
-13 -2 7 -1.5851 -0.0028
-13 -2 8 -1.4434 0.0113
-13 -2 9 1.9097 0.0040
-13 -2 10 0.1239 -0.0091
-13 -2 11 -1.8095 -0.0268
-13 -2 12 0.2342 -0.0068
-13 -2 13 1.6524 -0.0019
-13 -2 14 -1.2026 0.0181
-13 -2 15 -0.6648 -0.0260
-13 -2 16 0.6228 -0.0238
-13 -2 17 0.2378 0.0084
-13 -2 18 0.3185 0.0115
-13 -1 1 -1.2019 0.0665
-13 -1 2 1.8636 0.0802
-13 -1 3 -0.3357 0.0679
-13 -1 4 -2.6653 0.0227
-13 -1 5 2.0611 -0.0047
-13 -1 6 1.9707 -0.0195
-13 -1 7 -2.8764 0.0055
-13 -1 8 0.2183 0.0053
-13 -1 9 2.0788 0.0081
-13 -1 10 -0.8122 -0.0060
-13 -1 11 -1.2171 -0.0087
-13 -1 12 1.4794 -0.0127
-13 -1 13 -1.0831 -0.0024
-13 -1 14 -0.1502 0.0029
-13 -1 15 1.9961 -0.0044
-13 -1 16 -2.2094 -0.0196
-13 -1 17 -0.8236 0.0111
-13 -1 18 2.0078 -0.0102
-13 0 1 -0.0634 -0.0218
-13 0 2 2.2496 0.0407
-13 0 3 -2.0234 0.0448
-13 0 4 -1.3200 0.0675
-13 0 5 3.0994 0.0360
-13 0 6 -2.0974 -0.0078
-13 0 7 -1.2554 -0.0096
-13 0 8 3.1424 0.0119
-13 0 9 -1.2016 0.0302
-13 0 10 -2.4022 0.0082
-13 0 11 4.1594 -0.0144
-13 0 12 -0.3875 0.0046
-13 0 13 -4.7564 -0.0100
-13 0 14 4.0142 -0.0042
-13 0 15 1.5938 0.0015
-13 0 16 -3.5369 0.0106
-13 0 17 0.7659 -0.0341
-13 0 18 0.8600 0.0130
-13 1 1 2.8837 -0.0967
-13 1 2 0.4126 -0.0556
-13 1 3 -3.5363 0.0174
-13 1 4 3.4924 0.0471
-13 1 5 0.8396 0.0371
-13 1 6 -5.0213 0.0172
-13 1 7 3.0349 -0.0094
-13 1 8 2.8682 0.0019
-13 1 9 -5.9075 0.0202
-13 1 10 0.7655 0.0152
-13 1 11 5.3735 0.0238
-13 1 12 -4.0170 -0.0037
-13 1 13 -0.7365 0.0021
-13 1 14 2.2900 -0.0205
-13 1 15 -1.7518 0.0234
-13 1 16 1.2983 -0.0030
-13 1 17 0.4463 -0.0205
-13 1 18 -1.2985 0.0088
-13 2 1 3.5101 -0.0924
-13 2 2 -3.9873 -0.0818
-13 2 3 -0.4525 -0.0369
-13 2 4 5.1393 -0.0193
-13 2 5 -3.4776 0.0144
-13 2 6 -1.7703 0.0237
-13 2 7 4.9448 0.0075
-13 2 8 -1.9594 0.0039
-13 2 9 -2.6735 -0.0195
-13 2 10 3.3091 0.0133
-13 2 11 -2.4578 0.0162
-13 2 12 0.2127 0.0222
-13 2 13 3.8896 0.0055
-13 2 14 -4.1354 -0.0040
-13 2 15 -1.1560 0.0076
-13 2 16 3.1649 -0.0049
-13 2 17 -0.4822 0.0173
-13 2 18 -0.7753 -0.0375
-13 3 1 -0.4264 -0.0028
-13 3 2 -3.5164 -0.0605
-13 3 3 3.7329 -0.0814
-13 3 4 -0.4058 -0.0556
-13 3 5 -3.5665 -0.0024
-13 3 6 4.2053 0.0136
-13 3 7 -0.2439 0.0004
-13 3 8 -4.0653 -0.0021
-13 3 9 5.2488 -0.0059
-13 3 10 -0.4129 -0.0126
-13 3 11 -5.5129 0.0058
-13 3 12 3.8749 0.0231
-13 3 13 2.2459 -0.0086
-13 3 14 -2.3690 0.0081
-13 3 15 -0.8047 0.0062
-13 3 16 0.2883 0.0437
-13 3 17 0.8108 -0.0311
-13 4 1 -3.9718 0.0456
-13 4 2 1.5656 -0.0085
-13 4 3 3.3360 -0.0469
-13 4 4 -4.9383 -0.0711
-13 4 5 0.4033 -0.0232
-13 4 6 4.7391 -0.0069
-13 4 7 -4.3649 0.0045
-13 4 8 -1.2358 -0.0077
-13 4 9 4.2798 -0.0091
-13 4 10 -0.9009 -0.0124
-13 4 11 -2.0646 0.0069
-13 4 12 -0.3153 -0.0005
-13 4 13 1.6121 0.0058
-13 4 14 0.9222 -0.0298
-13 4 15 -0.8895 0.0244
-13 4 16 -0.1344 0.0123
-13 4 17 -0.1887 0.0209
-13 5 1 -3.7457 0.0844
-13 5 2 2.9820 0.0747
-13 5 3 0.7631 -0.0132
-13 5 4 -3.2558 -0.0205
-13 5 5 1.7782 -0.0471
-13 5 6 1.2418 -0.0290
-13 5 7 -1.4574 0.0037
-13 5 8 -0.2747 -0.0037
-13 5 9 0.2890 -0.0089
-13 5 10 0.9050 -0.0024
-13 5 11 -0.4787 -0.0282
-13 5 12 -0.4949 0.0100
-13 5 13 -1.1452 0.0009
-13 5 14 0.3179 0.0048
-13 5 15 2.3180 -0.0270
-13 5 16 -1.1795 -0.0361
-13 6 1 -0.2677 0.1089
-13 6 2 1.9225 0.0900
-13 6 3 -1.8168 0.0513
-13 6 4 -0.3848 0.0171
-13 6 5 1.5539 -0.0184
-13 6 6 -1.4555 -0.0213
-13 6 7 -0.1175 -0.0085
-13 6 8 2.3579 -0.0077
-13 6 9 -1.1706 0.0075
-13 6 10 -2.9646 -0.0172
-13 6 11 4.3865 -0.0088
-13 6 12 0.8335 -0.0149
-13 6 13 -5.1777 -0.0008
-13 6 14 1.7699 0.0361
-13 6 15 1.6241 -0.0543
-13 6 16 -1.4463 0.0052
-13 7 1 3.8967 0.0036
-13 7 2 0.9805 0.0591
-13 7 3 -3.9325 0.0857
-13 7 4 2.4528 0.0604
-13 7 5 2.2009 0.0039
-13 7 6 -4.8918 0.0043
-13 7 7 0.5328 -0.0062
-13 7 8 5.5690 0.0069
-13 7 9 -4.7462 0.0048
-13 7 10 -1.9770 -0.0012
-13 7 11 5.1481 -0.0055
-13 7 12 -1.4258 -0.0292
-13 7 13 -0.8005 0.0298
-13 7 14 0.6345 -0.0268
-13 7 15 -0.9727 0.0229
-13 8 1 4.1234 -0.0799
-13 8 2 -2.1483 -0.0527
-13 8 3 -2.1263 0.0778
-13 8 4 4.1661 0.0633
-13 8 5 -0.4477 0.0327
-13 8 6 -3.3190 0.0061
-13 8 7 3.0764 -0.0072
-13 8 8 -0.4519 0.0107
-13 8 9 -1.6741 0.0274
-13 8 10 2.4457 0.0252
-13 8 11 -2.2901 -0.0242
-13 8 12 -0.0689 0.0093
-13 8 13 2.5301 -0.0201
-13 8 14 -1.1208 -0.0035
-13 9 1 -0.4074 -0.1409
-13 9 2 -2.8568 -0.0516
-13 9 3 2.3769 -0.0235
-13 9 4 -0.0053 0.0190
-13 9 5 -3.1454 0.0417
-13 9 6 3.7648 0.0077
-13 9 7 0.1663 -0.0010
-13 9 8 -4.1661 -0.0023
-13 9 9 3.4308 0.0092
-13 9 10 0.9400 0.0192
-13 9 11 -2.8439 0.0330
-13 9 12 0.4532 -0.0030
-13 9 13 0.6852 -0.0260
-13 9 14 0.5182 0.0302
-13 10 1 -3.1846 -0.0460
-13 10 2 0.5770 -0.0605
-13 10 3 3.0261 -0.0744
-13 10 4 -3.3249 -0.0168
-13 10 5 -0.8441 -0.0041
-13 10 6 2.5656 0.0093
-13 10 7 -0.8611 0.0205
-13 10 8 -0.7049 -0.0163
-13 10 9 0.0971 -0.0237
-13 10 10 0.6873 0.0078
-13 10 11 0.1130 0.0201
-13 10 12 -1.3257 -0.0017
-13 10 13 0.8512 0.0428
-13 11 1 -1.1422 0.0092
-13 11 2 1.1391 -0.0444
-13 11 3 0.2283 -0.0447
-13 11 4 0.5403 -0.0494
-13 11 5 -0.6682 -0.0197
-13 11 6 -1.1352 0.0085
-13 11 7 1.8802 0.0032
-13 11 8 -0.4545 -0.0058
-13 11 9 -0.9449 -0.0151
-13 11 10 1.0439 -0.0127
-13 11 11 -0.5793 -0.0225
-13 11 12 -0.1638 0.0231
-13 12 1 0.6330 0.0683
-13 12 2 -0.6074 0.0438
-13 12 3 0.2511 -0.0456
-13 12 4 0.7133 -0.0305
-13 12 5 -0.5956 -0.0153
-13 12 6 0.4921 -0.0161
-13 12 7 -1.0358 0.0185
-13 12 8 0.5633 0.0169
-13 12 9 1.3921 -0.0340
-13 12 10 -1.4695 -0.0137
-13 13 1 -0.5086 0.1361
-13 13 2 1.1868 0.0353
-13 13 3 -0.3169 0.0248
-13 13 4 -1.7784 -0.0046
-13 13 5 2.7133 -0.0268
-13 13 6 -0.7557 -0.0142
-13 13 7 -2.6030 0.0267
-13 13 8 2.3292 0.0027
-13 13 9 0.3846 -0.0071
-13 14 1 0.2010 -0.0110
-13 14 2 1.2297 0.0762
-13 14 3 -1.9725 0.0602
-13 14 4 0.8376 -0.0090
-13 14 5 1.4462 0.0078
-13 14 6 -1.5876 0.0127
-13 14 7 0.2486 -0.0427
-13 15 1 1.0507 -0.0524
-13 15 2 -1.2892 0.0332
-13 15 3 -0.0898 0.0188
-13 15 4 1.3314 0.0199
-12 -13 9 0.9749 -0.0517
-12 -13 10 -0.3403 0.0075
-12 -13 11 -0.3393 0.0892
-12 -12 5 0.8659 0.0134
-12 -12 6 0.6190 -0.0402
-12 -12 7 -1.6323 -0.0221
-12 -12 8 0.5027 0.0048
-12 -12 9 0.3439 -0.0140
-12 -12 10 -1.1680 -0.0069
-12 -12 11 0.9790 0.0385
-12 -12 12 0.6455 0.0366
-12 -12 13 -1.1182 -0.0033
-12 -12 14 0.7997 -0.0522
-12 -11 2 0.3612 0.0450
-12 -11 3 -1.0854 0.0449
-12 -11 4 -0.4928 0.0083
-12 -11 5 1.5290 -0.0241
-12 -11 6 -0.6060 -0.0006
-12 -11 7 0.1837 -0.0333
-12 -11 8 1.0769 -0.0328
-12 -11 9 -1.9236 0.0220
-12 -11 10 -0.0894 -0.0229
-12 -11 11 1.8057 -0.0392
-12 -11 12 -1.6512 0.0373
-12 -11 13 0.0356 0.0375
-12 -11 14 1.7855 -0.0136
-12 -11 15 -0.8658 -0.0175
-12 -11 16 -0.3838 -0.0464
-12 -10 1 0.6692 0.0286
-12 -10 2 -0.1594 0.0324
-12 -10 3 -0.8349 0.0538
-12 -10 4 1.0435 0.0452
-12 -10 5 -0.9287 0.0043
-12 -10 6 -1.0578 0.0198
-12 -10 7 2.3826 -0.0061
-12 -10 8 -0.3241 -0.0206
-12 -10 9 -1.4287 0.0011
-12 -10 10 1.5960 -0.0017
-12 -10 11 -0.7234 -0.0187
-12 -10 12 -0.9586 0.0016
-12 -10 13 1.1217 -0.0069
-12 -10 14 -0.6189 0.0064
-12 -10 15 0.7265 -0.0023
-12 -10 16 0.6204 0.0004
-12 -10 17 -1.0270 -0.0153
-12 -9 1 0.5298 0.0122
-12 -9 2 -1.8800 -0.0029
-12 -9 3 1.0008 0.0102
-12 -9 4 1.7336 0.0460
-12 -9 5 -2.2904 0.0436
-12 -9 6 -0.1153 0.0150
-12 -9 7 0.9697 0.0183
-12 -9 8 -1.0133 -0.0047
-12 -9 9 1.2703 -0.0003
-12 -9 10 -0.0374 0.0114
-12 -9 11 -1.4222 0.0098
-12 -9 12 1.5606 0.0043
-12 -9 13 -0.6926 0.0060
-12 -9 14 -1.2807 -0.0090
-12 -9 15 1.4376 -0.0190
-12 -9 16 0.5338 0.0187
-12 -9 17 -0.3053 -0.0160
-12 -9 18 -0.6292 -0.0038
-12 -8 1 0.0196 -0.0890
-12 -8 2 -1.9025 -0.0693
-12 -8 3 1.2915 -0.0122
-12 -8 4 0.2485 0.0297
-12 -8 5 -0.4290 0.0253
-12 -8 6 0.9524 0.0151
-12 -8 7 -1.3092 0.0023
-12 -8 8 -0.2974 -0.0001
-12 -8 9 1.3083 0.0229
-12 -8 10 -0.7249 0.0040
-12 -8 11 -0.2609 -0.0013
-12 -8 12 0.4639 0.0029
-12 -8 13 -0.0295 0.0354
-12 -8 14 -0.5500 0.0129
-12 -8 15 -0.9815 -0.0008
-12 -8 16 1.5311 -0.0142
-12 -8 17 0.6221 0.0058
-12 -8 18 -1.2860 0.0042
-12 -7 1 -0.8798 -0.0835
-12 -7 2 0.9512 -0.0805
-12 -7 3 0.3893 -0.0340
-12 -7 4 -2.2500 -0.0229
-12 -7 5 1.2468 -0.0076
-12 -7 6 1.6628 0.0264
-12 -7 7 -1.4750 -0.0050
-12 -7 8 -0.3861 -0.0004
-12 -7 9 1.2729 -0.0106
-12 -7 10 -0.0689 -0.0004
-12 -7 11 -1.3553 0.0083
-12 -7 12 0.4829 0.0097
-12 -7 13 1.6528 -0.0027
-12 -7 14 -1.8382 0.0129
-12 -7 15 -1.1692 0.0128
-12 -7 16 1.5399 0.0073
-12 -7 17 -0.1826 0.0189
-12 -7 18 0.1899 0.0086
-12 -7 19 -0.0393 -0.0309
-12 -6 1 -1.8338 -0.0013
-12 -6 2 3.1629 -0.0426
-12 -6 3 -0.0334 -0.0409
-12 -6 4 -2.6357 -0.0539
-12 -6 5 1.1641 -0.0205
-12 -6 6 0.7375 0.0014
-12 -6 7 -1.4963 0.0168
-12 -6 8 1.1140 -0.0042
-12 -6 9 1.2416 -0.0303
-12 -6 10 -1.4940 -0.0122
-12 -6 11 -0.0980 0.0084
-12 -6 12 1.5979 0.0060
-12 -6 13 -0.7737 0.0043
-12 -6 14 -0.3414 -0.0161
-12 -6 15 1.0065 0.0091
-12 -6 16 -1.9834 0.0002
-12 -6 17 -0.1115 0.0135
-12 -6 18 2.1621 0.0116
-12 -6 19 -1.0543 0.0094
-12 -5 1 -0.8220 0.0542
-12 -5 2 2.5760 0.0041
-12 -5 3 -0.7267 -0.0306
-12 -5 4 -0.7822 -0.0345
-12 -5 5 1.1798 -0.0219
-12 -5 6 -1.5098 -0.0148
-12 -5 7 -0.3780 0.0058
-12 -5 8 1.7186 -0.0067
-12 -5 9 -1.4028 -0.0132
-12 -5 10 -0.5369 -0.0011
-12 -5 11 2.7699 -0.0290
-12 -5 12 -0.9920 0.0045
-12 -5 13 -1.9497 0.0032
-12 -5 14 2.7212 -0.0034
-12 -5 15 0.6098 0.0048
-12 -5 16 -2.5191 -0.0037
-12 -5 17 0.6922 -0.0105
-12 -5 18 0.5107 0.0093
-12 -5 19 -0.4118 0.0089
-12 -4 1 1.5809 0.0960
-12 -4 2 0.3643 0.0808
-12 -4 3 -1.6417 -0.0032
-12 -4 4 1.7481 -0.0186
-12 -4 5 0.2263 -0.0170
-12 -4 6 -1.7396 -0.0151
-12 -4 7 1.2296 0.0083
-12 -4 8 0.0225 0.0027
-12 -4 9 -2.2614 -0.0099
-12 -4 10 1.2374 -0.0216
-12 -4 11 1.0942 -0.0097
-12 -4 12 -1.3565 -0.0034
-12 -4 13 0.2110 -0.0080
-12 -4 14 0.5422 -0.0040
-12 -4 15 -0.1065 -0.0081
-12 -4 16 0.8230 0.0043
-12 -4 17 -0.1344 -0.0047
-12 -4 18 -0.9380 0.0092
-12 -4 19 0.5781 -0.0081
-12 -3 1 2.2760 0.0761
-12 -3 2 -2.5587 0.0865
-12 -3 3 -0.4988 0.0542
-12 -3 4 2.7895 0.0168
-12 -3 5 -0.5047 -0.0072
-12 -3 6 -1.5213 -0.0116
-12 -3 7 0.9100 0.0105
-12 -3 8 0.4122 0.0145
-12 -3 9 -0.3374 0.0033
-12 -3 10 -0.4970 -0.0117
-12 -3 11 -0.7775 -0.0121
-12 -3 12 0.9835 -0.0154
-12 -3 13 -0.0466 0.0053
-12 -3 14 -0.5340 -0.0069
-12 -3 15 -0.2481 -0.0100
-12 -3 16 0.3101 -0.0129
-12 -3 17 0.8310 -0.0064
-12 -3 18 -0.0181 -0.0044
-12 -3 19 -0.7863 0.0187
-12 -2 1 0.4263 -0.0251
-12 -2 2 -2.7543 0.0279
-12 -2 3 0.3689 0.0631
-12 -2 4 1.9921 0.0595
-12 -2 5 -0.4973 0.0154
-12 -2 6 -0.9884 0.0074
-12 -2 7 1.0311 -0.0086
-12 -2 8 -0.0327 0.0084
-12 -2 9 -0.3040 0.0273
-12 -2 10 0.3135 0.0160
-12 -2 11 0.4766 -0.0027
-12 -2 12 -1.9418 -0.0149
-12 -2 13 1.0619 -0.0148
-12 -2 14 1.7569 0.0192
-12 -2 15 -3.1047 -0.0048
-12 -2 16 0.0290 -0.0052
-12 -2 17 2.2393 -0.0169
-12 -2 18 -1.4031 -0.0117
-12 -2 19 0.0812 0.0015
-12 -1 1 -0.6748 -0.0812
-12 -1 2 -1.2914 -0.0377
-12 -1 3 0.8930 0.0325
-12 -1 4 0.1573 0.0446
-12 -1 5 -2.3616 0.0304
-12 -1 6 2.3802 0.0076
-12 -1 7 1.8220 0.0044
-12 -1 8 -3.5820 0.0109
-12 -1 9 -0.3114 0.0082
-12 -1 10 4.5096 0.0187
-12 -1 11 -2.3643 0.0308
-12 -1 12 -2.7911 -0.0171
-12 -1 13 4.4323 -0.0011
-12 -1 14 -1.1257 0.0135
-12 -1 15 -2.0575 0.0056
-12 -1 16 2.3516 -0.0133
-12 -1 17 -1.6003 0.0189
-12 -1 18 -0.4537 -0.0159
-12 -1 19 1.4364 -0.0035
-12 0 1 -1.6338 -0.1106
-12 0 2 -0.1024 -0.0628
-12 0 3 3.1071 -0.0473
-12 0 4 -2.9274 -0.0027
-12 0 5 -2.4196 0.0288
-12 0 6 4.6345 0.0194
-12 0 7 -0.6326 0.0020
-12 0 8 -4.1645 -0.0072
-12 0 9 3.5157 0.0029
-12 0 10 1.0243 0.0290
-12 0 11 -3.8273 0.0025
-12 0 12 3.3828 0.0128
-12 0 13 -0.6044 -0.0027
-12 0 14 -2.9273 0.0123
-12 0 15 4.5767 0.0042
-12 0 16 -0.8961 0.0040
-12 0 17 -2.9229 0.0034
-12 0 18 2.3375 -0.0059
-12 0 19 -0.1917 0.0139
-12 1 1 -2.9344 -0.0218
-12 1 2 3.0764 -0.0870
-12 1 3 1.4663 -0.1125
-12 1 4 -4.1353 -0.0478
-12 1 5 2.6149 0.0105
-12 1 6 1.7120 0.0165
-12 1 7 -4.7312 0.0006
-12 1 8 2.6185 -0.0219
-12 1 9 2.2971 -0.0035
-12 1 10 -6.1211 -0.0014
-12 1 11 3.7446 0.0176
-12 1 12 3.4714 0.0170
-12 1 13 -6.6454 -0.0059
-12 1 14 1.4712 -0.0071
-12 1 15 3.4158 0.0113
-12 1 16 -2.2046 0.0151
-12 1 17 0.2344 -0.0116
-12 1 18 0.3942 0.0252
-12 1 19 -0.0310 -0.0242
-12 2 1 -0.0207 0.0807
-12 2 2 3.8752 -0.0378
-12 2 3 -4.2328 -0.0718
-12 2 4 -0.5109 -0.0576
-12 2 5 5.7160 -0.0442
-12 2 6 -4.1825 -0.0166
-12 2 7 -1.7956 0.0152
-12 2 8 6.7707 0.0019
-12 2 9 -4.2508 -0.0265
-12 2 10 -3.3255 -0.0229
-12 2 11 5.2236 0.0096
-12 2 12 -0.9441 0.0066
-12 2 13 -1.1916 0.0057
-12 2 14 0.3433 -0.0033
-12 2 15 -1.2268 0.0081
-12 2 16 1.0628 -0.0199
-12 2 17 0.4151 0.0278
-12 2 18 -0.4837 0.0109
-12 2 19 0.1204 -0.0258
-12 3 1 4.1096 0.1043
-12 3 2 -0.0221 0.0865
-12 3 3 -4.7283 0.0186
-12 3 4 3.5488 -0.0430
-12 3 5 0.9377 -0.0644
-12 3 6 -4.7209 -0.0155
-12 3 7 3.4450 -0.0078
-12 3 8 1.6362 0.0099
-12 3 9 -2.4723 -0.0030
-12 3 10 1.0676 -0.0212
-12 3 11 -1.4122 -0.0195
-12 3 12 0.3098 -0.0030
-12 3 13 2.1905 -0.0013
-12 3 14 -0.5023 0.0133
-12 3 15 -1.4147 -0.0168
-12 3 16 -0.8114 0.0140
-12 3 17 1.5106 0.0071
-12 3 18 0.3694 -0.0176
-12 4 1 3.1430 0.0818
-12 4 2 -2.9830 0.1011
-12 4 3 0.0902 0.1036
-12 4 4 3.3790 0.0006
-12 4 5 -3.2708 -0.0355
-12 4 6 -0.7669 -0.0192
-12 4 7 2.2450 -0.0112
-12 4 8 -1.7042 0.0061
-12 4 9 0.5836 0.0087
-12 4 10 1.6652 -0.0128
-12 4 11 -1.0282 -0.0162
-12 4 12 -3.1376 -0.0090
-12 4 13 2.1662 0.0109
-12 4 14 3.7237 -0.0254
-12 4 15 -3.6511 -0.0167
-12 4 16 -0.8977 0.0244
-12 4 17 2.2161 -0.0187
-12 4 18 -0.5106 0.0363
-12 5 1 0.3986 -0.0168
-12 5 2 -3.9660 0.0464
-12 5 3 2.3157 0.1166
-12 5 4 2.0894 0.0688
-12 5 5 -3.1680 0.0042
-12 5 6 1.1553 -0.0221
-12 5 7 2.4024 -0.0130
-12 5 8 -3.8360 0.0075
-12 5 9 -1.4269 0.0106
-12 5 10 6.6846 0.0054
-12 5 11 -2.2862 -0.0167
-12 5 12 -5.4301 -0.0009
-12 5 13 4.5699 0.0078
-12 5 14 -0.0658 -0.0200
-12 5 15 -1.6830 0.0032
-12 5 16 1.7909 -0.0507
-12 5 17 -1.2054 0.0173
-12 6 1 -1.4269 -0.0964
-12 6 2 -2.6005 0.0069
-12 6 3 3.5112 0.0543
-12 6 4 -1.3829 0.0628
-12 6 5 -3.5155 0.0668
-12 6 6 4.9279 -0.0010
-12 6 7 1.3456 -0.0119
-12 6 8 -6.4158 -0.0018
-12 6 9 3.2835 0.0102
-12 6 10 2.4899 0.0140
-12 6 11 -4.0675 0.0038
-12 6 12 3.6840 0.0013
-12 6 13 -0.9541 -0.0177
-12 6 14 -3.6663 0.0331
-12 6 15 3.5867 -0.0080
-12 6 16 0.1512 -0.0180
-12 6 17 -2.0464 -0.0253
-12 7 1 -4.4586 -0.1203
-12 7 2 3.8145 -0.0363
-12 7 3 3.3411 -0.0463
-12 7 4 -6.5359 0.0326
-12 7 5 1.2102 0.0503
-12 7 6 4.5567 0.0407
-12 7 7 -5.8076 0.0096
-12 7 8 2.4458 -0.0082
-12 7 9 4.0597 0.0008
-12 7 10 -7.7101 0.0106
-12 7 11 2.6722 0.0185
-12 7 12 5.0027 -0.0094
-12 7 13 -4.3052 0.0123
-12 7 14 -0.0436 0.0108
-12 7 15 1.4472 0.0076
-12 7 16 -0.5639 0.0224
-12 8 1 -2.9653 -0.0258
-12 8 2 6.5799 -0.1235
-12 8 3 -2.6939 -0.0810
-12 8 4 -2.7287 -0.0318
-12 8 5 6.3005 0.0131
-12 8 6 -4.2620 0.0431
-12 8 7 -3.1534 0.0121
-12 8 8 6.9947 -0.0099
-12 8 9 -2.5083 0.0006
-12 8 10 -2.8990 0.0138
-12 8 11 2.4812 0.0024
-12 8 12 -0.8757 0.0060
-12 8 13 0.6418 0.0110
-12 8 14 0.5024 -0.0159
-12 8 15 -0.5444 0.0208
-12 9 1 3.2738 0.0246
-12 9 2 -0.2532 -0.0688
-12 9 3 -4.4194 -0.0830
-12 9 4 4.4808 -0.0671
-12 9 5 -0.0090 -0.0222
-12 9 6 -3.3577 0.0073
-12 9 7 2.9558 0.0065
-12 9 8 -1.1904 -0.0080
-12 9 9 -0.7779 -0.0084
-12 9 10 2.2891 -0.0040
-12 9 11 -1.5685 0.0073
-12 9 12 -0.3614 0.0290
-12 9 13 0.0763 -0.0230
-12 9 14 0.1873 0.0008
-12 9 15 0.8955 -0.0118
-12 10 1 3.2355 0.0770
-12 10 2 -4.2358 0.0277
-12 10 3 1.6106 -0.0296
-12 10 4 1.4707 -0.0418
-12 10 5 -2.9348 -0.0509
-12 10 6 1.8434 -0.0195
-12 10 7 0.3032 0.0021
-12 10 8 -1.2017 -0.0049
-12 10 9 0.1765 -0.0094
-12 10 10 -0.3188 -0.0233
-12 10 11 1.4140 0.0017
-12 10 12 -0.6742 0.0049
-12 10 13 -1.3741 0.0072
-12 10 14 1.2603 0.0042
-12 11 1 -0.5457 0.0885
-12 11 2 -0.2417 0.0553
-12 11 3 0.5916 0.0511
-12 11 4 -0.0153 -0.0067
-12 11 5 0.9728 -0.0265
-12 11 6 -2.1483 -0.0180
-12 11 7 1.4657 -0.0065
-12 11 8 1.6908 -0.0126
-12 11 9 -3.1337 0.0095
-12 11 10 1.0529 0.0004
-12 11 11 1.1484 -0.0341
-12 11 12 -1.6411 -0.0274
-12 11 13 0.6985 0.0255
-12 12 1 0.7148 0.0011
-12 12 2 -0.3796 0.0821
-12 12 3 -1.5839 0.0547
-12 12 4 2.9262 0.0438
-12 12 5 -1.6463 0.0054
-12 12 6 -1.2176 -0.0140
-12 12 7 2.7397 -0.0105
-12 12 8 -1.5897 0.0106
-12 12 9 0.2906 0.0128
-12 12 10 1.1459 0.0106
-12 12 11 -1.3521 -0.0270
-12 12 12 0.3377 -0.0304
-12 13 1 -0.5224 0.0039
-12 13 2 -1.6218 0.0186
-12 13 3 2.7279 0.0272
-12 13 4 -1.3023 0.0640
-12 13 5 -1.7204 0.0286
-12 13 6 3.2014 -0.0284
-12 13 7 -2.5079 0.0109
-12 13 8 -0.7936 0.0313
-12 13 9 2.7918 -0.0101
-12 13 10 -0.9483 -0.0003
-12 14 1 -2.9708 -0.0501
-12 14 2 1.8049 -0.0540
-12 14 3 1.3646 0.0031
-12 14 4 -3.0156 0.0195
-12 14 5 2.3567 0.0185
-12 14 6 0.4733 0.0132
-12 14 7 -2.2536 0.0141
-12 14 8 0.6928 0.0070
-12 14 9 0.5310 -0.0285
-12 15 1 0.2343 -0.0943
-12 15 2 1.1368 -0.0485
-12 15 3 -1.8334 -0.0304
-12 15 4 0.8521 -0.0397
-12 15 5 0.6123 0.0201
-12 15 6 -0.7736 0.0194
-12 15 7 0.8862 -0.0065
-12 16 1 1.1940 0.0127
-12 16 2 -0.9338 -0.0148
-12 16 3 -0.2327 -0.0416
-12 16 4 0.6527 -0.0199
-11 -14 6 -0.5351 0.0087
-11 -14 7 0.3807 0.0106
-11 -14 8 0.8078 -0.0609
-11 -14 9 -1.0518 -0.0038
-11 -14 10 0.1599 0.0689
-11 -14 11 1.1513 0.0378
-11 -14 12 -0.5989 -0.0325
-11 -14 13 -0.7808 -0.0262
-11 -13 3 -0.2713 0.0160
-11 -13 4 0.9872 0.0137
-11 -13 5 -0.4629 -0.0164
-11 -13 6 -1.3088 -0.0228
-11 -13 7 1.1465 -0.0176
-11 -13 8 -0.2835 0.0096
-11 -13 9 -0.7704 -0.0250
-11 -13 10 1.1325 -0.0148
-11 -13 11 -0.2966 0.0363
-11 -13 12 -0.5373 0.0350
-11 -13 13 1.7270 -0.0194
-11 -13 14 -1.0536 -0.0543
-11 -13 15 -1.5063 -0.0159
-11 -12 1 0.0913 -0.0126
-11 -12 2 -0.9300 0.0569
-11 -12 3 0.4302 0.0421
-11 -12 4 0.6777 0.0009
-11 -12 5 -0.8272 0.0328
-11 -12 6 1.1248 -0.0237
-11 -12 7 -0.1800 -0.0278
-11 -12 8 -1.9119 0.0163
-11 -12 9 1.4709 -0.0292
-11 -12 10 0.5862 -0.0387
-11 -12 11 -2.3745 0.0279
-11 -12 12 1.3335 0.0353
-11 -12 13 1.5318 0.0049
-11 -12 14 -1.3965 -0.0258
-11 -12 15 0.4360 -0.0547
-11 -12 16 -0.3514 -0.0086
-11 -12 17 -0.5143 0.0387
-11 -11 1 -0.6905 -0.0427
-11 -11 2 0.3357 0.0278
-11 -11 3 0.9140 0.0364
-11 -11 4 -2.0723 0.0304
-11 -11 5 0.3765 0.0384
-11 -11 6 2.3471 0.0294
-11 -11 7 -1.5513 -0.0035
-11 -11 8 -0.1587 -0.0148
-11 -11 9 1.4847 -0.0103
-11 -11 10 -1.8727 -0.0114
-11 -11 11 0.0138 -0.0022
-11 -11 12 1.1654 0.0086
-11 -11 13 -1.7632 0.0125
-11 -11 14 1.3926 0.0115
-11 -11 15 1.2474 -0.0056
-11 -11 16 -1.7308 -0.0324
-11 -11 17 0.1632 -0.0111
-11 -11 18 0.3539 0.0087
-11 -10 1 -1.4874 -0.0628
-11 -10 2 2.3079 -0.0643
-11 -10 3 0.3566 0.0015
-11 -10 4 -2.2207 0.0368
-11 -10 5 0.6647 0.0364
-11 -10 6 -0.0674 0.0365
-11 -10 7 -0.2086 0.0120
-11 -10 8 1.9854 0.0049
-11 -10 9 -1.1315 0.0157
-11 -10 10 -0.9811 -0.0080
-11 -10 11 2.0575 -0.0029
-11 -10 12 -1.3661 0.0160
-11 -10 13 -1.4928 -0.0022
-11 -10 14 1.6482 -0.0036
-11 -10 15 0.2385 0.0259
-11 -10 16 -0.1633 0.0059
-11 -10 17 -0.2781 -0.0148
-11 -10 18 0.0213 -0.0004
-11 -9 1 -0.3286 -0.0582
-11 -9 2 1.0818 -0.0737
-11 -9 3 -0.7565 -0.0676
-11 -9 4 0.8631 -0.0124
-11 -9 5 0.2553 0.0148
-11 -9 6 -2.3628 0.0191
-11 -9 7 0.8314 0.0143
-11 -9 8 1.2751 0.0157
-11 -9 9 -1.0452 0.0040
-11 -9 10 0.3545 -0.0008
-11 -9 11 0.8085 0.0039
-11 -9 12 -0.3392 0.0236
-11 -9 13 -0.7601 0.0177
-11 -9 14 -0.8966 -0.0069
-11 -9 15 1.2979 -0.0095
-11 -9 16 0.3795 0.0241
-11 -9 17 -1.0074 0.0167
-11 -9 18 0.3801 -0.0176
-11 -9 19 -0.2482 0.0168
-11 -8 1 2.7807 0.0140
-11 -8 2 -1.5538 -0.0363
-11 -8 3 -2.3389 -0.0873
-11 -8 4 3.2530 -0.0739
-11 -8 5 0.6652 -0.0158
-11 -8 6 -2.5239 0.0104
-11 -8 7 0.2847 0.0070
-11 -8 8 0.9848 -0.0166
-11 -8 9 -0.8836 -0.0115
-11 -8 10 -0.2668 0.0085
-11 -8 11 1.2695 -0.0036
-11 -8 12 0.5137 -0.0061
-11 -8 13 -1.3359 0.0244
-11 -8 14 -0.2506 0.0123
-11 -8 15 0.2155 -0.0093
-11 -8 16 -0.1074 0.0159
-11 -8 17 1.1903 0.0138
-11 -8 18 -0.8314 -0.0138
-11 -8 19 -1.0579 0.0233
-11 -7 1 3.8721 0.0776
-11 -7 2 -2.3909 0.0401
-11 -7 3 -1.5697 -0.0380
-11 -7 4 2.4441 -0.0769
-11 -7 5 -0.4344 -0.0378
-11 -7 6 -0.9096 -0.0030
-11 -7 7 1.7160 -0.0027
-11 -7 8 -0.8341 -0.0145
-11 -7 9 -1.3975 -0.0146
-11 -7 10 1.7145 -0.0148
-11 -7 11 -0.0209 -0.0141
-11 -7 12 -1.3286 -0.0016
-11 -7 13 2.2689 -0.0116
-11 -7 14 -0.0521 0.0037
-11 -7 15 -3.4559 -0.0005
-11 -7 16 1.8893 0.0032
-11 -7 17 2.1868 0.0027
-11 -7 18 -2.4160 0.0304
-11 -7 19 0.1306 -0.0110
-11 -7 20 0.6581 -0.0050
-11 -6 1 0.5120 0.0789
-11 -6 2 -1.6651 0.0912
-11 -6 3 1.7290 0.0394
-11 -6 4 -0.0899 -0.0139
-11 -6 5 -2.5845 -0.0382
-11 -6 6 2.5274 -0.0280
-11 -6 7 0.6713 -0.0013
-11 -6 8 -3.3902 0.0123
-11 -6 9 2.2027 0.0023
-11 -6 10 2.1114 -0.0352
-11 -6 11 -4.1045 -0.0153
-11 -6 12 0.7955 -0.0051
-11 -6 13 3.8288 -0.0002
-11 -6 14 -2.2444 -0.0118
-11 -6 15 -1.4604 -0.0164
-11 -6 16 1.8191 -0.0191
-11 -6 17 -0.8656 0.0098
-11 -6 18 0.2949 0.0046
-11 -6 19 0.7116 0.0063
-11 -6 20 -0.8855 0.0164
-11 -5 1 -3.2261 0.0501
-11 -5 2 -0.0864 0.0612
-11 -5 3 3.6193 0.0805
-11 -5 4 -2.8985 0.0526
-11 -5 5 -0.7409 -0.0096
-11 -5 6 3.2722 -0.0173
-11 -5 7 -2.6297 -0.0047
-11 -5 8 -1.3655 0.0045
-11 -5 9 3.4592 0.0115
-11 -5 10 -1.8695 0.0058
-11 -5 11 -1.5133 -0.0238
-11 -5 12 2.5933 -0.0101
-11 -5 13 -1.0702 0.0071
-11 -5 14 -0.3326 -0.0053
-11 -5 15 2.0612 -0.0125
-11 -5 16 -1.5921 -0.0152
-11 -5 17 -0.9528 -0.0095
-11 -5 18 1.9053 -0.0121
-11 -5 19 -0.3226 0.0041
-11 -5 20 -0.3975 -0.0032
-11 -4 1 -4.2038 -0.0263
-11 -4 2 2.8611 0.0185
-11 -4 3 1.4409 0.0714
-11 -4 4 -2.7019 0.0715
-11 -4 5 1.3013 0.0302
-11 -4 6 0.4827 0.0057
-11 -4 7 -1.2425 -0.0065
-11 -4 8 1.6453 0.0083
-11 -4 9 -0.9261 0.0172
-11 -4 10 -1.8580 0.0027
-11 -4 11 2.3023 -0.0022
-11 -4 12 -0.8669 -0.0007
-11 -4 13 -1.1157 -0.0043
-11 -4 14 1.3408 0.0088
-11 -4 15 0.0409 -0.0031
-11 -4 16 -0.4759 -0.0129
-11 -4 17 0.0283 -0.0127
-11 -4 18 -0.1073 0.0090
-11 -4 19 1.0270 -0.0260
-11 -4 20 -0.8134 -0.0079
-11 -3 1 -1.2963 -0.0922
-11 -3 2 2.5071 -0.0537
-11 -3 3 -1.1120 0.0202
-11 -3 4 -0.0307 0.0530
-11 -3 5 1.1565 0.0472
-11 -3 6 -0.9818 0.0109
-11 -3 7 -0.1423 0.0073
-11 -3 8 1.1047 0.0208
-11 -3 9 -0.5261 0.0123
-11 -3 10 0.7194 0.0118
-11 -3 11 -1.1705 0.0081
-11 -3 12 -0.1490 -0.0115
-11 -3 13 0.9115 0.0136
-11 -3 14 -1.3267 0.0030
-11 -3 15 1.0161 0.0135
-11 -3 16 0.2384 -0.0004
-11 -3 17 -1.9997 -0.0172
-11 -3 18 1.8331 -0.0025
-11 -3 19 0.0736 0.0019
-11 -3 20 -1.0811 -0.0164
-11 -2 1 1.8294 -0.0800
-11 -2 2 -0.3829 -0.1020
-11 -2 3 -2.2841 -0.0674
-11 -2 4 0.6740 -0.0077
-11 -2 5 2.8407 0.0211
-11 -2 6 -1.0235 0.0379
-11 -2 7 -2.2401 0.0103
-11 -2 8 1.0201 -0.0069
-11 -2 9 1.9757 0.0058
-11 -2 10 -1.8821 0.0328
-11 -2 11 0.4206 0.0087
-11 -2 12 2.0059 0.0089
-11 -2 13 -3.4154 -0.0040
-11 -2 14 1.2061 -0.0007
-11 -2 15 2.4666 0.0169
-11 -2 16 -3.5944 0.0259
-11 -2 17 1.3221 -0.0080
-11 -2 18 1.0393 -0.0016
-11 -2 19 -2.1926 0.0003
-11 -2 20 1.4456 -0.0043
-11 -1 1 2.9644 -0.0006
-11 -1 2 -0.9023 -0.0782
-11 -1 3 -3.4451 -0.0969
-11 -1 4 1.3104 -0.0719
-11 -1 5 2.1487 -0.0036
-11 -1 6 -2.3370 0.0068
-11 -1 7 0.5045 0.0041
-11 -1 8 2.7073 -0.0019
-11 -1 9 -3.6996 -0.0115
-11 -1 10 -0.7857 -0.0037
-11 -1 11 5.3087 0.0305
-11 -1 12 -3.5512 0.0083
-11 -1 13 -1.3879 -0.0016
-11 -1 14 4.6782 -0.0002
-11 -1 15 -3.6613 -0.0001
-11 -1 16 -0.1413 0.0122
-11 -1 17 3.4394 0.0274
-11 -1 18 -3.1012 0.0007
-11 -1 19 0.0585 0.0035
-11 -1 20 1.1017 0.0106
-11 0 1 3.2199 0.0239
-11 0 2 -2.0686 -0.0017
-11 0 3 -0.9720 -0.0473
-11 0 4 3.3339 -0.0674
-11 0 5 -3.4207 -0.0502
-11 0 6 -2.4957 -0.0240
-11 0 7 6.2743 0.0034
-11 0 8 -1.4436 -0.0058
-11 0 9 -5.1220 -0.0197
-11 0 10 5.6599 -0.0060
-11 0 11 -1.0488 -0.0018
-11 0 12 -4.2990 0.0042
-11 0 13 5.2166 0.0007
-11 0 14 -1.2403 -0.0029
-11 0 15 -2.7505 -0.0030
-11 0 16 3.4438 0.0041
-11 0 17 -1.0455 0.0163
-11 0 18 -0.6451 -0.0119
-11 0 19 0.9799 0.0064
-11 0 20 -0.6764 0.0351
-11 1 1 -0.2789 0.0638
-11 1 2 -3.1987 0.0898
-11 1 3 4.1743 0.0214
-11 1 4 1.5830 -0.0571
-11 1 5 -5.6819 -0.0561
-11 1 6 2.8763 -0.0143
-11 1 7 2.6374 -0.0083
-11 1 8 -5.8685 -0.0097
-11 1 9 3.4503 -0.0116
-11 1 10 2.2451 -0.0178
-11 1 11 -4.9892 -0.0118
-11 1 12 2.9896 0.0075
-11 1 13 0.3911 -0.0058
-11 1 14 -2.9376 -0.0111
-11 1 15 2.3488 -0.0086
-11 1 16 -0.0561 0.0035
-11 1 17 -0.9837 0.0007
-11 1 18 0.7737 -0.0047
-11 1 19 0.2481 0.0026
-11 1 20 0.0262 -0.0033
-11 2 1 -4.4584 0.1296
-11 2 2 0.0002 0.1305
-11 2 3 4.3214 0.0484
-11 2 4 -4.0076 0.0106
-11 2 5 -0.4649 -0.0025
-11 2 6 5.4729 -0.0433
-11 2 7 -4.1558 -0.0035
-11 2 8 -0.8679 0.0102
-11 2 9 3.8156 -0.0098
-11 2 10 -3.4543 -0.0178
-11 2 11 0.7105 -0.0145
-11 2 12 2.1826 -0.0010
-11 2 13 -1.4175 0.0066
-11 2 14 -0.7726 -0.0054
-11 2 15 -0.2186 -0.0114
-11 2 16 1.3499 -0.0174
-11 2 17 -0.5377 -0.0094
-11 2 18 -0.8550 0.0284
-11 2 19 1.1659 -0.0035
-11 3 1 -3.4568 0.0404
-11 3 2 3.4580 0.0940
-11 3 3 0.5986 0.0781
-11 3 4 -4.4050 0.0743
-11 3 5 2.1178 0.0231
-11 3 6 1.0896 -0.0027
-11 3 7 -2.1038 -0.0128
-11 3 8 1.9642 -0.0035
-11 3 9 0.4315 0.0216
-11 3 10 -1.3790 -0.0047
-11 3 11 -1.6491 -0.0128
-11 3 12 2.7126 -0.0067
-11 3 13 1.6837 -0.0026
-11 3 14 -4.1034 0.0039
-11 3 15 1.5950 0.0009
-11 3 16 1.2685 -0.0152
-11 3 17 -2.2686 -0.0014
-11 3 18 1.2568 -0.0179
-11 3 19 0.0086 0.0178
-11 4 1 -0.8930 -0.1006
-11 4 2 2.5853 0.0117
-11 4 3 -0.6070 0.0625
-11 4 4 -0.8419 0.0573
-11 4 5 1.8628 0.0476
-11 4 6 -1.4996 0.0283
-11 4 7 -2.9019 -0.0104
-11 4 8 2.6733 0.0079
-11 4 9 3.7306 0.0148
-11 4 10 -5.3222 0.0076
-11 4 11 -0.5097 0.0050
-11 4 12 4.7816 -0.0084
-11 4 13 -4.2435 -0.0020
-11 4 14 1.2235 0.0054
-11 4 15 2.9936 -0.0095
-11 4 16 -4.3164 0.0133
-11 4 17 0.9716 -0.0206
-11 4 18 1.7564 -0.0143
-11 4 19 -1.3442 0.0137
-11 5 1 2.1375 -0.1017
-11 5 2 1.4750 -0.1091
-11 5 3 -5.2177 -0.0274
-11 5 4 1.8845 0.0599
-11 5 5 6.6701 0.0295
-11 5 6 -5.5795 0.0136
-11 5 7 -3.7453 0.0135
-11 5 8 7.5296 0.0054
-11 5 9 -3.6225 0.0040
-11 5 10 -2.8136 0.0250
-11 5 11 7.7679 0.0023
-11 5 12 -5.8564 -0.0009
-11 5 13 -2.8789 0.0077
-11 5 14 7.4087 0.0019
-11 5 15 -2.7905 0.0162
-11 5 16 -2.5450 -0.0233
-11 5 17 2.2607 -0.0114
-11 5 18 -0.5576 0.0192
-11 6 1 8.1628 -0.0632
-11 6 2 -0.7709 -0.1577
-11 6 3 -8.5822 -0.0536
-11 6 4 5.9197 -0.0171
-11 6 5 1.9404 0.0251
-11 6 6 -6.4022 0.0136
-11 6 7 7.2854 0.0038
-11 6 8 -1.0974 -0.0103
-11 6 9 -8.6678 0.0060
-11 6 10 9.0847 0.0098
-11 6 11 0.8211 0.0174
-11 6 12 -6.9141 0.0132
-11 6 13 4.4708 -0.0117
-11 6 14 0.2691 0.0139
-11 6 15 -2.2340 0.0171
-11 6 16 1.8567 -0.0009
-11 6 17 -0.4893 0.0173
-11 6 18 -0.7552 -0.0332
-11 7 1 4.7715 -0.0501
-11 7 2 -4.6113 -0.0482
-11 7 3 3.2377 -0.0890
-11 7 4 2.4841 -0.0534
-11 7 5 -9.7068 -0.0088
-11 7 6 5.5737 0.0011
-11 7 7 5.9808 0.0050
-11 7 8 -9.5727 -0.0018
-11 7 9 3.2169 -0.0184
-11 7 10 3.4728 -0.0048
-11 7 11 -5.8320 0.0166
-11 7 12 3.2188 0.0044
-11 7 13 1.7823 0.0014
-11 7 14 -2.8904 0.0009
-11 7 15 0.6868 -0.0039
-11 7 16 1.1686 0.0592
-11 7 17 -0.2927 -0.0126
-11 8 1 -8.2691 0.0830
-11 8 2 -1.1921 0.0108
-11 8 3 10.9412 -0.0397
-11 8 4 -6.6473 -0.0569
-11 8 5 -3.3166 -0.0571
-11 8 6 7.2206 -0.0044
-11 8 7 -5.1018 0.0070
-11 8 8 -0.1804 -0.0029
-11 8 9 4.7529 -0.0131
-11 8 10 -3.8151 -0.0167
-11 8 11 -0.5981 -0.0049
-11 8 12 1.1312 -0.0062
-11 8 13 -0.1005 0.0119
-11 8 14 0.3852 -0.0171
-11 8 15 -0.4441 0.0089
-11 8 16 0.6672 0.0028
-11 9 1 -7.7181 0.1211
-11 9 2 3.7048 0.0902
-11 9 3 0.5353 0.0347
-11 9 4 -2.4578 -0.0439
-11 9 5 3.8585 -0.0364
-11 9 6 -2.4231 -0.0226
-11 9 7 -1.0743 -0.0086
-11 9 8 2.2042 0.0154
-11 9 9 -1.3053 -0.0079
-11 9 10 0.9984 -0.0262
-11 9 11 -0.1217 -0.0108
-11 9 12 -1.0727 0.0011
-11 9 13 0.3557 0.0010
-11 9 14 -0.7573 0.0015
-11 9 15 1.1280 -0.0082
-11 9 16 0.1707 -0.0466
-11 10 1 2.9794 0.0567
-11 10 2 -0.3081 0.1127
-11 10 3 -3.1465 0.0689
-11 10 4 3.2757 0.0419
-11 10 5 -0.8670 -0.0157
-11 10 6 -0.5379 -0.0238
-11 10 7 0.9604 -0.0083
-11 10 8 -1.1981 0.0172
-11 10 9 1.2755 0.0030
-11 10 10 -1.1480 -0.0167
-11 10 11 -0.1077 -0.0274
-11 10 12 2.4534 0.0104
-11 10 13 -2.2594 0.0091
-11 10 14 -0.9775 0.0056
-11 10 15 1.6049 -0.0107
-11 11 1 2.4511 -0.0181
-11 11 2 -0.5797 0.0164
-11 11 3 -0.0611 0.0942
-11 11 4 -1.3829 0.0500
-11 11 5 2.1516 0.0221
-11 11 6 0.2843 0.0110
-11 11 7 -3.2934 0.0035
-11 11 8 3.7929 -0.0066
-11 11 9 0.0065 0.0211
-11 11 10 -3.3737 -0.0006
-11 11 11 2.1699 -0.0206
-11 11 12 0.8177 0.0004
-11 11 13 -1.0282 -0.0031
-11 11 14 0.0265 -0.0042
-11 12 1 0.2124 -0.0982
-11 12 2 3.1601 -0.0421
-11 12 3 -3.9632 0.0027
-11 12 4 0.0289 0.0349
-11 12 5 3.8466 0.0411
-11 12 6 -4.3460 0.0308
-11 12 7 0.9827 0.0134
-11 12 8 2.4118 -0.0216
-11 12 9 -2.0841 0.0113
-11 12 10 0.7844 0.0447
-11 12 11 0.1414 -0.0008
-11 12 12 -0.5304 -0.0190
-11 12 13 0.7303 -0.0347
-11 13 1 2.5427 -0.0657
-11 13 2 -1.0531 -0.0786
-11 13 3 -1.2859 -0.0749
-11 13 4 2.9665 0.0046
-11 13 5 -2.9060 0.0242
-11 13 6 0.0753 0.0228
-11 13 7 2.0170 0.0078
-11 13 8 -2.5041 -0.0313
-11 13 9 0.5945 0.0197
-11 13 10 1.2020 0.0365
-11 13 11 -0.3873 0.0276
-11 13 12 -0.4061 -0.0301
-11 14 1 -0.8752 0.0033
-11 14 2 -2.5293 -0.0460
-11 14 3 3.9199 -0.0734
-11 14 4 -1.0424 -0.0396
-11 14 5 -1.8781 -0.0186
-11 14 6 2.4805 -0.0016
-11 14 7 -0.7468 0.0082
-11 14 8 -1.1108 0.0206
-11 14 9 -0.0966 -0.0313
-11 14 10 1.1503 -0.0010
-11 15 1 -1.8846 0.0642
-11 15 2 0.3887 0.0169
-11 15 3 0.4152 -0.0267
-11 15 4 -0.2660 -0.0486
-11 15 5 0.4033 -0.0460
-11 15 6 -0.5835 -0.0289
-11 15 7 1.1878 0.0285
-11 15 8 -1.0499 0.0211
-11 15 9 -0.0716 -0.0429
-11 16 1 0.6999 0.0892
-11 16 2 -0.6677 0.0712
-11 16 3 -0.2880 0.0162
-11 16 4 1.2515 -0.0168
-11 16 5 -1.4865 -0.0051
-11 16 6 0.7281 -0.0140
-11 16 7 0.0886 -0.0373
-11 17 1 -0.5143 0.0243
-11 17 2 -0.2167 0.0387
-11 17 3 1.1395 0.0521
-11 17 4 -1.1256 0.0378
-10 -15 5 -0.2649 0.0218
-10 -15 6 0.5603 -0.0204
-10 -15 7 0.1587 -0.0416
-10 -15 8 -0.8093 -0.0144
-10 -15 9 0.5327 0.0312
-10 -15 10 0.6659 0.0548
-10 -15 11 -0.4358 0.0143
-10 -15 12 -0.3211 -0.0143
-10 -15 13 -0.1185 -0.0432
-10 -15 14 -0.7474 -0.0121
-10 -14 2 0.0550 0.0330
-10 -14 3 0.1488 0.0131
-10 -14 4 -0.8881 0.0178
-10 -14 5 -0.2692 0.0101
-10 -14 6 0.7315 0.0067
-10 -14 7 -0.6716 0.0035
-10 -14 8 0.2353 -0.0469
-10 -14 9 0.4180 -0.0368
-10 -14 10 -0.9812 0.0207
-10 -14 11 0.6935 0.0545
-10 -14 12 1.6286 0.0185
-10 -14 13 -1.8076 -0.0516
-10 -14 14 -0.9685 -0.0303
-10 -14 15 1.3702 0.0381
-10 -14 16 -0.6125 0.0361
-10 -13 1 0.0181 -0.0008
-10 -13 2 0.6665 -0.0111
-10 -13 3 -0.3256 0.0054
-10 -13 4 -0.2081 0.0411
-10 -13 5 1.0950 0.0198
-10 -13 6 -1.5347 0.0149
-10 -13 7 -0.6040 0.0060
-10 -13 8 2.2054 -0.0215
-10 -13 9 -1.1461 -0.0311
-10 -13 10 -1.6742 0.0010
-10 -13 11 2.0492 0.0164
-10 -13 12 0.2567 0.0106
-10 -13 13 -0.9336 -0.0091
-10 -13 14 1.3978 -0.0299
-10 -13 15 -1.3710 -0.0238
-10 -13 16 -0.6186 0.0277
-10 -13 17 1.2233 0.0166
-10 -12 1 1.1342 -0.0273
-10 -12 2 0.2877 -0.0523
-10 -12 3 -1.5413 -0.0175
-10 -12 4 1.4720 0.0230
-10 -12 5 0.7429 0.0545
-10 -12 6 -1.7429 0.0206
-10 -12 7 1.1672 0.0023
-10 -12 8 0.2659 -0.0047
-10 -12 9 -1.6287 -0.0020
-10 -12 10 1.3042 -0.0018
-10 -12 11 -0.0704 0.0040
-10 -12 12 -2.1160 0.0055
-10 -12 13 2.4777 0.0182
-10 -12 14 0.7141 -0.0073
-10 -12 15 -2.1775 -0.0299
-10 -12 16 1.1900 -0.0081
-10 -12 17 0.1304 0.0046
-10 -12 18 -0.8759 -0.0036
-10 -11 1 1.7767 -0.0543
-10 -11 2 -0.7343 -0.0534
-10 -11 3 -0.3581 -0.0431
-10 -11 4 0.6639 -0.0128
-10 -11 5 -1.2075 0.0077
-10 -11 6 1.1322 0.0380
-10 -11 7 1.2434 0.0273
-10 -11 8 -2.1693 0.0118
-10 -11 9 0.6569 -0.0145
-10 -11 10 1.8725 -0.0069
-10 -11 11 -2.2724 0.0177
-10 -11 12 -0.5955 0.0150
-10 -11 13 1.7528 0.0058
-10 -11 14 -0.8565 0.0188
-10 -11 15 0.1161 0.0042
-10 -11 16 0.4601 -0.0204
-10 -11 17 -0.0839 0.0212
-10 -11 18 0.0376 0.0191
-10 -11 19 -0.4211 -0.0385
-10 -10 1 -0.9987 -0.0076
-10 -10 2 -0.8924 -0.0612
-10 -10 3 2.4330 -0.0465
-10 -10 4 -0.8006 -0.0606
-10 -10 5 -2.1778 -0.0245
-10 -10 6 1.6703 0.0149
-10 -10 7 0.2637 0.0212
-10 -10 8 -0.9903 0.0107
-10 -10 9 0.9729 -0.0081
-10 -10 10 0.5096 -0.0100
-10 -10 11 -0.6656 0.0093
-10 -10 12 -0.1694 0.0179
-10 -10 13 -0.4630 0.0029
-10 -10 14 0.5854 -0.0002
-10 -10 15 0.0140 0.0099
-10 -10 16 -0.7938 0.0146
-10 -10 17 0.5290 0.0114
-10 -10 18 0.2655 0.0293
-10 -10 19 -0.0789 0.0171
-10 -10 20 -0.1659 -0.0241
-10 -9 1 -3.7265 0.0497
-10 -9 2 -0.8309 0.0012
-10 -9 3 3.5837 -0.0539
-10 -9 4 -0.6914 -0.0589
-10 -9 5 -1.8040 -0.0359
-10 -9 6 0.5387 -0.0239
-10 -9 7 0.1430 -0.0021
-10 -9 8 -0.6660 -0.0031
-10 -9 9 0.4757 -0.0041
-10 -9 10 0.5839 -0.0130
-10 -9 11 -0.0538 -0.0128
-10 -9 12 -0.0650 0.0111
-10 -9 13 -0.1542 0.0079
-10 -9 14 -0.6083 -0.0115
-10 -9 15 0.8121 -0.0021
-10 -9 16 0.6108 0.0041
-10 -9 17 -1.8891 0.0027
-10 -9 18 0.1482 0.0236
-10 -9 19 1.6785 0.0053
-10 -9 20 -1.1142 0.0288
-10 -8 1 -2.6424 0.1103
-10 -8 2 0.8344 0.0763
-10 -8 3 0.9594 0.0014
-10 -8 4 -1.2590 -0.0157
-10 -8 5 1.2374 -0.0468
-10 -8 6 0.8556 -0.0340
-10 -8 7 -2.5713 -0.0026
-10 -8 8 0.4420 -0.0051
-10 -8 9 1.6914 -0.0166
-10 -8 10 -2.2120 -0.0205
-10 -8 11 0.3135 -0.0114
-10 -8 12 3.3753 -0.0143
-10 -8 13 -2.6588 0.0028
-10 -8 14 -2.1040 -0.0007
-10 -8 15 3.7296 -0.0174
-10 -8 16 -0.0623 -0.0111
-10 -8 17 -2.5022 0.0169
-10 -8 18 1.6357 -0.0194
-10 -8 19 -0.2027 0.0035
-10 -8 20 -0.6655 0.0083
-10 -7 1 0.6515 0.0860
-10 -7 2 3.1909 0.1030
-10 -7 3 -3.2296 0.0840
-10 -7 4 -1.4236 0.0276
-10 -7 5 4.8956 -0.0174
-10 -7 6 -1.7541 -0.0116
-10 -7 7 -2.8672 -0.0013
-10 -7 8 4.1980 0.0069
-10 -7 9 -0.9840 -0.0085
-10 -7 10 -4.4654 -0.0145
-10 -7 11 4.2061 -0.0164
-10 -7 12 1.4888 -0.0071
-10 -7 13 -3.6153 -0.0063
-10 -7 14 1.4659 -0.0093
-10 -7 15 0.3774 -0.0179
-10 -7 16 -1.7308 -0.0038
-10 -7 17 2.6314 -0.0147
-10 -7 18 -0.2238 0.0032
-10 -7 19 -1.9612 0.0052
-10 -7 20 1.3738 -0.0245
-10 -7 21 -0.0998 0.0047
-10 -6 1 3.1703 -0.0375
-10 -6 2 1.8306 0.0585
-10 -6 3 -4.8074 0.0990
-10 -6 4 2.3584 0.0571
-10 -6 5 2.0000 0.0308
-10 -6 6 -4.1164 0.0097
-10 -6 7 2.2964 -0.0040
-10 -6 8 2.5633 0.0176
-10 -6 9 -4.5538 0.0238
-10 -6 10 1.2259 -0.0017
-10 -6 11 2.0333 -0.0083
-10 -6 12 -3.3396 -0.0066
-10 -6 13 2.7420 0.0016
-10 -6 14 1.4233 0.0011
-10 -6 15 -4.4549 -0.0084
-10 -6 16 1.2469 -0.0169
-10 -6 17 2.7428 -0.0143
-10 -6 18 -1.9269 -0.0072
-10 -6 19 -0.1171 -0.0019
-10 -6 20 0.3878 0.0205
-10 -6 21 0.6144 -0.0299
-10 -5 1 4.4826 -0.1162
-10 -5 2 -2.9038 -0.0297
-10 -5 3 -1.2409 0.0354
-10 -5 4 3.5367 0.0476
-10 -5 5 -2.9908 0.0467
-10 -5 6 -0.3177 0.0193
-10 -5 7 3.6006 0.0090
-10 -5 8 -3.3003 0.0094
-10 -5 9 -0.1023 0.0162
-10 -5 10 3.6241 0.0335
-10 -5 11 -4.6711 0.0055
-10 -5 12 0.1391 -0.0101
-10 -5 13 4.0543 0.0135
-10 -5 14 -2.0165 0.0092
-10 -5 15 -1.2007 -0.0011
-10 -5 16 0.8375 -0.0008
-10 -5 17 -0.1549 0.0006
-10 -5 18 0.7977 -0.0321
-10 -5 19 -1.1418 -0.0008
-10 -5 20 0.3518 0.0269
-10 -5 21 0.6412 -0.0303
-10 -4 1 1.1015 -0.1254
-10 -4 2 -3.3666 -0.0931
-10 -4 3 2.9151 -0.0457
-10 -4 4 0.1100 -0.0012
-10 -4 5 -2.7427 0.0301
-10 -4 6 2.3355 0.0304
-10 -4 7 -0.0376 0.0073
-10 -4 8 -2.0975 -0.0087
-10 -4 9 3.4996 0.0119
-10 -4 10 -1.0511 0.0257
-10 -4 11 -2.3100 0.0084
-10 -4 12 0.9657 0.0164
-10 -4 13 -0.0120 0.0010
-10 -4 14 1.4560 0.0131
-10 -4 15 -0.6784 0.0129
-10 -4 16 -1.8278 -0.0018
-10 -4 17 1.9252 0.0108
-10 -4 18 -0.8253 0.0004
-10 -4 19 0.0074 -0.0161
-10 -4 20 0.6800 0.0056
-10 -4 21 -1.1909 0.0022
-10 -3 1 -4.1113 -0.0598
-10 -3 2 -0.5700 -0.1167
-10 -3 3 3.2883 -0.1037
-10 -3 4 -0.7248 -0.0483
-10 -3 5 -1.1761 0.0134
-10 -3 6 0.9124 0.0052
-10 -3 7 -0.6628 -0.0027
-10 -3 8 -0.2128 -0.0125
-10 -3 9 0.2241 0.0064
-10 -3 10 2.1283 0.0055
-10 -3 11 0.0675 0.0109
-10 -3 12 -4.1323 0.0051
-10 -3 13 2.0891 0.0024
-10 -3 14 1.6893 0.0122
-10 -3 15 -2.0324 0.0135
-10 -3 16 2.2434 0.0099
-10 -3 17 -2.2360 0.0122
-10 -3 18 -0.9754 0.0061
-10 -3 19 3.4315 -0.0021
-10 -3 20 -1.8897 -0.0162
-10 -3 21 -0.6462 0.0390
-10 -2 1 -4.4325 0.0775
-10 -2 2 0.1983 -0.0455
-10 -2 3 2.1120 -0.1075
-10 -2 4 -1.6943 -0.0540
-10 -2 5 -0.5028 -0.0564
-10 -2 6 3.1293 -0.0118
-10 -2 7 -0.3413 0.0094
-10 -2 8 -4.4525 -0.0219
-10 -2 9 1.4103 -0.0154
-10 -2 10 3.7044 -0.0027
-10 -2 11 -2.5721 -0.0016
-10 -2 12 1.1232 0.0068
-10 -2 13 -0.0461 -0.0025
-10 -2 14 -4.2494 -0.0097
-10 -2 15 5.3484 0.0058
-10 -2 16 0.8994 0.0231
-10 -2 17 -5.2207 0.0005
-10 -2 18 3.0356 0.0243
-10 -2 19 0.4320 -0.0007
-10 -2 20 -1.3321 -0.0178
-10 -2 21 0.5751 0.0279
-10 -1 1 -1.1581 0.1803
-10 -1 2 2.6267 0.0875
-10 -1 3 -0.5415 -0.0100
-10 -1 4 -4.7035 -0.0592
-10 -1 5 2.1983 -0.0692
-10 -1 6 3.8836 -0.0212
-10 -1 7 -3.5366 -0.0073
-10 -1 8 0.4963 0.0019
-10 -1 9 2.4894 -0.0191
-10 -1 10 -6.0432 -0.0393
-10 -1 11 2.6848 0.0024
-10 -1 12 5.9251 -0.0004
-10 -1 13 -6.8052 -0.0073
-10 -1 14 -0.1356 -0.0023
-10 -1 15 3.8733 -0.0120
-10 -1 16 -3.1378 -0.0172
-10 -1 17 1.7996 0.0080
-10 -1 18 0.6204 0.0214
-10 -1 19 -1.9315 0.0212
-10 -1 20 0.8390 -0.0144
-10 -1 21 0.1912 -0.0109
-10 0 1 2.8946 0.1373
-10 0 2 4.6512 0.1401
-10 0 3 -4.3274 0.0756
-10 0 4 -1.5119 0.0140
-10 0 5 4.7577 -0.0211
-10 0 6 -4.7853 -0.0353
-10 0 7 -2.0377 -0.0123
-10 0 8 8.9157 0.0125
-10 0 9 -3.8511 -0.0119
-10 0 10 -5.0901 -0.0165
-10 0 11 5.5393 -0.0127
-10 0 12 -1.7793 -0.0169
-10 0 13 -0.3603 0.0041
-10 0 14 2.7704 -0.0006
-10 0 15 -3.9670 -0.0230
-10 0 16 0.3590 -0.0122
-10 0 17 2.4929 -0.0136
-10 0 18 -0.9346 0.0019
-10 0 19 -0.4139 0.0035
-10 0 20 0.0540 0.0074
-10 1 1 4.2766 -0.0071
-10 1 2 0.2819 0.0545
-10 1 3 -4.0410 0.1429
-10 1 4 5.2729 0.0830
-10 1 5 1.1921 0.0012
-10 1 6 -6.7432 0.0004
-10 1 7 3.0955 -0.0112
-10 1 8 1.2817 0.0025
-10 1 9 -2.6075 0.0156
-10 1 10 3.9724 0.0016
-10 1 11 -2.3334 -0.0169
-10 1 12 -2.1198 -0.0013
-10 1 13 3.1168 0.0069
-10 1 14 -0.2524 -0.0189
-10 1 15 -0.3460 0.0023
-10 1 16 -1.1185 -0.0112
-10 1 17 0.1123 -0.0038
-10 1 18 1.4045 -0.0151
-10 1 19 -0.9118 -0.0248
-10 1 20 0.4413 0.0104
-10 2 1 1.3576 -0.1294
-10 2 2 -3.9684 -0.0112
-10 2 3 0.8875 0.0941
-10 2 4 2.7190 0.0717
-10 2 5 -2.8459 0.0689
-10 2 6 2.1604 0.0038
-10 2 7 1.6707 -0.0105
-10 2 8 -4.5505 0.0228
-10 2 9 1.0971 0.0095
-10 2 10 1.6059 0.0124
-10 2 11 0.8051 -0.0035
-10 2 12 -1.3978 0.0038
-10 2 13 -2.4000 -0.0029
-10 2 14 4.0992 0.0118
-10 2 15 -0.7427 0.0028
-10 2 16 -2.4418 -0.0086
-10 2 17 2.3732 -0.0110
-10 2 18 -1.3671 -0.0015
-10 2 19 0.2140 0.0040
-10 2 20 1.1955 -0.0172
-10 3 1 -1.3075 -0.1368
-10 3 2 -2.4741 -0.0863
-10 3 3 2.9883 -0.0372
-10 3 4 -0.2049 0.0444
-10 3 5 -3.9439 0.0623
-10 3 6 0.9869 0.0269
-10 3 7 4.5812 0.0224
-10 3 8 -0.8659 -0.0109
-10 3 9 -5.9654 0.0094
-10 3 10 4.2284 0.0249
-10 3 11 2.6815 0.0066
-10 3 12 -6.0330 -0.0027
-10 3 13 4.1253 0.0055
-10 3 14 0.5764 0.0130
-10 3 15 -4.6920 0.0036
-10 3 16 4.3756 0.0038
-10 3 17 -0.5695 -0.0042
-10 3 18 -2.5083 -0.0038
-10 3 19 2.0392 0.0067
-10 3 20 -0.4245 0.0058
-10 4 1 -1.2051 -0.1146
-10 4 2 -4.6932 -0.1214
-10 4 3 4.7063 -0.0809
-10 4 4 4.3675 -0.0598
-10 4 5 -7.9814 0.0068
-10 4 6 -0.2093 0.0506
-10 4 7 6.5920 0.0185
-10 4 8 -5.9456 -0.0193
-10 4 9 1.8066 0.0125
-10 4 10 4.8216 0.0054
-10 4 11 -9.1991 0.0151
-10 4 12 4.1626 0.0023
-10 4 13 5.8475 0.0093
-10 4 14 -8.0936 0.0068
-10 4 15 1.8251 -0.0074
-10 4 16 3.2829 0.0181
-10 4 17 -3.3208 0.0218
-10 4 18 0.7502 -0.0307
-10 4 19 0.0996 -0.0072
-10 5 1 -3.4848 -0.0045
-10 5 2 -3.8450 -0.0116
-10 5 3 5.3288 -0.1244
-10 5 4 -2.6630 -0.0797
-10 5 5 0.2020 -0.0442
-10 5 6 7.2720 0.0046
-10 5 7 -10.5157 0.0019
-10 5 8 -1.0712 0.0041
-10 5 9 13.1832 -0.0127
-10 5 10 -9.4239 0.0052
-10 5 11 -3.5832 0.0043
-10 5 12 9.5924 -0.0021
-10 5 13 -5.1415 0.0078
-10 5 14 -1.4463 0.0053
-10 5 15 4.6099 0.0040
-10 5 16 -2.4588 0.0157
-10 5 17 -0.5895 -0.0011
-10 5 18 0.8021 0.0017
-10 5 19 -0.6048 -0.0219
-10 6 1 -2.6041 0.1499
-10 6 2 9.9340 0.0296
-10 6 3 -6.4831 -0.0176
-10 6 4 -10.4099 -0.0663
-10 6 5 15.7732 -0.0645
-10 6 6 -0.7934 -0.0202
-10 6 7 -12.2347 -0.0020
-10 6 8 10.7016 -0.0119
-10 6 9 -1.2244 -0.0122
-10 6 10 -7.1256 -0.0096
-10 6 11 7.9224 -0.0066
-10 6 12 -1.7927 0.0066
-10 6 13 -4.2178 -0.0012
-10 6 14 3.9650 -0.0086
-10 6 15 0.4527 0.0214
-10 6 16 -1.5073 -0.0179
-10 6 17 0.3237 0.0214
-10 6 18 0.9476 0.0286
-10 7 1 5.5610 0.0783
-10 7 2 10.6184 0.0894
-10 7 3 -11.3301 0.0644
-10 7 4 1.2318 -0.0214
-10 7 5 4.3175 -0.0196
-10 7 6 -7.2292 -0.0284
-10 7 7 6.9124 -0.0139
-10 7 8 1.1085 0.0028
-10 7 9 -7.7914 -0.0198
-10 7 10 5.0494 -0.0200
-10 7 11 1.0742 -0.0098
-10 7 12 -3.8647 0.0041
-10 7 13 1.5271 -0.0060
-10 7 14 1.0814 -0.0005
-10 7 15 -0.6388 -0.0207
-10 7 16 -1.2147 -0.0094
-10 7 17 1.3455 0.0414
-10 8 1 4.1633 0.0445
-10 8 2 -5.0804 0.0676
-10 8 3 4.0213 0.0580
-10 8 4 5.4902 0.0642
-10 8 5 -10.4405 0.0093
-10 8 6 2.3148 -0.0239
-10 8 7 6.2175 0.0034
-10 8 8 -5.3752 0.0023
-10 8 9 0.4254 -0.0102
-10 8 10 2.7745 -0.0007
-10 8 11 -1.3342 -0.0172
-10 8 12 -1.7254 -0.0107
-10 8 13 0.1815 0.0006
-10 8 14 2.2316 -0.0035
-10 8 15 -1.5670 -0.0346
-10 8 16 -0.7272 0.0123
-10 8 17 1.1769 0.0049
-10 9 1 -4.1448 -0.0035
-10 9 2 -6.7654 0.0129
-10 9 3 7.3768 0.0631
-10 9 4 0.0514 0.0493
-10 9 5 -2.8978 0.0402
-10 9 6 0.6114 0.0065
-10 9 7 0.4605 0.0016
-10 9 8 0.6102 -0.0003
-10 9 9 -2.1084 0.0256
-10 9 10 1.9377 -0.0073
-10 9 11 1.9803 0.0025
-10 9 12 -3.2564 -0.0109
-10 9 13 0.2641 -0.0039
-10 9 14 0.8625 -0.0019
-10 9 15 -0.6065 -0.0025
-10 9 16 1.1555 0.0125
-10 10 1 -0.7197 -0.0820
-10 10 2 -1.9401 -0.0011
-10 10 3 -1.3039 -0.0249
-10 10 4 3.3897 0.0479
-10 10 5 -0.6027 0.0491
-10 10 6 -2.7411 0.0226
-10 10 7 3.2926 -0.0139
-10 10 8 -1.6566 0.0177
-10 10 9 -0.8977 0.0174
-10 10 10 1.7875 0.0099
-10 10 11 -1.0134 0.0097
-10 10 12 1.3862 -0.0132
-10 10 13 0.0440 -0.0075
-10 10 14 -2.3518 0.0196
-10 10 15 1.3122 0.0249
-10 11 1 1.7827 -0.0633
-10 11 2 -2.0021 -0.1077
-10 11 3 0.9549 -0.0345
-10 11 4 -0.0323 0.0098
-10 11 5 -1.5406 0.0104
-10 11 6 3.7787 0.0276
-10 11 7 -3.2657 -0.0011
-10 11 8 -0.8827 0.0019
-10 11 9 4.4777 0.0288
-10 11 10 -3.3190 0.0099
-10 11 11 -1.3498 -0.0051
-10 11 12 3.2845 -0.0158
-10 11 13 -0.2049 0.0151
-10 11 14 -1.2485 0.0083
-10 12 1 -3.2679 -0.0541
-10 12 2 4.0738 -0.0815
-10 12 3 0.3378 -0.0371
-10 12 4 -6.1375 -0.0606
-10 12 5 5.3412 -0.0201
-10 12 6 0.9436 0.0108
-10 12 7 -5.2570 -0.0055
-10 12 8 2.8529 0.0172
-10 12 9 1.4313 0.0079
-10 12 10 -1.4280 0.0104
-10 12 11 -0.8435 -0.0153
-10 12 12 0.3357 0.0151
-10 12 13 1.1533 0.0196
-10 13 1 -0.3097 0.0544
-10 13 2 4.9091 0.0039
-10 13 3 -3.7437 -0.0544
-10 13 4 -0.0319 -0.0578
-10 13 5 1.8590 -0.0373
-10 13 6 -1.8175 -0.0187
-10 13 7 1.0161 0.0181
-10 13 8 -0.9475 -0.0267
-10 13 9 0.1372 -0.0161
-10 13 10 0.6230 0.0214
-10 13 11 -0.4586 0.0025
-10 13 12 -0.4604 0.0442
-10 14 1 1.8321 0.0901
-10 14 2 -1.8832 0.0466
-10 14 3 1.5785 0.0213
-10 14 4 1.3050 -0.0215
-10 14 5 -2.8308 -0.0418
-10 14 6 1.7005 -0.0120
-10 14 7 0.1393 -0.0004
-10 14 8 0.0736 -0.0308
-10 14 9 -0.9215 -0.0112
-10 14 10 -0.3460 -0.0115
-10 14 11 1.1363 0.0303
-10 15 1 -1.5664 0.0269
-10 15 2 -0.4852 0.0854
-10 15 3 1.2527 0.0663
-10 15 4 -0.8456 0.0327
-10 15 5 1.5909 -0.0087
-10 15 6 -2.0600 -0.0513
-10 15 7 0.7053 0.0002
-10 15 8 1.9024 0.0336
-10 15 9 -2.0608 -0.0270
-10 15 10 0.2805 -0.0197
-10 16 1 1.3713 -0.0170
-10 16 2 0.1274 0.0634
-10 16 3 -3.0162 0.0581
-10 16 4 3.1596 0.0572
-10 16 5 -0.0243 -0.0042
-10 16 6 -2.5125 -0.0132
-10 16 7 2.1330 0.0126
-10 16 8 -0.5857 0.0071
-10 17 1 1.8491 -0.0649
-10 17 2 -2.7753 -0.0192
-10 17 3 0.7556 0.0190
-10 17 4 1.5655 0.0135
-10 17 5 -2.1512 0.0476
-10 17 6 1.4222 0.0392
-10 18 1 -1.7740 -0.0513
-10 18 2 -0.5109 -0.0877
-10 18 3 1.7158 -0.0559
-9 -16 5 0.0442 0.0131
-9 -16 6 -0.3860 -0.0178
-9 -16 7 -0.2730 -0.0072
-9 -16 8 0.5365 0.0204
-9 -16 9 0.1750 0.0394
-9 -16 10 -0.1703 0.0282
-9 -16 11 0.0690 -0.0075
-9 -16 12 -0.0835 -0.0520
-9 -16 13 -0.8039 -0.0294
-9 -16 14 0.3761 0.0447
-9 -15 2 -0.2527 -0.0309
-9 -15 3 -0.2702 -0.0087
-9 -15 4 0.1012 0.0327
-9 -15 5 -0.0061 0.0446
-9 -15 6 -0.4014 -0.0026
-9 -15 7 0.4829 -0.0282
-9 -15 8 -0.4518 -0.0180
-9 -15 9 -0.6151 0.0036
-9 -15 10 1.1457 0.0435
-9 -15 11 0.6079 0.0402
-9 -15 12 -1.1355 -0.0240
-9 -15 13 0.1104 -0.0378
-9 -15 14 0.2655 -0.0059
-9 -15 15 -1.1453 0.0300
-9 -15 16 0.7494 0.0496
-9 -14 1 0.1752 -0.0558
-9 -14 2 -0.0214 -0.0329
-9 -14 3 0.4636 -0.0237
-9 -14 4 0.0558 0.0103
-9 -14 5 -1.4465 0.0333
-9 -14 6 0.8508 0.0192
-9 -14 7 1.1463 -0.0014
-9 -14 8 -1.8616 -0.0191
-9 -14 9 0.0223 -0.0131
-9 -14 10 1.1239 -0.0043
-9 -14 11 -0.9145 0.0170
-9 -14 12 0.7172 0.0209
-9 -14 13 1.4917 -0.0118
-9 -14 14 -2.3386 -0.0473
-9 -14 15 0.1929 0.0055
-9 -14 16 1.2793 0.0404
-9 -14 17 -1.2339 0.0056
-9 -13 1 -0.0120 -0.0487
-9 -13 2 0.0034 -0.0590
-9 -13 3 1.0973 -0.0392
-9 -13 4 -0.7192 -0.0069
-9 -13 5 -0.3640 0.0067
-9 -13 6 1.3850 0.0340
-9 -13 7 -1.4016 0.0044
-9 -13 8 0.0020 0.0036
-9 -13 9 1.7687 -0.0005
-9 -13 10 -2.0088 -0.0083
-9 -13 11 -1.0342 0.0025
-9 -13 12 3.0705 0.0248
-9 -13 13 -0.8715 -0.0046
-9 -13 14 -1.3240 -0.0300
-9 -13 15 2.2040 -0.0171
-9 -13 16 -0.8068 0.0065
-9 -13 17 -1.0015 0.0171
-9 -13 18 0.5839 -0.0111
-9 -12 1 -0.5490 0.0183
-9 -12 2 1.2824 -0.0452
-9 -12 3 -0.3075 -0.0620
-9 -12 4 -1.2768 -0.0629
-9 -12 5 2.2306 0.0083
-9 -12 6 -0.3711 0.0218
-9 -12 7 -2.1163 0.0116
-9 -12 8 2.2479 -0.0080
-9 -12 9 0.5432 -0.0083
-9 -12 10 -2.4526 0.0107
-9 -12 11 0.9764 0.0218
-9 -12 12 0.7876 0.0153
-9 -12 13 -1.6339 0.0078
-9 -12 14 1.0430 -0.0111
-9 -12 15 0.3388 -0.0162
-9 -12 16 -0.1697 0.0219
-9 -12 17 0.7015 0.0126
-9 -12 18 -1.0012 -0.0290
-9 -12 19 -0.5517 -0.0095
-9 -11 1 0.0777 0.0614
-9 -11 2 2.4349 0.0308
-9 -11 3 -1.5641 -0.0577
-9 -11 4 -0.6314 -0.0586
-9 -11 5 1.4190 -0.0338
-9 -11 6 -0.9114 -0.0071
-9 -11 7 -0.0230 0.0086
-9 -11 8 0.8009 -0.0064
-9 -11 9 -0.4633 -0.0133
-9 -11 10 0.0244 -0.0077
-9 -11 11 0.2976 0.0042
-9 -11 12 -0.7067 0.0200
-9 -11 13 0.6480 0.0105
-9 -11 14 -0.2789 -0.0044
-9 -11 15 -1.3339 0.0049
-9 -11 16 0.9673 0.0106
-9 -11 17 1.3523 0.0181
-9 -11 18 -0.4032 0.0181
-9 -11 19 -1.0591 -0.0090
-9 -11 20 -0.5219 -0.0099
-9 -10 1 0.8984 0.0948
-9 -10 2 1.1152 0.0652
-9 -10 3 -1.1918 0.0179
-9 -10 4 0.4596 -0.0290
-9 -10 5 0.0170 -0.0474
-9 -10 6 -0.5546 -0.0214
-9 -10 7 0.4033 -0.0112
-9 -10 8 0.0044 -0.0052
-9 -10 9 -0.4817 -0.0052
-9 -10 10 0.6561 -0.0236
-9 -10 11 0.2446 -0.0194
-9 -10 12 -0.8048 0.0013
-9 -10 13 0.1166 0.0072
-9 -10 14 1.5547 -0.0024
-9 -10 15 -1.3089 -0.0081
-9 -10 16 -2.1198 -0.0124
-9 -10 17 1.9300 0.0086
-9 -10 18 1.7238 0.0273
-9 -10 19 -1.8704 0.0310
-9 -10 20 0.0219 -0.0006
-9 -9 1 1.7079 0.0683
-9 -9 2 -2.2910 0.0849
-9 -9 3 -0.7202 0.0721
-9 -9 4 2.8401 0.0144
-9 -9 5 -0.7722 -0.0169
-9 -9 6 -2.1739 -0.0135
-9 -9 7 2.2533 -0.0065
-9 -9 8 -0.1032 -0.0038
-9 -9 9 -2.6749 -0.0105
-9 -9 10 2.3727 -0.0137
-9 -9 11 1.8157 -0.0203
-9 -9 12 -4.3385 -0.0087
-9 -9 13 1.0919 -0.0052
-9 -9 14 3.6639 -0.0070
-9 -9 15 -2.3289 -0.0097
-9 -9 16 -1.1902 -0.0198
-9 -9 17 1.3524 -0.0267
-9 -9 18 -1.2063 0.0066
-9 -9 19 1.2145 0.0137
-9 -9 20 0.6672 0.0174
-9 -9 21 -1.4806 -0.0013
-9 -8 1 1.4669 -0.0080
-9 -8 2 -4.4293 0.0558
-9 -8 3 1.3879 0.0856
-9 -8 4 3.3591 0.0659
-9 -8 5 -3.7986 0.0226
-9 -8 6 0.4085 -0.0057
-9 -8 7 3.7055 0.0064
-9 -8 8 -3.6469 0.0151
-9 -8 9 -1.6770 -0.0002
-9 -8 10 4.9242 -0.0062
-9 -8 11 -2.1305 0.0009
-9 -8 12 -1.9008 -0.0086
-9 -8 13 2.8362 -0.0129
-9 -8 14 -2.4240 -0.0001
-9 -8 15 0.4961 -0.0032
-9 -8 16 3.8199 -0.0170
-9 -8 17 -3.6543 -0.0120
-9 -8 18 -1.1814 -0.0207
-9 -8 19 3.3023 -0.0130
-9 -8 20 -1.1595 0.0015
-9 -8 21 -0.4179 -0.0115
-9 -7 1 -2.3417 -0.0922
-9 -7 2 -2.3132 -0.0198
-9 -7 3 4.9930 0.0402
-9 -7 4 -2.3987 0.0652
-9 -7 5 -2.9851 0.0540
-9 -7 6 5.2373 0.0159
-9 -7 7 -0.9315 0.0103
-9 -7 8 -3.7227 0.0173
-9 -7 9 4.1283 0.0194
-9 -7 10 -1.7534 0.0107
-9 -7 11 -2.7935 0.0040
-9 -7 12 6.3187 0.0083
-9 -7 13 -2.7039 0.0043
-9 -7 14 -4.8339 -0.0050
-9 -7 15 4.9984 -0.0004
-9 -7 16 0.5831 0.0068
-9 -7 17 -2.9141 -0.0109
-9 -7 18 1.6167 -0.0072
-9 -7 19 -0.0812 0.0021
-9 -7 20 0.0615 -0.0295
-9 -7 21 -0.2907 -0.0031
-9 -6 1 -5.8035 -0.1089
-9 -6 2 2.8136 -0.0985
-9 -6 3 2.2776 -0.0561
-9 -6 4 -5.2077 0.0125
-9 -6 5 3.0819 0.0384
-9 -6 6 1.7183 0.0342
-9 -6 7 -5.1667 0.0114
-9 -6 8 4.5326 0.0062
-9 -6 9 2.1303 0.0216
-9 -6 10 -8.0569 0.0139
-9 -6 11 3.9447 0.0145
-9 -6 12 3.8637 0.0164
-9 -6 13 -4.3260 0.0055
-9 -6 14 0.8999 0.0048
-9 -6 15 0.2954 0.0108
-9 -6 16 -1.3845 0.0092
-9 -6 17 1.8152 -0.0030
-9 -6 18 -0.8923 0.0014
-9 -6 19 -0.1118 0.0041
-9 -6 20 0.3124 -0.0134
-9 -6 21 -0.0154 0.0118
-9 -5 1 -0.9868 -0.0430
-9 -5 2 4.4632 -0.1073
-9 -5 3 -4.3780 -0.1086
-9 -5 4 -0.4231 -0.0502
-9 -5 5 4.7906 -0.0079
-9 -5 6 -4.5209 0.0021
-9 -5 7 -1.4076 0.0087
-9 -5 8 6.2426 0.0030
-9 -5 9 -2.7541 -0.0049
-9 -5 10 -1.9617 0.0112
-9 -5 11 1.0260 0.0249
-9 -5 12 -1.1616 0.0021
-9 -5 13 2.8914 0.0085
-9 -5 14 -0.2779 0.0109
-9 -5 15 -2.5349 -0.0021
-9 -5 16 1.3887 0.0215
-9 -5 17 -0.2580 0.0138
-9 -5 18 0.8366 -0.0076
-9 -5 19 -0.9607 -0.0029
-9 -5 20 -0.8215 0.0157
-9 -5 21 1.6543 0.0058
-9 -4 1 5.1661 0.0288
-9 -4 2 1.9744 -0.0199
-9 -4 3 -4.6674 -0.0680
-9 -4 4 2.1480 -0.0755
-9 -4 5 1.6239 -0.0612
-9 -4 6 -2.9396 -0.0160
-9 -4 7 0.3375 -0.0119
-9 -4 8 0.1947 -0.0069
-9 -4 9 2.1843 -0.0149
-9 -4 10 1.0646 -0.0136
-9 -4 11 -4.4615 0.0055
-9 -4 12 0.5560 0.0109
-9 -4 13 1.7395 0.0092
-9 -4 14 0.4868 -0.0026
-9 -4 15 0.7856 0.0014
-9 -4 16 -4.0407 0.0058
-9 -4 17 2.4848 0.0117
-9 -4 18 2.4106 0.0114
-9 -4 19 -3.8582 -0.0124
-9 -4 20 1.0537 0.0326
-9 -4 21 0.7493 -0.0026
-9 -3 1 3.7776 0.0933
-9 -3 2 -0.8364 0.0562
-9 -3 3 -1.7534 0.0254
-9 -3 4 1.9513 -0.0700
-9 -3 5 0.9123 -0.0517
-9 -3 6 -0.8113 -0.0182
-9 -3 7 -1.6412 -0.0222
-9 -3 8 -0.4998 -0.0089
-9 -3 9 1.1160 -0.0285
-9 -3 10 1.8900 -0.0253
-9 -3 11 1.8791 -0.0067
-9 -3 12 -5.3472 -0.0055
-9 -3 13 -1.5508 0.0043
-9 -3 14 7.5556 0.0006
-9 -3 15 -3.5387 -0.0015
-9 -3 16 -2.7914 -0.0149
-9 -3 17 4.4882 0.0199
-9 -3 18 -2.3594 -0.0004
-9 -3 19 0.0798 -0.0020
-9 -3 20 0.9638 0.0174
-9 -3 21 -0.8827 0.0081
-9 -2 1 1.0392 0.1215
-9 -2 2 -4.8424 0.1006
-9 -2 3 0.2811 0.0680
-9 -2 4 3.6188 0.0138
-9 -2 5 -2.2912 -0.0181
-9 -2 6 -0.6203 -0.0264
-9 -2 7 5.2880 0.0023
-9 -2 8 -4.2589 -0.0097
-9 -2 9 -6.6908 -0.0284
-9 -2 10 8.7856 -0.0034
-9 -2 11 2.4858 -0.0305
-9 -2 12 -7.2697 -0.0124
-9 -2 13 2.9994 0.0011
-9 -2 14 -0.5578 -0.0086
-9 -2 15 -1.8322 -0.0169
-9 -2 16 5.0947 -0.0008
-9 -2 17 -3.2991 -0.0004
-9 -2 18 -1.5105 0.0059
-9 -2 19 3.0490 -0.0043
-9 -2 20 -0.8081 -0.0159
-9 -2 21 -0.5720 0.0107
-9 -1 1 -1.0790 0.0494
-9 -1 2 -5.2946 0.0968
-9 -1 3 4.9084 0.1027
-9 -1 4 0.7347 0.0718
-9 -1 5 -8.3028 0.0301
-9 -1 6 4.9456 -0.0142
-9 -1 7 7.0498 0.0034
-9 -1 8 -7.4560 0.0097
-9 -1 9 -0.3630 0.0157
-9 -1 10 1.8278 -0.0124
-9 -1 11 -3.2051 -0.0223
-9 -1 12 6.4537 -0.0023
-9 -1 13 -0.8656 -0.0145
-9 -1 14 -7.2467 -0.0057
-9 -1 15 4.8064 0.0028
-9 -1 16 1.5004 -0.0260
-9 -1 17 -2.8792 -0.0130
-9 -1 18 0.8743 -0.0006
-9 -1 19 0.5593 0.0094
-9 -1 20 -0.0439 -0.0206
-9 -1 21 -0.4785 -0.0151
-9 0 1 -4.4740 -0.0950
-9 0 2 2.4948 0.0644
-9 0 3 5.6838 0.0454
-9 0 4 -6.0214 0.0732
-9 0 5 -1.4099 0.0699
-9 0 6 4.2627 0.0051
-9 0 7 -5.4683 0.0116
-9 0 8 3.9487 0.0199
-9 0 9 5.7334 0.0278
-9 0 10 -9.7662 0.0060
-9 0 11 0.5595 0.0040
-9 0 12 5.8149 -0.0032
-9 0 13 -1.9047 -0.0160
-9 0 14 0.1268 0.0211
-9 0 15 -1.5570 -0.0026
-9 0 16 -0.2161 -0.0055
-9 0 17 1.4590 -0.0278
-9 0 18 -0.9517 -0.0166
-9 0 19 0.9047 0.0165
-9 0 20 -0.6222 0.0051
-9 0 21 -0.2236 -0.0336
-9 1 1 -3.7950 -0.1154
-9 1 2 7.3814 -0.0697
-9 1 3 -2.3055 -0.0466
-9 1 4 -3.4135 0.0502
-9 1 5 8.0423 0.0347
-9 1 6 -3.4552 0.0399
-9 1 7 -6.7098 0.0127
-9 1 8 5.2823 -0.0028
-9 1 9 1.5384 0.0296
-9 1 10 0.1691 0.0179
-9 1 11 -2.8919 0.0167
-9 1 12 -2.3014 -0.0008
-9 1 13 5.6204 0.0164
-9 1 14 -1.0355 -0.0039
-9 1 15 -1.6031 0.0136
-9 1 16 1.4368 0.0123
-9 1 17 -2.4478 -0.0101
-9 1 18 1.9430 -0.0026
-9 1 19 0.3976 -0.0120
-9 1 20 -1.4590 0.0014
-9 1 21 1.0445 0.0084
-9 2 1 0.3312 -0.0889
-9 2 2 1.8045 -0.1491
-9 2 3 -3.1178 -0.0835
-9 2 4 -0.1303 -0.0330
-9 2 5 1.8521 0.0205
-9 2 6 2.9560 0.0331
-9 2 7 -1.1689 -0.0153
-9 2 8 -6.1481 0.0022
-9 2 9 4.6977 0.0089
-9 2 10 1.9794 0.0136
-9 2 11 -4.0978 0.0131
-9 2 12 3.3181 0.0142
-9 2 13 -3.6190 0.0036
-9 2 14 -0.5311 -0.0057
-9 2 15 6.5429 0.0219
-9 2 16 -4.7340 0.0115
-9 2 17 -1.0443 0.0126
-9 2 18 2.9794 0.0049
-9 2 19 -2.0960 -0.0102
-9 2 20 1.0252 -0.0088
-9 3 1 -0.4390 -0.0033
-9 3 2 0.7284 -0.0977
-9 3 3 1.5688 -0.1115
-9 3 4 -4.4342 -0.0607
-9 3 5 0.5046 -0.0291
-9 3 6 2.7075 0.0033
-9 3 7 -2.4932 -0.0057
-9 3 8 5.3374 -0.0021
-9 3 9 -3.4610 -0.0179
-9 3 10 -7.3058 0.0058
-9 3 11 12.0125 0.0070
-9 3 12 -1.3383 0.0101
-9 3 13 -10.0284 -0.0012
-9 3 14 7.4596 0.0001
-9 3 15 0.4659 -0.0002
-9 3 16 -3.7061 0.0223
-9 3 17 3.0041 0.0008
-9 3 18 -1.6138 0.0062
-9 3 19 -0.2538 0.0241
-9 3 20 1.0695 -0.0044
-9 4 1 2.7684 0.1365
-9 4 2 0.5885 -0.0450
-9 4 3 -5.5211 -0.0212
-9 4 4 7.6700 -0.0846
-9 4 5 2.4807 -0.0596
-9 4 6 -16.0257 -0.0248
-9 4 7 9.3081 0.0054
-9 4 8 10.4011 -0.0136
-9 4 9 -15.9781 -0.0181
-9 4 10 4.0999 -0.0162
[truncated: 450,001 more chars]
